# Supplementary material for: Crystal structures and circular dichroism of {2,2′-[(1S,2S)-1,2-di­phenyl­ethane-1,2-diylbis(nitrilophenyl­methanylyl­idene)]diphenolato}nickel(II) and its ethanol solvate
Source: Acta Crystallogr E Crystallogr Commun. 2024 Nov 8;80(Pt 12):1259–65. doi: 10.1107/S2056989024010508 (PMC11789182; doi:10.1107/S2056989024010508)
Supplement: Supplementary file 1 [file e-80-01259-sup1.cif]

##############################################################################
#                                                                            #
# This CIF contains the data in a paper accepted for publication in          #
# Acta Crystallographica Section E. It conforms to the requirements of       #
# Notes for Authors for Acta Crystallographica Section E, and has been       #
# peer reviewed under the auspices of the IUCr Commission on Journals.       #
#                                                                            #
# Full details of the Crystallographic Information File format               #
# are given in the paper "The Crystallographic Information File (CIF):       #
# a New Standard Archive File for Crystallography" by S. R. Hall, F. H.      #
# Allen and I. D. Brown [Acta Cryst. (1991), A47, 655-685].                  #
#                                                                            #
# The current version of the core CIF dictionary is obtainable from          #
# ftp://ftp.iucr.org/pub/cif_core.dic.                                       #
#                                                                            #
# Software is freely available for graphical display of the structure(s)     #
# in this CIF. For information consult the CIF software page                 #
# http://www.iucr.org/resources/cif/software.                                #
#                                                                            #
# This file may be used for bona fide research purposes within the           #
# scientific community so long as proper attribution is given to the journal # 
# article from which it was obtained.                                        #
#                                                                            #
##############################################################################
data_1
_audit_creation_method
;
Olex2 1.5
(compiled 2024.02.16 svn.r378c4104 for OlexSys, GUI svn.r6928)
;
_journal_date_recd_electronic     2024-09-02
_journal_date_accepted     2024-10-30
_journal_name_full     'Acta Crystallographica, Section E'
_journal_year     2024
_journal_volume     80
_journal_issue      1
_journal_page_first     0
_journal_page_last     0
_journal_paper_category     GM
_journal_paper_doi     10.1107/S2056989024010508
_journal_coeditor_code     OX2008
_publ_contact_author_name     'Masakazu Hirotsu'
_publ_contact_author_address
;
Department of Chemistry, Faculty of Science, Kanagawa University, Kanagawa-ku, Yokohama 221-8686, Japan
;
_publ_contact_author_email     mhiro@kanagawa-u.ac.jp
_publ_contact_author_fax     ?
_publ_contact_author_phone     '+81 45 481 5661'
_publ_section_title
;\
Crystal structures and circular dichroism of
{2,2'-[(1<i>S</i>,2<i>S</i>)-1,2-diphenylethane-1,2-\
diylbis(nitrilophenylmethanylylidene)]diphenolato}nickel(II) and
its ethanol solvate
;
_publ_section_title_footnote     .
loop_
    _publ_author_name
    _publ_author_footnote
    _publ_author_address
    'Ito, Masataka' .
;
Department of Chemistry, Faculty of Science, Kanagawa University, Kanagawa-ku,
Yokohama 221-8686,
Japan
;
    'Chikaraishi Kasuga, Noriko' .
;
Department of Chemistry, Faculty of Science, Kanagawa University, Kanagawa-ku,
Yokohama 221-8686,
Japan
;
    'Matsuse, Ryo' .
;
Department of Chemistry, Faculty of Science, Kanagawa University, Kanagawa-ku,
Yokohama 221-8686,
Japan
;
    'Hirotsu, Masakazu' .
;
Department of Chemistry, Faculty of Science, Kanagawa University, Kanagawa-ku,
Yokohama 221-8686,
Japan
;
_publ_section_synopsis
;
A chiral nickel(II) Schiff base complex derived from 2-hydroxybenzophenone and
(1<i>S</i>,2<i>S</i>)-1,2-diphenylethylenediamine shows a \l conformation of
the central diamine chelate ring. The substituents on the C\\db N carbon atoms
significantly affect the circular dichroism spectra.
;
_chemical_name_systematic
;\
{2,2'-[(1<i>S</i>,2<i>S</i>)-1,2-Diphenylethane-1,2-diylbis(nitrilophenyl\
methanylylidene)]diphenolato}nickel(II)
;
_chemical_name_common     ?
_chemical_formula_moiety     'C40 H30 N2 Ni O2'
_chemical_formula_sum     'C40 H30 N2 Ni O2'
_chemical_formula_iupac     '[Ni (C40 H30 N2 O2)]'
_chemical_formula_weight     629.37
_chemical_melting_point     ?
_chemical_absolute_configuration     rmad
_space_group_crystal_system     monoclinic
_space_group_name_H-M_alt     'P 1 21 1'
_space_group_name_Hall     'P 2yb'
loop_
    _space_group_symop_operation_xyz
    'x, y, z'
    '-x, y+1/2, -z'
_cell_length_a     9.5487(2)
_cell_length_b     17.8992(3)
_cell_length_c     18.0001(3)
_cell_angle_alpha     90
_cell_angle_beta     94.103(2)
_cell_angle_gamma     90
_cell_volume     3068.59(10)
_cell_formula_units_Z     4
_cell_measurement_reflns_used     28038
_cell_measurement_theta_min     3.0010
_cell_measurement_theta_max     31.0100
_cell_measurement_temperature     120.15
_exptl_crystal_description     platelet
_exptl_crystal_colour     orange
_exptl_crystal_size_max     0.28
_exptl_crystal_size_mid     0.22
_exptl_crystal_size_min     0.04
_exptl_crystal_density_diffrn     1.36
_exptl_crystal_density_meas     ?
_exptl_crystal_density_method     ?
_exptl_crystal_F_000     1312
_exptl_absorpt_coefficient_mu     0.672
_exptl_absorpt_correction_type     multi-scan
_exptl_absorpt_process_details
;
(CrysAlisPro; Rigaku OD, 2024)
;
_exptl_absorpt_correction_T_min     0.89016
_exptl_absorpt_correction_T_max     1.00000
_diffrn_ambient_temperature     120.15
_diffrn_source     'Rotating-anode X-ray tube'
_diffrn_radiation_type     'Mo K\a'
_diffrn_radiation_wavelength     0.71073
_diffrn_radiation_monochromator     mirror
_diffrn_measurement_device_type
                       'Rigaku Oxford Diffraction, Synergy Custom system, HyPix'
_diffrn_measurement_device     'four-circle diffractometer'
_diffrn_measurement_method     '\w scans'
_diffrn_detector     'Hybrid Pixel Array Detector'
_diffrn_detector_area_resol_mean     10.0000
_diffrn_reflns_number     58868
_diffrn_reflns_av_R_equivalents     0.0512
_diffrn_reflns_av_unetI/netI     0.0334
_diffrn_reflns_theta_min     3.005
_diffrn_reflns_theta_max     25.348
_diffrn_reflns_theta_full     25.242
_diffrn_measured_fraction_theta_max     0.998
_diffrn_measured_fraction_theta_full     0.998
_diffrn_reflns_limit_h_min     -11
_diffrn_reflns_limit_h_max     11
_diffrn_reflns_limit_k_min     -21
_diffrn_reflns_limit_k_max     21
_diffrn_reflns_limit_l_min     -21
_diffrn_reflns_limit_l_max     21
_diffrn_radiation_probe     x-ray
_refine_special_details     ?
_reflns_number_total     11251
_reflns_number_gt     10665
_reflns_threshold_expression     'I > 2\s(I)'
_refine_ls_structure_factor_coef     Fsqd
_refine_ls_matrix_type     full
_refine_ls_R_factor_all     0.0353
_refine_ls_R_factor_gt     0.0326
_refine_ls_wR_factor_gt     0.0823
_refine_ls_wR_factor_ref     0.0835
_refine_ls_goodness_of_fit_ref     1.062
_refine_ls_restrained_S_all     1.062
_refine_ls_number_reflns     11251
_refine_ls_number_parameters     811
_refine_ls_number_restraints     1
_refine_ls_hydrogen_treatment     constr
_refine_ls_weighting_scheme     calc
_refine_ls_weighting_details
              'w=1/[\s^2^(Fo^2^)+(0.0549P)^2^+0.2247P] where P=(Fo^2^+2Fc^2^)/3'
_atom_sites_solution_hydrogens     geom
_atom_sites_solution_primary     dual
_atom_sites_solution_secondary     ?
_refine_ls_shift/su_max     0.001
_refine_ls_shift/su_mean     0.000
_refine_diff_density_max     0.476
_refine_diff_density_min     -0.348
_refine_ls_extinction_method     none
_refine_ls_extinction_coef     .
_refine_ls_abs_structure_details
;
Flack <i>x</i> determined using 4774 quotients
[(<i>I</i>^+^)-(<i>I</i>^-^)]/[(<i>I</i>^+^)+(<i>I</i>^-^)]
(Parsons <i>et al.</i>, 2013)
;
_refine_ls_abs_structure_Flack     -0.009(6)
loop_
    _atom_type_symbol
    _atom_type_description
    _atom_type_scat_dispersion_real
    _atom_type_scat_dispersion_imag
    _atom_type_scat_source
    'C' 'C' 0.0033 0.0016
                         'International Tables Vol C Tables 4.2.6.8 and 6.1.1.4'
    'H' 'H' 0.0000 0.0000
                         'International Tables Vol C Tables 4.2.6.8 and 6.1.1.4'
    'N' 'N' 0.0061 0.0033
                         'International Tables Vol C Tables 4.2.6.8 and 6.1.1.4'
    'Ni' 'Ni' 0.3393 1.1124
                         'International Tables Vol C Tables 4.2.6.8 and 6.1.1.4'
    'O' 'O' 0.0106 0.0060
                         'International Tables Vol C Tables 4.2.6.8 and 6.1.1.4'
_computing_data_collection
;
CrysAlisPro 1.171.43.111a (Rigaku OD, 2024)
;
_computing_cell_refinement
;
CrysAlisPro 1.171.43.111a (Rigaku OD, 2024)
;
_computing_data_reduction
;
CrysAlisPro 1.171.43.111a (Rigaku OD, 2024)
;
_computing_structure_solution
;
<i>SHELXT2018/2</i> (Sheldrick, 2015a)
;
_computing_structure_refinement
;
<i>SHELXL2018/3</i> (Sheldrick, 2015b)
;
_computing_molecular_graphics
;
Olex2 1.5 (Dolomanov <i>et al.</i>, 2009),
Ortep-3 for Windows (Farrugia, 2012)
;
_computing_publication_material
;
Olex2 1.5 (Dolomanov <i>et al.</i>, 2009)
;
loop_
    _atom_site_type_symbol
    _atom_site_label
    _atom_site_fract_x
    _atom_site_fract_y
    _atom_site_fract_z
    _atom_site_U_iso_or_equiv
    _atom_site_adp_type
    _atom_site_calc_flag
    _atom_site_occupancy
    _atom_site_disorder_assembly
    _atom_site_disorder_group
    Ni Ni1 0.49842(4) 0.49807(2) 0.37750(2) 0.02359(11) Uani d 1 . .
    Ni Ni2 0.70992(5) 0.43794(2) 0.96494(2) 0.02393(11) Uani d 1 . .
    O O1 0.6338(3) 0.43286(15) 0.41469(13) 0.0290(5) Uani d 1 . .
    O O3 0.7515(3) 0.41402(13) 1.06389(13) 0.0284(5) Uani d 1 . .
    O O4 0.6209(3) 0.34771(15) 0.95874(14) 0.0325(6) Uani d 1 . .
    N N1 0.3703(3) 0.42227(16) 0.35244(16) 0.0251(7) Uani d 1 . .
    O O2 0.6272(3) 0.57118(14) 0.40411(14) 0.0294(6) Uani d 1 . .
    N N4 0.6659(3) 0.46219(15) 0.86511(15) 0.0230(6) Uani d 1 . .
    N N3 0.8105(3) 0.52698(16) 0.97331(16) 0.0241(6) Uani d 1 . .
    N N2 0.3612(3) 0.56557(17) 0.34175(16) 0.0242(6) Uani d 1 . .
    C C48 0.9121(4) 0.64063(19) 1.02533(18) 0.0241(7) Uani d 1 . .
    C C21 0.6011(4) 0.6425(2) 0.4124(2) 0.0280(8) Uani d 1 . .
    C C28 0.2295(4) 0.68120(19) 0.3231(2) 0.0259(8) Uani d 1 . .
    C C67 0.6076(4) 0.42011(19) 0.81279(19) 0.0250(7) Uani d 1 . .
    C C74 0.7081(4) 0.53926(19) 0.84882(19) 0.0245(7) Uani d 1 . .
    H H74 0.729469 0.542734 0.795349 0.029 Uiso calc 1 . .
    C C47 0.8456(3) 0.56564(19) 1.03267(18) 0.0229(7) Uani d 1 . .
    C C43 0.7816(4) 0.4867(2) 1.25053(19) 0.0302(8) Uani d 1 . .
    H H43 0.766789 0.469454 1.299272 0.036 Uiso calc 1 . .
    C C14 0.2269(4) 0.45374(18) 0.34426(18) 0.0246(7) Uani d 1 . .
    H H14 0.163361 0.418802 0.314485 0.030 Uiso calc 1 . .
    C C7 0.3957(4) 0.3511(2) 0.3419(2) 0.0271(8) Uani d 1 . .
    C C29 0.2159(4) 0.7029(2) 0.2492(2) 0.0300(8) Uani d 1 . .
    H H29 0.285340 0.689186 0.216544 0.036 Uiso calc 1 . .
    C C68 0.6060(4) 0.4465(2) 0.73284(18) 0.0256(7) Uani d 1 . .
    C C46 0.8208(3) 0.53767(19) 1.10636(19) 0.0235(7) Uani d 1 . .
    C C63 0.4332(4) 0.2070(2) 0.8513(2) 0.0367(9) Uani d 1 . .
    H H63 0.396323 0.158603 0.859260 0.044 Uiso calc 1 . .
    C C57 1.1432(5) 0.4161(2) 0.8683(2) 0.0392(9) Uani d 1 . .
    H H57 1.184525 0.372500 0.890556 0.047 Uiso calc 1 . .
    C C58 1.1931(4) 0.4442(3) 0.8055(2) 0.0408(9) Uani d 1 . .
    H H58 1.274262 0.423094 0.786213 0.049 Uiso calc 1 . .
    C C78 0.3875(5) 0.7025(3) 0.8871(3) 0.0457(11) Uani d 1 . .
    H H78 0.318822 0.739063 0.896309 0.055 Uiso calc 1 . .
    C C75 0.5930(4) 0.5952(2) 0.86369(19) 0.0268(7) Uani d 1 . .
    C C54 0.8436(4) 0.55343(19) 0.89849(18) 0.0233(7) Uani d 1 . .
    H H54 0.863197 0.608293 0.900571 0.028 Uiso calc 1 . .
    C C41 0.7777(3) 0.46268(19) 1.11764(19) 0.0245(7) Uani d 1 . .
    C C39 0.1681(4) 0.4656(2) 0.1013(2) 0.0308(8) Uani d 1 . .
    H H39 0.089236 0.448033 0.071073 0.037 Uiso calc 1 . .
    C C22 0.7125(4) 0.6881(2) 0.4423(2) 0.0353(9) Uani d 1 . .
    H H22 0.801998 0.666249 0.454270 0.042 Uiso calc 1 . .
    C C42 0.7620(4) 0.4387(2) 1.19146(18) 0.0291(7) Uani d 1 . .
    H H42 0.737296 0.388169 1.200234 0.035 Uiso calc 1 . .
    C C61 0.5601(4) 0.3158(2) 0.8999(2) 0.0285(8) Uani d 1 . .
    C C69 0.5173(4) 0.5028(2) 0.70400(19) 0.0317(8) Uani d 1 . .
    H H69 0.449771 0.524300 0.733838 0.038 Uiso calc 1 . .
    C C24 0.5635(5) 0.7967(2) 0.4387(2) 0.0372(9) Uani d 1 . .
    H H24 0.550658 0.848194 0.448786 0.045 Uiso calc 1 . .
    C C35 0.2667(3) 0.51123(18) 0.21998(18) 0.0236(7) Uani d 1 . .
    C C53 0.8279(4) 0.7015(2) 1.0041(2) 0.0305(8) Uani d 1 . .
    H H53 0.728710 0.696194 0.999718 0.037 Uiso calc 1 . .
    C C62 0.5015(4) 0.2442(2) 0.9094(2) 0.0350(9) Uani d 1 . .
    H H62 0.509713 0.221457 0.957164 0.042 Uiso calc 1 . .
    C C23 0.6942(4) 0.7628(2) 0.4544(2) 0.0393(9) Uani d 1 . .
    H H23 0.771370 0.792081 0.473700 0.047 Uiso calc 1 . .
    C C55 0.9678(4) 0.51311(19) 0.86888(19) 0.0264(8) Uani d 1 . .
    C C25 0.4541(4) 0.7542(2) 0.4084(2) 0.0316(8) Uani d 1 . .
    H H25 0.365185 0.777108 0.397660 0.038 Uiso calc 1 . .
    C C40 0.1533(4) 0.4856(2) 0.1743(2) 0.0290(8) Uani d 1 . .
    H H40 0.063786 0.481666 0.193838 0.035 Uiso calc 1 . .
    C C1 0.6418(4) 0.3616(2) 0.3995(2) 0.0302(8) Uani d 1 . .
    C C72 0.7107(4) 0.4394(2) 0.61553(19) 0.0342(8) Uani d 1 . .
    H H72 0.776265 0.417089 0.584985 0.041 Uiso calc 1 . .
    C C34 0.2420(4) 0.52701(19) 0.30101(19) 0.0242(7) Uani d 1 . .
    H H34 0.154882 0.557587 0.303665 0.029 Uiso calc 1 . .
    C C73 0.7031(4) 0.4146(2) 0.6877(2) 0.0294(8) Uani d 1 . .
    H H73 0.763819 0.376018 0.706657 0.035 Uiso calc 1 . .
    C C45 0.8448(4) 0.5850(2) 1.16922(19) 0.0263(7) Uani d 1 . .
    H H45 0.876601 0.634614 1.162171 0.032 Uiso calc 1 . .
    C C44 0.8233(4) 0.5609(2) 1.24019(19) 0.0299(8) Uani d 1 . .
    H H44 0.836356 0.593981 1.281391 0.036 Uiso calc 1 . .
    C C64 0.4167(4) 0.2389(2) 0.7802(2) 0.0344(9) Uani d 1 . .
    H H64 0.365882 0.213393 0.740571 0.041 Uiso calc 1 . .
    C C51 1.0327(5) 0.7779(2) 0.9963(2) 0.0383(10) Uani d 1 . .
    H H51 1.074103 0.824520 0.985272 0.046 Uiso calc 1 . .
    C C52 0.8878(5) 0.7695(2) 0.9893(2) 0.0379(9) Uani d 1 . .
    H H52 0.829756 0.810759 0.974366 0.046 Uiso calc 1 . .
    C C30 0.1001(5) 0.7451(2) 0.2228(2) 0.0383(9) Uani d 1 . .
    H H30 0.090731 0.759946 0.172050 0.046 Uiso calc 1 . .
    C C26 0.4698(4) 0.6771(2) 0.39265(19) 0.0271(7) Uani d 1 . .
    C C15 0.1683(4) 0.46846(19) 0.41981(19) 0.0243(7) Uani d 1 . .
    C C56 1.0316(4) 0.4508(2) 0.9003(2) 0.0376(9) Uani d 1 . .
    H H56 0.998908 0.430854 0.944871 0.045 Uiso calc 1 . .
    C C37 0.4110(4) 0.4983(3) 0.1163(2) 0.0430(10) Uani d 1 . .
    H H37 0.499747 0.503265 0.096088 0.052 Uiso calc 1 . .
    C C18 0.0456(4) 0.4993(3) 0.5526(2) 0.0372(9) Uani d 1 . .
    H H18 0.004057 0.509763 0.597801 0.045 Uiso calc 1 . .
    C C80 0.6078(4) 0.6682(2) 0.8405(2) 0.0384(9) Uani d 1 . .
    H H80 0.688384 0.681893 0.815536 0.046 Uiso calc 1 . .
    C C50 1.1160(5) 0.7185(2) 1.0193(2) 0.0374(9) Uani d 1 . .
    H H50 1.214923 0.724742 1.025205 0.045 Uiso calc 1 . .
    C C66 0.5497(4) 0.3476(2) 0.8271(2) 0.0264(7) Uani d 1 . .
    C C65 0.4750(4) 0.3076(2) 0.7687(2) 0.0303(8) Uani d 1 . .
    H H65 0.465261 0.329003 0.720357 0.036 Uiso calc 1 . .
    C C49 1.0578(4) 0.6495(2) 1.0341(2) 0.0308(8) Uani d 1 . .
    H H49 1.116362 0.608789 1.049997 0.037 Uiso calc 1 . .
    C C16 0.2464(4) 0.4628(2) 0.4875(2) 0.0340(9) Uani d 1 . .
    H H16 0.342581 0.448950 0.488758 0.041 Uiso calc 1 . .
    C C27 0.3551(4) 0.6373(2) 0.35330(19) 0.0258(7) Uani d 1 . .
    C C79 0.5074(5) 0.7219(2) 0.8530(3) 0.0420(10) Uani d 1 . .
    H H79 0.520997 0.772144 0.837996 0.050 Uiso calc 1 . .
    C C20 0.0292(4) 0.4909(2) 0.4199(2) 0.0349(8) Uani d 1 . .
    H H20 -0.024785 0.496229 0.373790 0.042 Uiso calc 1 . .
    C C17 0.1843(4) 0.4775(3) 0.5538(2) 0.0418(10) Uani d 1 . .
    H H17 0.237876 0.472560 0.600113 0.050 Uiso calc 1 . .
    C C70 0.5280(4) 0.5274(2) 0.6315(2) 0.0359(9) Uani d 1 . .
    H H70 0.468396 0.566321 0.612105 0.043 Uiso calc 1 . .
    C C36 0.3967(4) 0.5186(2) 0.1900(2) 0.0345(9) Uani d 1 . .
    H H36 0.475133 0.537322 0.219705 0.041 Uiso calc 1 . .
    C C71 0.6249(4) 0.4957(2) 0.5871(2) 0.0349(8) Uani d 1 . .
    H H71 0.631979 0.512716 0.537486 0.042 Uiso calc 1 . .
    C C33 0.1266(5) 0.7018(2) 0.3705(3) 0.0416(10) Uani d 1 . .
    H H33 0.134528 0.687004 0.421334 0.050 Uiso calc 1 . .
    C C6 0.5339(4) 0.3195(2) 0.3607(2) 0.0297(8) Uani d 1 . .
    C C8 0.2790(4) 0.3010(2) 0.3128(2) 0.0322(9) Uani d 1 . .
    C C38 0.2981(4) 0.4712(2) 0.0719(2) 0.0366(9) Uani d 1 . .
    H H38 0.309431 0.456529 0.021909 0.044 Uiso calc 1 . .
    C C2 0.7682(4) 0.3242(2) 0.4240(2) 0.0377(9) Uani d 1 . .
    H H2 0.839901 0.351231 0.451724 0.045 Uiso calc 1 . .
    C C19 -0.0327(4) 0.5057(3) 0.4853(2) 0.0375(9) Uani d 1 . .
    H H19 -0.128561 0.520223 0.484044 0.045 Uiso calc 1 . .
    C C76 0.4718(5) 0.5757(2) 0.8972(3) 0.0413(10) Uani d 1 . .
    H H76 0.458972 0.525703 0.913038 0.050 Uiso calc 1 . .
    C C3 0.7889(5) 0.2509(2) 0.4087(3) 0.0442(11) Uani d 1 . .
    H H3 0.873844 0.227265 0.426483 0.053 Uiso calc 1 . .
    C C31 -0.0005(4) 0.7652(2) 0.2698(3) 0.0439(10) Uani d 1 . .
    H H31 -0.079287 0.793920 0.251571 0.053 Uiso calc 1 . .
    C C5 0.5607(5) 0.2433(2) 0.3439(3) 0.0409(10) Uani d 1 . .
    H H5 0.490525 0.215276 0.316146 0.049 Uiso calc 1 . .
    C C13 0.2118(5) 0.3147(2) 0.2426(2) 0.0390(9) Uani d 1 . .
    H H13 0.249212 0.351190 0.211223 0.047 Uiso calc 1 . .
    C C60 1.0152(5) 0.5377(3) 0.8013(3) 0.0524(13) Uani d 1 . .
    H H60 0.970105 0.578958 0.776480 0.063 Uiso calc 1 . .
    C C4 0.6850(5) 0.2095(2) 0.3666(3) 0.0471(11) Uani d 1 . .
    H H4 0.701263 0.158778 0.354298 0.057 Uiso calc 1 . .
    C C59 1.1261(5) 0.5034(3) 0.7699(3) 0.0528(12) Uani d 1 . .
    H H59 1.155975 0.520717 0.723702 0.063 Uiso calc 1 . .
    C C9 0.2289(5) 0.2437(2) 0.3556(3) 0.0454(11) Uani d 1 . .
    H H9 0.275373 0.231087 0.402356 0.054 Uiso calc 1 . .
    C C77 0.3692(5) 0.6289(3) 0.9078(3) 0.0554(13) Uani d 1 . .
    H H77 0.285425 0.614622 0.929463 0.066 Uiso calc 1 . .
    C C11 0.0388(6) 0.2231(3) 0.2615(4) 0.0629(15) Uani d 1 . .
    H H11 -0.046526 0.198648 0.245715 0.075 Uiso calc 1 . .
    C C10 0.1071(6) 0.2044(3) 0.3282(4) 0.0640(17) Uani d 1 . .
    H H10 0.072592 0.164545 0.356533 0.077 Uiso calc 1 . .
    C C12 0.0916(6) 0.2760(3) 0.2178(3) 0.0585(14) Uani d 1 . .
    H H12 0.046507 0.286672 0.170176 0.070 Uiso calc 1 . .
    C C32 0.0128(5) 0.7439(3) 0.3430(3) 0.0493(12) Uani d 1 . .
    H H32 -0.056947 0.758179 0.375289 0.059 Uiso calc 1 . .
loop_
    _atom_site_aniso_label
    _atom_site_aniso_U_11
    _atom_site_aniso_U_22
    _atom_site_aniso_U_33
    _atom_site_aniso_U_12
    _atom_site_aniso_U_13
    _atom_site_aniso_U_23
    Ni1 0.0205(2) 0.0260(2) 0.0244(2) 0.00201(18) 0.00211(16) 0.00040(17)
    Ni2 0.0223(2) 0.0277(2) 0.0219(2) -0.00443(18) 0.00268(16) 0.00311(18)
    O1 0.0281(13) 0.0297(12) 0.0289(12) 0.0047(11) 0.0011(10) -0.0016(11)
    O3 0.0303(14) 0.0291(12) 0.0260(12) -0.0032(10) 0.0022(10) 0.0051(10)
    O4 0.0340(15) 0.0353(14) 0.0281(13) -0.0107(11) 0.0017(11) 0.0050(11)
    N1 0.0254(16) 0.0266(17) 0.0240(14) 0.0034(12) 0.0063(12) 0.0000(11)
    O2 0.0242(14) 0.0315(14) 0.0325(14) 0.0012(10) 0.0012(11) -0.0008(11)
    N4 0.0209(15) 0.0268(14) 0.0216(14) -0.0008(11) 0.0031(11) 0.0016(11)
    N3 0.0212(15) 0.0285(14) 0.0231(15) 0.0005(12) 0.0062(12) 0.0031(12)
    N2 0.0209(15) 0.0297(16) 0.0223(14) -0.0008(12) 0.0034(12) 0.0001(12)
    C48 0.0242(19) 0.0296(18) 0.0191(16) -0.0012(14) 0.0047(13) -0.0006(13)
    C21 0.030(2) 0.0315(19) 0.0227(17) -0.0023(15) 0.0041(15) -0.0012(14)
    C28 0.024(2) 0.0227(17) 0.0310(19) -0.0012(14) 0.0043(15) -0.0003(14)
    C67 0.0164(16) 0.0337(19) 0.0253(17) 0.0022(13) 0.0042(13) 0.0004(13)
    C74 0.0222(18) 0.0299(18) 0.0217(16) -0.0031(14) 0.0039(13) 0.0018(13)
    C47 0.0146(16) 0.0312(17) 0.0232(17) 0.0025(13) 0.0025(13) 0.0017(14)
    C43 0.0184(17) 0.049(2) 0.0237(17) 0.0017(16) 0.0031(13) 0.0044(16)
    C14 0.0219(18) 0.0269(19) 0.0250(16) 0.0008(13) 0.0022(13) -0.0006(13)
    C7 0.029(2) 0.0295(18) 0.0238(17) 0.0022(15) 0.0106(15) 0.0024(14)
    C29 0.027(2) 0.0273(18) 0.036(2) 0.0008(15) 0.0026(16) -0.0021(15)
    C68 0.0219(17) 0.0310(18) 0.0241(16) -0.0046(14) 0.0020(13) -0.0034(14)
    C46 0.0132(16) 0.0340(18) 0.0240(17) 0.0025(13) 0.0053(13) 0.0029(14)
    C63 0.025(2) 0.039(2) 0.047(2) -0.0084(17) 0.0072(18) -0.0008(17)
    C57 0.038(2) 0.038(2) 0.043(2) 0.0076(17) 0.0055(18) 0.0022(17)
    C58 0.027(2) 0.052(2) 0.045(2) 0.0071(19) 0.0119(17) 0.007(2)
    C78 0.048(3) 0.047(2) 0.043(2) 0.015(2) 0.014(2) 0.0007(19)
    C75 0.0258(19) 0.0325(18) 0.0223(17) 0.0002(14) 0.0028(14) 0.0001(14)
    C54 0.0227(18) 0.0270(16) 0.0206(16) -0.0035(13) 0.0049(13) 0.0035(13)
    C41 0.0148(16) 0.0360(18) 0.0230(17) 0.0022(14) 0.0034(13) 0.0025(14)
    C39 0.0261(19) 0.0376(18) 0.0281(18) 0.0004(15) -0.0023(15) -0.0023(15)
    C22 0.027(2) 0.039(2) 0.039(2) -0.0051(17) -0.0009(17) -0.0011(18)
    C42 0.0221(17) 0.0370(18) 0.0284(17) -0.0015(17) 0.0020(14) 0.0050(17)
    C61 0.0169(18) 0.0359(19) 0.0330(19) -0.0034(15) 0.0044(15) -0.0016(15)
    C69 0.0247(18) 0.043(2) 0.0277(17) 0.0032(17) 0.0018(14) -0.0036(17)
    C24 0.045(3) 0.0311(19) 0.035(2) -0.0026(17) 0.0019(18) -0.0043(16)
    C35 0.0187(17) 0.0260(18) 0.0261(16) 0.0036(12) 0.0021(13) 0.0029(13)
    C53 0.029(2) 0.0310(19) 0.0324(19) 0.0024(15) 0.0068(16) -0.0010(15)
    C62 0.027(2) 0.039(2) 0.040(2) -0.0097(16) 0.0058(17) 0.0043(17)
    C23 0.039(2) 0.039(2) 0.040(2) -0.0095(18) 0.0013(18) -0.0057(18)
    C55 0.0206(18) 0.033(2) 0.0264(17) -0.0024(14) 0.0050(14) 0.0026(14)
    C25 0.034(2) 0.0296(18) 0.0309(19) 0.0009(16) 0.0017(16) -0.0004(15)
    C40 0.0219(18) 0.034(2) 0.0313(18) 0.0025(14) 0.0048(14) 0.0017(14)
    C1 0.030(2) 0.036(2) 0.0260(18) 0.0066(16) 0.0104(15) 0.0054(15)
    C72 0.036(2) 0.0374(18) 0.0303(18) -0.0074(18) 0.0132(15) -0.0078(17)
    C34 0.0192(17) 0.0276(16) 0.0260(17) 0.0012(13) 0.0025(13) -0.0005(13)
    C73 0.0246(19) 0.0304(18) 0.0343(19) -0.0005(14) 0.0091(15) -0.0030(14)
    C45 0.0193(18) 0.0334(18) 0.0263(17) 0.0034(14) 0.0014(14) 0.0003(14)
    C44 0.0214(18) 0.044(2) 0.0244(17) 0.0060(15) 0.0023(14) -0.0008(15)
    C64 0.022(2) 0.042(2) 0.040(2) -0.0072(16) 0.0091(17) -0.0098(17)
    C51 0.050(3) 0.030(2) 0.036(2) -0.0114(18) 0.0140(19) -0.0041(16)
    C52 0.052(3) 0.0266(19) 0.036(2) 0.0052(18) 0.0055(19) -0.0023(16)
    C30 0.035(2) 0.036(2) 0.042(2) 0.0030(17) -0.0075(18) 0.0046(17)
    C26 0.030(2) 0.0296(18) 0.0220(16) -0.0015(14) 0.0049(14) 0.0023(14)
    C15 0.0213(18) 0.0246(15) 0.0277(18) -0.0004(13) 0.0067(14) 0.0014(13)
    C56 0.037(2) 0.041(2) 0.036(2) 0.0047(18) 0.0132(17) 0.0083(17)
    C37 0.0223(19) 0.073(3) 0.035(2) 0.002(2) 0.0083(16) -0.007(2)
    C18 0.030(2) 0.051(2) 0.0323(19) -0.002(2) 0.0132(16) -0.0087(19)
    C80 0.031(2) 0.038(2) 0.047(2) 0.0046(17) 0.0101(18) 0.0147(18)
    C50 0.034(2) 0.040(2) 0.040(2) -0.0106(18) 0.0140(18) -0.0076(17)
    C66 0.0173(17) 0.0321(18) 0.0306(18) 0.0004(14) 0.0076(14) -0.0026(14)
    C65 0.0216(19) 0.040(2) 0.0297(18) 0.0000(15) 0.0062(15) -0.0055(15)
    C49 0.0238(19) 0.0348(19) 0.0342(19) -0.0012(15) 0.0052(15) -0.0047(15)
    C16 0.0210(19) 0.051(2) 0.0301(19) 0.0073(16) 0.0052(15) 0.0043(16)
    C27 0.0256(19) 0.0310(19) 0.0215(17) -0.0012(14) 0.0069(14) 0.0006(14)
    C79 0.044(3) 0.036(2) 0.047(2) 0.0090(18) 0.008(2) 0.0118(18)
    C20 0.0221(19) 0.053(2) 0.0293(18) -0.0022(18) 0.0009(14) 0.0032(18)
    C17 0.031(2) 0.068(3) 0.0259(19) 0.0048(19) 0.0016(16) 0.0008(18)
    C70 0.032(2) 0.044(2) 0.030(2) 0.0014(17) -0.0036(16) 0.0028(16)
    C36 0.0217(19) 0.051(2) 0.0307(19) -0.0018(15) 0.0027(15) -0.0008(16)
    C71 0.040(2) 0.0411(19) 0.0242(17) -0.0113(19) 0.0044(15) -0.0008(17)
    C33 0.042(3) 0.040(2) 0.046(2) 0.0091(18) 0.019(2) 0.0067(18)
    C6 0.030(2) 0.0305(18) 0.0293(18) 0.0066(15) 0.0106(16) 0.0036(14)
    C8 0.034(2) 0.0282(19) 0.035(2) 0.0039(16) 0.0115(17) -0.0077(16)
    C38 0.031(2) 0.052(2) 0.0271(19) 0.0092(17) 0.0057(16) -0.0019(16)
    C2 0.027(2) 0.044(2) 0.043(2) 0.0090(17) 0.0089(17) 0.0063(18)
    C19 0.0233(19) 0.055(2) 0.036(2) 0.0060(19) 0.0099(15) 0.0016(19)
    C76 0.041(2) 0.035(2) 0.050(2) 0.0012(18) 0.025(2) 0.0033(18)
    C3 0.032(2) 0.044(2) 0.058(3) 0.0162(19) 0.014(2) 0.008(2)
    C31 0.024(2) 0.038(2) 0.069(3) 0.0045(17) -0.001(2) 0.005(2)
    C5 0.037(2) 0.033(2) 0.054(3) 0.0053(17) 0.012(2) -0.0010(18)
    C13 0.041(2) 0.032(2) 0.044(2) 0.0060(17) -0.0001(19) -0.0127(17)
    C60 0.052(3) 0.051(3) 0.058(3) 0.015(2) 0.027(2) 0.021(2)
    C4 0.041(3) 0.029(2) 0.073(3) 0.0122(18) 0.013(2) 0.000(2)
    C59 0.047(3) 0.065(3) 0.049(3) 0.015(3) 0.022(2) 0.015(2)
    C9 0.053(3) 0.035(2) 0.051(2) -0.0052(19) 0.021(2) -0.0066(18)
    C77 0.050(3) 0.052(3) 0.068(3) 0.005(2) 0.036(3) -0.001(2)
    C11 0.046(3) 0.056(3) 0.087(4) -0.004(2) 0.004(3) -0.030(3)
    C10 0.060(4) 0.038(3) 0.099(5) -0.015(2) 0.044(4) -0.012(3)
    C12 0.049(3) 0.054(3) 0.071(3) 0.010(2) -0.009(3) -0.033(3)
    C32 0.034(3) 0.046(2) 0.071(3) 0.0133(19) 0.023(2) 0.006(2)
_geom_special_details
;
 All esds (except the esd in the dihedral angle between two l.s. planes)
 are estimated using the full covariance matrix.  The cell esds are taken
 into account individually in the estimation of esds in distances, angles
 and torsion angles; correlations between esds in cell parameters are only
 used when they are defined by crystal symmetry.  An approximate (isotropic)
 treatment of cell esds is used for estimating esds involving l.s. planes.
;
loop_
    _geom_bond_atom_site_label_1
    _geom_bond_atom_site_label_2
    _geom_bond_site_symmetry_2
    _geom_bond_distance
    _geom_bond_publ_flag
    Ni1 O1 . 1.833(2) yes
    Ni1 O2 . 1.836(3) yes
    Ni1 N1 . 1.861(3) yes
    Ni1 N2 . 1.863(3) yes
    Ni2 O3 . 1.847(2) yes
    Ni2 O4 . 1.825(3) yes
    Ni2 N4 . 1.867(3) yes
    Ni2 N3 . 1.861(3) yes
    O1 C1 . 1.308(5) ?
    O3 C41 . 1.312(4) ?
    O4 C61 . 1.303(5) ?
    N1 C14 . 1.478(4) ?
    N1 C7 . 1.314(5) ?
    O2 C21 . 1.311(5) ?
    N4 C67 . 1.300(5) ?
    N4 C74 . 1.472(4) ?
    N3 C47 . 1.297(5) ?
    N3 C54 . 1.483(4) ?
    N2 C34 . 1.479(5) ?
    N2 C27 . 1.303(5) ?
    C48 C47 . 1.495(5) ?
    C48 C53 . 1.392(5) ?
    C48 C49 . 1.398(5) ?
    C21 C22 . 1.416(6) ?
    C21 C26 . 1.420(5) ?
    C28 C29 . 1.383(5) ?
    C28 C27 . 1.502(5) ?
    C28 C33 . 1.397(5) ?
    C67 C68 . 1.514(5) ?
    C67 C66 . 1.440(5) ?
    C74 H74 . 1.0000 ?
    C74 C75 . 1.524(5) ?
    C74 C54 . 1.540(5) ?
    C47 C46 . 1.453(5) ?
    C43 H43 . 0.9500 ?
    C43 C42 . 1.370(5) ?
    C43 C44 . 1.403(6) ?
    C14 H14 . 1.0000 ?
    C14 C34 . 1.537(5) ?
    C14 C15 . 1.530(4) ?
    C7 C6 . 1.453(5) ?
    C7 C8 . 1.495(5) ?
    C29 H29 . 0.9500 ?
    C29 C30 . 1.394(6) ?
    C68 C69 . 1.392(5) ?
    C68 C73 . 1.399(5) ?
    C46 C41 . 1.423(5) ?
    C46 C45 . 1.419(5) ?
    C63 H63 . 0.9500 ?
    C63 C62 . 1.365(6) ?
    C63 C64 . 1.400(6) ?
    C57 H57 . 0.9500 ?
    C57 C58 . 1.354(6) ?
    C57 C56 . 1.394(6) ?
    C58 H58 . 0.9500 ?
    C58 C59 . 1.373(7) ?
    C78 H78 . 0.9500 ?
    C78 C79 . 1.382(6) ?
    C78 C77 . 1.382(7) ?
    C75 C80 . 1.382(5) ?
    C75 C76 . 1.387(5) ?
    C54 H54 . 1.0000 ?
    C54 C55 . 1.517(5) ?
    C41 C42 . 1.415(5) ?
    C39 H39 . 0.9500 ?
    C39 C40 . 1.380(5) ?
    C39 C38 . 1.387(5) ?
    C22 H22 . 0.9500 ?
    C22 C23 . 1.369(6) ?
    C42 H42 . 0.9500 ?
    C61 C62 . 1.414(5) ?
    C61 C66 . 1.426(5) ?
    C69 H69 . 0.9500 ?
    C69 C70 . 1.388(5) ?
    C24 H24 . 0.9500 ?
    C24 C23 . 1.397(6) ?
    C24 C25 . 1.373(6) ?
    C35 C40 . 1.389(5) ?
    C35 C34 . 1.520(5) ?
    C35 C36 . 1.396(5) ?
    C53 H53 . 0.9500 ?
    C53 C52 . 1.379(6) ?
    C62 H62 . 0.9500 ?
    C23 H23 . 0.9500 ?
    C55 C56 . 1.374(5) ?
    C55 C60 . 1.399(5) ?
    C25 H25 . 0.9500 ?
    C25 C26 . 1.419(5) ?
    C40 H40 . 0.9500 ?
    C1 C6 . 1.420(6) ?
    C1 C2 . 1.422(6) ?
    C72 H72 . 0.9500 ?
    C72 C73 . 1.378(5) ?
    C72 C71 . 1.375(6) ?
    C34 H34 . 1.0000 ?
    C73 H73 . 0.9500 ?
    C45 H45 . 0.9500 ?
    C45 C44 . 1.378(5) ?
    C44 H44 . 0.9500 ?
    C64 H64 . 0.9500 ?
    C64 C65 . 1.372(5) ?
    C51 H51 . 0.9500 ?
    C51 C52 . 1.389(6) ?
    C51 C50 . 1.374(6) ?
    C52 H52 . 0.9500 ?
    C30 H30 . 0.9500 ?
    C30 C31 . 1.373(6) ?
    C26 C27 . 1.448(5) ?
    C15 C16 . 1.386(5) ?
    C15 C20 . 1.388(5) ?
    C56 H56 . 0.9500 ?
    C37 H37 . 0.9500 ?
    C37 C36 . 1.391(5) ?
    C37 C38 . 1.384(6) ?
    C18 H18 . 0.9500 ?
    C18 C17 . 1.379(6) ?
    C18 C19 . 1.382(6) ?
    C80 H80 . 0.9500 ?
    C80 C79 . 1.388(6) ?
    C50 H50 . 0.9500 ?
    C50 C49 . 1.387(6) ?
    C66 C65 . 1.421(5) ?
    C65 H65 . 0.9500 ?
    C49 H49 . 0.9500 ?
    C16 H16 . 0.9500 ?
    C16 C17 . 1.396(5) ?
    C79 H79 . 0.9500 ?
    C20 H20 . 0.9500 ?
    C20 C19 . 1.380(5) ?
    C17 H17 . 0.9500 ?
    C70 H70 . 0.9500 ?
    C70 C71 . 1.387(6) ?
    C36 H36 . 0.9500 ?
    C71 H71 . 0.9500 ?
    C33 H33 . 0.9500 ?
    C33 C32 . 1.385(6) ?
    C6 C5 . 1.423(5) ?
    C8 C13 . 1.397(6) ?
    C8 C9 . 1.389(6) ?
    C38 H38 . 0.9500 ?
    C2 H2 . 0.9500 ?
    C2 C3 . 1.358(6) ?
    C19 H19 . 0.9500 ?
    C76 H76 . 0.9500 ?
    C76 C77 . 1.390(6) ?
    C3 H3 . 0.9500 ?
    C3 C4 . 1.415(7) ?
    C31 H31 . 0.9500 ?
    C31 C32 . 1.368(7) ?
    C5 H5 . 0.9500 ?
    C5 C4 . 1.369(6) ?
    C13 H13 . 0.9500 ?
    C13 C12 . 1.386(7) ?
    C60 H60 . 0.9500 ?
    C60 C59 . 1.379(6) ?
    C4 H4 . 0.9500 ?
    C59 H59 . 0.9500 ?
    C9 H9 . 0.9500 ?
    C9 C10 . 1.417(8) ?
    C77 H77 . 0.9500 ?
    C11 H11 . 0.9500 ?
    C11 C10 . 1.366(9) ?
    C11 C12 . 1.352(9) ?
    C10 H10 . 0.9500 ?
    C12 H12 . 0.9500 ?
    C32 H32 . 0.9500 ?
loop_
    _geom_angle_atom_site_label_1
    _geom_angle_atom_site_label_2
    _geom_angle_atom_site_label_3
    _geom_angle_site_symmetry_1
    _geom_angle_site_symmetry_3
    _geom_angle
    _geom_angle_publ_flag
    O1 Ni1 N1 . . 93.37(13) yes
    O1 Ni1 O2 . . 85.23(11) ?
    O1 Ni1 N2 . . 178.67(12) ?
    O2 Ni1 N1 . . 178.46(13) ?
    O2 Ni1 N2 . . 93.97(12) yes
    N1 Ni1 N2 . . 87.42(12) yes
    O3 Ni2 N4 . . 179.41(13) ?
    O3 Ni2 N3 . . 92.66(12) yes
    O4 Ni2 O3 . . 85.46(11) ?
    O4 Ni2 N4 . . 94.30(12) yes
    O4 Ni2 N3 . . 176.57(13) ?
    N3 Ni2 N4 . . 87.60(13) yes
    C1 O1 Ni1 . . 126.5(2) ?
    C41 O3 Ni2 . . 125.0(2) ?
    C61 O4 Ni2 . . 128.1(2) ?
    C14 N1 Ni1 . . 109.6(2) ?
    C7 N1 Ni1 . . 128.1(3) ?
    C7 N1 C14 . . 122.3(3) ?
    C21 O2 Ni1 . . 126.5(2) ?
    C67 N4 Ni2 . . 128.2(2) ?
    C67 N4 C74 . . 120.5(3) ?
    C74 N4 Ni2 . . 111.3(2) ?
    C47 N3 Ni2 . . 128.7(2) ?
    C47 N3 C54 . . 121.2(3) ?
    C54 N3 Ni2 . . 110.0(2) ?
    C34 N2 Ni1 . . 111.4(2) ?
    C27 N2 Ni1 . . 128.5(3) ?
    C27 N2 C34 . . 119.9(3) ?
    C53 C48 C47 . . 119.1(3) ?
    C53 C48 C49 . . 119.5(3) ?
    C49 C48 C47 . . 121.2(3) ?
    O2 C21 C22 . . 117.4(4) ?
    O2 C21 C26 . . 124.6(3) ?
    C22 C21 C26 . . 118.0(3) ?
    C29 C28 C27 . . 120.8(3) ?
    C29 C28 C33 . . 119.4(4) ?
    C33 C28 C27 . . 119.7(3) ?
    N4 C67 C68 . . 118.8(3) ?
    N4 C67 C66 . . 122.8(3) ?
    C66 C67 C68 . . 118.3(3) ?
    N4 C74 H74 . . 109.1 ?
    N4 C74 C75 . . 111.7(3) ?
    N4 C74 C54 . . 105.6(3) ?
    C75 C74 H74 . . 109.1 ?
    C75 C74 C54 . . 112.1(3) ?
    C54 C74 H74 . . 109.1 ?
    N3 C47 C48 . . 119.5(3) ?
    N3 C47 C46 . . 121.2(3) ?
    C46 C47 C48 . . 119.2(3) ?
    C42 C43 H43 . . 119.5 ?
    C42 C43 C44 . . 121.0(3) ?
    C44 C43 H43 . . 119.5 ?
    N1 C14 H14 . . 109.7 ?
    N1 C14 C34 . . 104.8(3) ?
    N1 C14 C15 . . 111.9(3) ?
    C34 C14 H14 . . 109.7 ?
    C15 C14 H14 . . 109.7 ?
    C15 C14 C34 . . 110.9(3) ?
    N1 C7 C6 . . 121.2(3) ?
    N1 C7 C8 . . 119.4(3) ?
    C6 C7 C8 . . 119.3(3) ?
    C28 C29 H29 . . 120.1 ?
    C28 C29 C30 . . 119.9(4) ?
    C30 C29 H29 . . 120.1 ?
    C69 C68 C67 . . 123.0(3) ?
    C69 C68 C73 . . 119.3(3) ?
    C73 C68 C67 . . 117.6(3) ?
    C41 C46 C47 . . 121.5(3) ?
    C45 C46 C47 . . 119.7(3) ?
    C45 C46 C41 . . 118.8(3) ?
    C62 C63 H63 . . 119.4 ?
    C62 C63 C64 . . 121.2(4) ?
    C64 C63 H63 . . 119.4 ?
    C58 C57 H57 . . 119.8 ?
    C58 C57 C56 . . 120.3(4) ?
    C56 C57 H57 . . 119.8 ?
    C57 C58 H58 . . 120.1 ?
    C57 C58 C59 . . 119.8(4) ?
    C59 C58 H58 . . 120.1 ?
    C79 C78 H78 . . 120.5 ?
    C77 C78 H78 . . 120.5 ?
    C77 C78 C79 . . 119.0(4) ?
    C80 C75 C74 . . 118.5(3) ?
    C80 C75 C76 . . 118.4(4) ?
    C76 C75 C74 . . 123.1(3) ?
    N3 C54 C74 . . 104.5(3) ?
    N3 C54 H54 . . 109.3 ?
    N3 C54 C55 . . 113.0(3) ?
    C74 C54 H54 . . 109.3 ?
    C55 C54 C74 . . 111.3(3) ?
    C55 C54 H54 . . 109.3 ?
    O3 C41 C46 . . 124.3(3) ?
    O3 C41 C42 . . 117.6(3) ?
    C42 C41 C46 . . 118.2(3) ?
    C40 C39 H39 . . 120.0 ?
    C40 C39 C38 . . 120.0(4) ?
    C38 C39 H39 . . 120.0 ?
    C21 C22 H22 . . 119.3 ?
    C23 C22 C21 . . 121.5(4) ?
    C23 C22 H22 . . 119.3 ?
    C43 C42 C41 . . 121.4(4) ?
    C43 C42 H42 . . 119.3 ?
    C41 C42 H42 . . 119.3 ?
    O4 C61 C62 . . 117.2(3) ?
    O4 C61 C66 . . 124.7(3) ?
    C62 C61 C66 . . 118.1(3) ?
    C68 C69 H69 . . 120.1 ?
    C70 C69 C68 . . 119.8(3) ?
    C70 C69 H69 . . 120.1 ?
    C23 C24 H24 . . 120.5 ?
    C25 C24 H24 . . 120.5 ?
    C25 C24 C23 . . 118.9(4) ?
    C40 C35 C34 . . 117.5(3) ?
    C40 C35 C36 . . 118.6(3) ?
    C36 C35 C34 . . 123.8(3) ?
    C48 C53 H53 . . 119.8 ?
    C52 C53 C48 . . 120.3(4) ?
    C52 C53 H53 . . 119.8 ?
    C63 C62 C61 . . 121.4(4) ?
    C63 C62 H62 . . 119.3 ?
    C61 C62 H62 . . 119.3 ?
    C22 C23 C24 . . 121.0(4) ?
    C22 C23 H23 . . 119.5 ?
    C24 C23 H23 . . 119.5 ?
    C56 C55 C54 . . 125.2(3) ?
    C56 C55 C60 . . 116.9(3) ?
    C60 C55 C54 . . 117.7(3) ?
    C24 C25 H25 . . 119.0 ?
    C24 C25 C26 . . 121.9(4) ?
    C26 C25 H25 . . 119.0 ?
    C39 C40 C35 . . 121.4(3) ?
    C39 C40 H40 . . 119.3 ?
    C35 C40 H40 . . 119.3 ?
    O1 C1 C6 . . 124.7(3) ?
    O1 C1 C2 . . 117.0(4) ?
    C6 C1 C2 . . 118.2(3) ?
    C73 C72 H72 . . 119.5 ?
    C71 C72 H72 . . 119.5 ?
    C71 C72 C73 . . 121.1(3) ?
    N2 C34 C14 . . 104.1(3) ?
    N2 C34 C35 . . 113.3(3) ?
    N2 C34 H34 . . 109.5 ?
    C14 C34 H34 . . 109.5 ?
    C35 C34 C14 . . 110.7(3) ?
    C35 C34 H34 . . 109.5 ?
    C68 C73 H73 . . 120.1 ?
    C72 C73 C68 . . 119.9(4) ?
    C72 C73 H73 . . 120.1 ?
    C46 C45 H45 . . 119.1 ?
    C44 C45 C46 . . 121.8(3) ?
    C44 C45 H45 . . 119.1 ?
    C43 C44 H44 . . 120.6 ?
    C45 C44 C43 . . 118.8(3) ?
    C45 C44 H44 . . 120.6 ?
    C63 C64 H64 . . 120.6 ?
    C65 C64 C63 . . 118.8(4) ?
    C65 C64 H64 . . 120.6 ?
    C52 C51 H51 . . 120.2 ?
    C50 C51 H51 . . 120.2 ?
    C50 C51 C52 . . 119.7(4) ?
    C53 C52 C51 . . 120.1(4) ?
    C53 C52 H52 . . 119.9 ?
    C51 C52 H52 . . 119.9 ?
    C29 C30 H30 . . 119.8 ?
    C31 C30 C29 . . 120.3(4) ?
    C31 C30 H30 . . 119.8 ?
    C21 C26 C27 . . 122.1(3) ?
    C25 C26 C21 . . 118.6(3) ?
    C25 C26 C27 . . 119.2(3) ?
    C16 C15 C14 . . 124.1(3) ?
    C16 C15 C20 . . 118.4(3) ?
    C20 C15 C14 . . 117.5(3) ?
    C57 C56 H56 . . 119.3 ?
    C55 C56 C57 . . 121.4(4) ?
    C55 C56 H56 . . 119.3 ?
    C36 C37 H37 . . 119.4 ?
    C38 C37 H37 . . 119.4 ?
    C38 C37 C36 . . 121.1(3) ?
    C17 C18 H18 . . 120.1 ?
    C17 C18 C19 . . 119.8(3) ?
    C19 C18 H18 . . 120.1 ?
    C75 C80 H80 . . 119.4 ?
    C75 C80 C79 . . 121.3(4) ?
    C79 C80 H80 . . 119.4 ?
    C51 C50 H50 . . 119.5 ?
    C51 C50 C49 . . 121.1(4) ?
    C49 C50 H50 . . 119.5 ?
    C61 C66 C67 . . 121.5(3) ?
    C65 C66 C67 . . 120.0(3) ?
    C65 C66 C61 . . 118.4(3) ?
    C64 C65 C66 . . 121.9(4) ?
    C64 C65 H65 . . 119.0 ?
    C66 C65 H65 . . 119.0 ?
    C48 C49 H49 . . 120.4 ?
    C50 C49 C48 . . 119.2(4) ?
    C50 C49 H49 . . 120.4 ?
    C15 C16 H16 . . 119.9 ?
    C15 C16 C17 . . 120.2(4) ?
    C17 C16 H16 . . 119.9 ?
    N2 C27 C28 . . 120.0(3) ?
    N2 C27 C26 . . 121.5(3) ?
    C26 C27 C28 . . 118.5(3) ?
    C78 C79 C80 . . 120.1(4) ?
    C78 C79 H79 . . 120.0 ?
    C80 C79 H79 . . 120.0 ?
    C15 C20 H20 . . 119.2 ?
    C19 C20 C15 . . 121.7(4) ?
    C19 C20 H20 . . 119.2 ?
    C18 C17 C16 . . 120.4(4) ?
    C18 C17 H17 . . 119.8 ?
    C16 C17 H17 . . 119.8 ?
    C69 C70 H70 . . 119.7 ?
    C71 C70 C69 . . 120.6(4) ?
    C71 C70 H70 . . 119.7 ?
    C35 C36 H36 . . 120.2 ?
    C37 C36 C35 . . 119.7(4) ?
    C37 C36 H36 . . 120.2 ?
    C72 C71 C70 . . 119.3(3) ?
    C72 C71 H71 . . 120.3 ?
    C70 C71 H71 . . 120.3 ?
    C28 C33 H33 . . 120.2 ?
    C32 C33 C28 . . 119.6(4) ?
    C32 C33 H33 . . 120.2 ?
    C1 C6 C7 . . 121.5(3) ?
    C1 C6 C5 . . 118.6(4) ?
    C5 C6 C7 . . 119.8(4) ?
    C13 C8 C7 . . 119.7(3) ?
    C9 C8 C7 . . 121.7(4) ?
    C9 C8 C13 . . 118.5(4) ?
    C39 C38 H38 . . 120.5 ?
    C37 C38 C39 . . 119.1(3) ?
    C37 C38 H38 . . 120.5 ?
    C1 C2 H2 . . 119.2 ?
    C3 C2 C1 . . 121.6(4) ?
    C3 C2 H2 . . 119.2 ?
    C18 C19 H19 . . 120.2 ?
    C20 C19 C18 . . 119.5(4) ?
    C20 C19 H19 . . 120.2 ?
    C75 C76 H76 . . 119.8 ?
    C75 C76 C77 . . 120.4(4) ?
    C77 C76 H76 . . 119.8 ?
    C2 C3 H3 . . 119.7 ?
    C2 C3 C4 . . 120.6(4) ?
    C4 C3 H3 . . 119.7 ?
    C30 C31 H31 . . 120.0 ?
    C32 C31 C30 . . 119.9(4) ?
    C32 C31 H31 . . 120.0 ?
    C6 C5 H5 . . 119.2 ?
    C4 C5 C6 . . 121.7(4) ?
    C4 C5 H5 . . 119.2 ?
    C8 C13 H13 . . 119.3 ?
    C12 C13 C8 . . 121.4(5) ?
    C12 C13 H13 . . 119.3 ?
    C55 C60 H60 . . 119.3 ?
    C59 C60 C55 . . 121.5(4) ?
    C59 C60 H60 . . 119.3 ?
    C3 C4 H4 . . 120.4 ?
    C5 C4 C3 . . 119.2(4) ?
    C5 C4 H4 . . 120.4 ?
    C58 C59 C60 . . 119.9(4) ?
    C58 C59 H59 . . 120.1 ?
    C60 C59 H59 . . 120.1 ?
    C8 C9 H9 . . 120.7 ?
    C8 C9 C10 . . 118.7(5) ?
    C10 C9 H9 . . 120.7 ?
    C78 C77 C76 . . 120.8(4) ?
    C78 C77 H77 . . 119.6 ?
    C76 C77 H77 . . 119.6 ?
    C10 C11 H11 . . 119.7 ?
    C12 C11 H11 . . 119.7 ?
    C12 C11 C10 . . 120.6(5) ?
    C9 C10 H10 . . 119.6 ?
    C11 C10 C9 . . 120.9(5) ?
    C11 C10 H10 . . 119.6 ?
    C13 C12 H12 . . 120.1 ?
    C11 C12 C13 . . 119.8(5) ?
    C11 C12 H12 . . 120.1 ?
    C33 C32 H32 . . 119.6 ?
    C31 C32 C33 . . 120.9(4) ?
    C31 C32 H32 . . 119.6 ?
loop_
    _geom_torsion_atom_site_label_1
    _geom_torsion_atom_site_label_2
    _geom_torsion_atom_site_label_3
    _geom_torsion_atom_site_label_4
    _geom_torsion_site_symmetry_1
    _geom_torsion_site_symmetry_2
    _geom_torsion_site_symmetry_3
    _geom_torsion_site_symmetry_4
    _geom_torsion
    _geom_torsion_publ_flag
    Ni1 O1 C1 C6 . . . . -10.8(5) ?
    Ni1 O1 C1 C2 . . . . 169.2(2) ?
    Ni1 N1 C14 C34 . . . . 42.8(3) ?
    Ni1 N1 C14 C15 . . . . -77.5(3) ?
    Ni1 N1 C7 C6 . . . . 9.8(5) ?
    Ni1 N1 C7 C8 . . . . -172.4(2) ?
    Ni1 O2 C21 C22 . . . . 172.2(3) ?
    Ni1 O2 C21 C26 . . . . -8.7(5) ?
    Ni1 N2 C34 C14 . . . . 36.2(3) ?
    Ni1 N2 C34 C35 . . . . -84.1(3) ?
    Ni1 N2 C27 C28 . . . . -176.0(2) ?
    Ni1 N2 C27 C26 . . . . 6.3(5) ?
    Ni2 O3 C41 C46 . . . . -20.5(5) ?
    Ni2 O3 C41 C42 . . . . 159.6(2) ?
    Ni2 O4 C61 C62 . . . . 178.3(3) ?
    Ni2 O4 C61 C66 . . . . -1.3(5) ?
    Ni2 N4 C67 C68 . . . . -168.9(2) ?
    Ni2 N4 C67 C66 . . . . 8.2(5) ?
    Ni2 N4 C74 C75 . . . . -87.7(3) ?
    Ni2 N4 C74 C54 . . . . 34.4(3) ?
    Ni2 N3 C47 C48 . . . . -172.7(2) ?
    Ni2 N3 C47 C46 . . . . 6.9(5) ?
    Ni2 N3 C54 C74 . . . . 41.6(3) ?
    Ni2 N3 C54 C55 . . . . -79.5(3) ?
    O1 Ni1 N1 C14 . . . . 160.0(2) ?
    O1 Ni1 N1 C7 . . . . -20.8(3) ?
    O1 Ni1 O2 C21 . . . . -162.1(3) ?
    O1 C1 C6 C7 . . . . -7.7(5) ?
    O1 C1 C6 C5 . . . . 176.0(3) ?
    O1 C1 C2 C3 . . . . -177.6(4) ?
    O3 Ni2 O4 C61 . . . . -176.6(3) ?
    O3 Ni2 N3 C47 . . . . -21.6(3) ?
    O3 Ni2 N3 C54 . . . . 161.2(2) ?
    O3 C41 C42 C43 . . . . -177.3(3) ?
    O4 Ni2 O3 C41 . . . . -155.2(3) ?
    O4 Ni2 N4 C67 . . . . -7.6(3) ?
    O4 Ni2 N4 C74 . . . . 173.3(2) ?
    O4 C61 C62 C63 . . . . 178.7(4) ?
    O4 C61 C66 C67 . . . . -0.1(5) ?
    O4 C61 C66 C65 . . . . -177.4(3) ?
    N1 Ni1 O1 C1 . . . . 20.9(3) ?
    N1 Ni1 N2 C34 . . . . -11.0(2) ?
    N1 Ni1 N2 C27 . . . . 163.4(3) ?
    N1 C14 C34 N2 . . . . -49.6(3) yes
    N1 C14 C34 C35 . . . . 72.5(3) ?
    N1 C14 C15 C16 . . . . 8.3(5) ?
    N1 C14 C15 C20 . . . . -173.6(3) ?
    N1 C7 C6 C1 . . . . 8.1(5) ?
    N1 C7 C6 C5 . . . . -175.7(3) ?
    N1 C7 C8 C13 . . . . 61.6(5) yes
    N1 C7 C8 C9 . . . . -114.3(4) ?
    N2 Ni1 N1 C14 . . . . -19.0(2) ?
    N2 Ni1 N1 C7 . . . . 160.3(3) ?
    N2 Ni1 O2 C21 . . . . 16.8(3) ?
    N2 C27 C28 C33 . . . . 101.6(4) yes
    O2 Ni1 O1 C1 . . . . -159.8(3) ?
    O2 Ni1 N2 C34 . . . . 169.7(2) ?
    O2 Ni1 N2 C27 . . . . -15.9(3) ?
    O2 C21 C22 C23 . . . . -178.7(4) ?
    O2 C21 C26 C25 . . . . 176.7(3) ?
    O2 C21 C26 C27 . . . . -6.9(5) ?
    N3 Ni2 O3 C41 . . . . 27.7(3) ?
    N3 Ni2 N4 C67 . . . . 169.6(3) ?
    N3 Ni2 N4 C74 . . . . -9.6(2) ?
    N3 C47 C46 C41 . . . . 10.0(5) ?
    N3 C47 C46 C45 . . . . -172.4(3) ?
    N3 C54 C74 N4 . . . . -47.8(3) yes
    N3 C54 C55 C56 . . . . 9.9(5) ?
    N3 C54 C55 C60 . . . . -175.0(4) ?
    N3 C47 C48 C53 . . . . 77.9(4) yes
    N4 Ni2 O4 C61 . . . . 4.0(3) ?
    N4 Ni2 N3 C47 . . . . 157.9(3) ?
    N4 Ni2 N3 C54 . . . . -19.3(2) ?
    N4 C67 C68 C69 . . . . -74.6(5) ?
    N4 C67 C68 C73 . . . . 102.4(4) yes
    N4 C67 C66 C61 . . . . -3.5(5) ?
    N4 C67 C66 C65 . . . . 173.7(3) ?
    N4 C74 C75 C80 . . . . -170.3(3) ?
    N4 C74 C75 C76 . . . . 7.5(5) ?
    N4 C74 C54 C55 . . . . 74.4(3) ?
    C48 C47 C46 C41 . . . . -170.4(3) ?
    C48 C47 C46 C45 . . . . 7.2(5) ?
    C48 C53 C52 C51 . . . . -0.6(6) ?
    C21 C22 C23 C24 . . . . 1.1(6) ?
    C21 C26 C27 N2 . . . . 8.1(5) ?
    C21 C26 C27 C28 . . . . -169.7(3) ?
    C28 C29 C30 C31 . . . . 0.1(6) ?
    C28 C33 C32 C31 . . . . 0.4(7) ?
    C67 N4 C74 C75 . . . . 93.1(4) ?
    C67 N4 C74 C54 . . . . -144.8(3) ?
    C67 C68 C69 C70 . . . . 175.9(3) ?
    C67 C68 C73 C72 . . . . -176.8(3) ?
    C67 C66 C65 C64 . . . . -179.1(3) ?
    C74 N4 C67 C68 . . . . 10.2(5) ?
    C74 N4 C67 C66 . . . . -172.7(3) ?
    C74 C75 C80 C79 . . . . -179.4(4) ?
    C74 C75 C76 C77 . . . . -178.6(4) ?
    C74 C54 C55 C56 . . . . -107.2(4) ?
    C74 C54 C55 C60 . . . . 67.8(5) ?
    C47 N3 C54 C74 . . . . -135.8(3) ?
    C47 N3 C54 C55 . . . . 103.1(4) ?
    C47 C48 C53 C52 . . . . -173.2(3) ?
    C47 C48 C49 C50 . . . . 173.4(3) ?
    C47 C46 C41 O3 . . . . -2.8(5) ?
    C47 C46 C41 C42 . . . . 177.1(3) ?
    C47 C46 C45 C44 . . . . -179.8(3) ?
    C14 N1 C7 C6 . . . . -171.0(3) ?
    C14 N1 C7 C8 . . . . 6.8(5) ?
    C14 C15 C16 C17 . . . . 179.8(4) ?
    C14 C15 C20 C19 . . . . -179.8(4) ?
    C7 N1 C14 C34 . . . . -136.6(3) ?
    C7 N1 C14 C15 . . . . 103.2(3) ?
    C7 C6 C5 C4 . . . . -173.9(4) ?
    C7 C8 C13 C12 . . . . -171.3(4) ?
    C7 C8 C9 C10 . . . . 172.3(4) ?
    C29 C28 C27 N2 . . . . -79.9(4) ?
    C29 C28 C27 C26 . . . . 97.9(4) ?
    C29 C28 C33 C32 . . . . -0.3(6) ?
    C29 C30 C31 C32 . . . . 0.0(7) ?
    C68 C67 C66 C61 . . . . 173.6(3) ?
    C68 C67 C66 C65 . . . . -9.1(5) ?
    C68 C69 C70 C71 . . . . 0.9(6) ?
    C46 C41 C42 C43 . . . . 2.8(5) ?
    C46 C45 C44 C43 . . . . 2.5(5) ?
    C63 C64 C65 C66 . . . . -1.0(6) ?
    C57 C58 C59 C60 . . . . 5.2(8) ?
    C58 C57 C56 C55 . . . . 1.1(7) ?
    C75 C74 C54 N3 . . . . 74.0(3) ?
    C75 C74 C54 C55 . . . . -163.8(3) ?
    C75 C80 C79 C78 . . . . -2.0(7) ?
    C75 C76 C77 C78 . . . . -1.9(8) ?
    C54 N3 C47 C48 . . . . 4.2(5) ?
    C54 N3 C47 C46 . . . . -176.2(3) ?
    C54 C74 C75 C80 . . . . 71.4(4) ?
    C54 C74 C75 C76 . . . . -110.8(4) ?
    C54 C55 C56 C57 . . . . 178.3(4) ?
    C54 C55 C60 C59 . . . . -179.0(5) ?
    C41 C46 C45 C44 . . . . -2.1(5) ?
    C22 C21 C26 C25 . . . . -4.2(5) ?
    C22 C21 C26 C27 . . . . 172.2(3) ?
    C42 C43 C44 C45 . . . . -0.2(5) ?
    C61 C66 C65 C64 . . . . -1.8(5) ?
    C69 C68 C73 C72 . . . . 0.3(5) ?
    C69 C70 C71 C72 . . . . 0.1(6) ?
    C24 C25 C26 C21 . . . . 3.2(5) ?
    C24 C25 C26 C27 . . . . -173.3(3) ?
    C53 C48 C47 C46 . . . . -101.7(4) ?
    C53 C48 C49 C50 . . . . -1.9(5) ?
    C62 C63 C64 C65 . . . . 2.4(6) ?
    C62 C61 C66 C67 . . . . -179.6(3) ?
    C62 C61 C66 C65 . . . . 3.1(5) ?
    C23 C24 C25 C26 . . . . 0.0(6) ?
    C55 C60 C59 C58 . . . . -0.6(9) ?
    C25 C24 C23 C22 . . . . -2.2(6) ?
    C25 C26 C27 N2 . . . . -175.6(3) ?
    C25 C26 C27 C28 . . . . 6.7(5) ?
    C40 C39 C38 C37 . . . . -1.3(6) ?
    C40 C35 C34 N2 . . . . -170.5(3) ?
    C40 C35 C34 C14 . . . . 72.9(4) ?
    C40 C35 C36 C37 . . . . -1.7(6) ?
    C1 C6 C5 C4 . . . . 2.5(6) ?
    C1 C2 C3 C4 . . . . 1.0(6) ?
    C34 N2 C27 C28 . . . . -2.0(4) ?
    C34 N2 C27 C26 . . . . -179.7(3) ?
    C34 C14 C15 C16 . . . . -108.3(4) ?
    C34 C14 C15 C20 . . . . 69.7(4) ?
    C34 C35 C40 C39 . . . . -176.1(3) ?
    C34 C35 C36 C37 . . . . 176.0(4) ?
    C73 C68 C69 C70 . . . . -1.1(6) ?
    C73 C72 C71 C70 . . . . -0.9(6) ?
    C45 C46 C41 O3 . . . . 179.5(3) ?
    C45 C46 C41 C42 . . . . -0.5(5) ?
    C44 C43 C42 C41 . . . . -2.4(5) ?
    C64 C63 C62 C61 . . . . -1.0(6) ?
    C51 C50 C49 C48 . . . . 0.0(6) ?
    C52 C51 C50 C49 . . . . 1.5(6) ?
    C30 C31 C32 C33 . . . . -0.3(7) ?
    C26 C21 C22 C23 . . . . 2.2(6) ?
    C15 C14 C34 N2 . . . . 71.3(3) ?
    C15 C14 C34 C35 . . . . -166.6(3) ?
    C15 C16 C17 C18 . . . . -1.4(7) ?
    C15 C20 C19 C18 . . . . 1.0(7) ?
    C56 C57 C58 C59 . . . . -5.4(7) ?
    C56 C55 C60 C59 . . . . -3.5(7) ?
    C80 C75 C76 C77 . . . . -0.7(7) ?
    C50 C51 C52 C53 . . . . -1.2(6) ?
    C66 C67 C68 C69 . . . . 108.1(4) ?
    C66 C67 C68 C73 . . . . -74.8(4) ?
    C66 C61 C62 C63 . . . . -1.8(6) ?
    C49 C48 C47 N3 . . . . -97.4(4) ?
    C49 C48 C47 C46 . . . . 83.0(4) ?
    C49 C48 C53 C52 . . . . 2.2(5) ?
    C16 C15 C20 C19 . . . . -1.6(6) ?
    C27 N2 C34 C14 . . . . -138.7(3) ?
    C27 N2 C34 C35 . . . . 100.9(3) ?
    C27 C28 C29 C30 . . . . -178.5(4) ?
    C27 C28 C33 C32 . . . . 178.3(4) ?
    C79 C78 C77 C76 . . . . 2.6(8) ?
    C20 C15 C16 C17 . . . . 1.8(6) ?
    C17 C18 C19 C20 . . . . -0.5(7) ?
    C36 C35 C40 C39 . . . . 1.7(5) ?
    C36 C35 C34 N2 . . . . 11.8(5) ?
    C36 C35 C34 C14 . . . . -104.8(4) ?
    C36 C37 C38 C39 . . . . 1.3(7) ?
    C71 C72 C73 C68 . . . . 0.7(6) ?
    C33 C28 C29 C30 . . . . 0.0(6) ?
    C33 C28 C27 C26 . . . . -80.7(4) ?
    C6 C7 C8 C13 . . . . -120.6(4) ?
    C6 C7 C8 C9 . . . . 63.5(5) ?
    C6 C1 C2 C3 . . . . 2.4(6) ?
    C6 C5 C4 C3 . . . . 0.8(7) ?
    C8 C7 C6 C1 . . . . -169.7(3) ?
    C8 C7 C6 C5 . . . . 6.6(5) ?
    C8 C13 C12 C11 . . . . -1.1(7) ?
    C8 C9 C10 C11 . . . . -1.0(7) ?
    C38 C39 C40 C35 . . . . -0.2(6) ?
    C38 C37 C36 C35 . . . . 0.2(7) ?
    C2 C1 C6 C7 . . . . 172.3(3) ?
    C2 C1 C6 C5 . . . . -4.0(5) ?
    C2 C3 C4 C5 . . . . -2.6(7) ?
    C19 C18 C17 C16 . . . . 0.7(7) ?
    C76 C75 C80 C79 . . . . 2.7(7) ?
    C13 C8 C9 C10 . . . . -3.6(6) ?
    C60 C55 C56 C57 . . . . 3.3(6) ?
    C9 C8 C13 C12 . . . . 4.7(6) ?
    C77 C78 C79 C80 . . . . -0.7(7) ?
    C10 C11 C12 C13 . . . . -3.7(7) ?
    C12 C11 C10 C9 . . . . 4.7(8) ?
loop_
    _geom_hbond_atom_site_label_D
    _geom_hbond_atom_site_label_H
    _geom_hbond_atom_site_label_A
    _geom_hbond_site_symmetry_A
    _geom_hbond_distance_DH
    _geom_hbond_distance_HA
    _geom_hbond_distance_DA
    _geom_hbond_angle_DHA
    _geom_hbond_publ_flag
    C43 H43 O1 1_556 0.95 2.595 3.500(4) 159 yes
    C51 H51 O3 2_757 0.95 2.517 3.417(5) 158 yes
    C71 H71 O1 . 0.95 2.633 3.308(4) 128 yes
    C71 H71 O2 . 0.95 2.616 3.562(4) 173 yes
_shelx_space_group_comment
;
The symmetry employed for this shelxl refinement is uniquely defined
by the following loop, which should always be used as a source of
symmetry information in preference to the above space-group names.
They are only intended as comments.
;
_shelx_estimated_absorpt_T_min     ?
_shelx_estimated_absorpt_T_max     ?
_shelx_hkl_file
;
   0 -21   0 1.43853 14.0806   5
   0 -21   0 9.65193 16.3374   3
   0 -21   0 4.31445 14.3997   6
   0 -21  -1 10.6812 14.8293   5
   0 -21   1 15.5809 14.3867   5
   0 -21   1 15.7633 17.2398   3
   0 -21  -1 4.35227 16.2621   3
   0 -21  -1 32.7333 15.6788   6
   0 -21   1 10.1251 14.0019   6
   0 -21   2 141.107 16.7330   5
   0 -21  -2 109.103 18.7442   5
   0 -21   2 109.668 16.2669   6
   0 -21  -2 128.272 19.6160   3
   0 -21   2 106.674 19.8396   3
   0 -21  -2 98.2826 18.2366   6
   0 -21   3 124.494 15.5750   5
   0 -21  -3 92.9375 18.9189   5
   0 -21   3 73.0313 14.7541   6
   0 -21   3 112.024 20.1610   3
   0 -21  -3 81.5791 18.9142   3
   0 -21  -3 126.032 19.3456   6
   0 -21  -4 18.7471 16.9722   3
   0 -21   4 24.1153 18.2125   3
   0 -21  -4 46.2917 17.7497   5
   0 -21  -4 26.6218 16.9756   6
   0 -20   0 186.096 19.2416   5
   0 -20   0 203.994 21.8193   3
   0 -20   0 193.072 19.4776   6
   0 -20  -1 57.6881 16.2214   5
   0 -20   1 91.2582 15.7001   5
   0 -20  -1 113.863 19.3743   3
   0 -20   1 105.437 18.8517   3
   0 -20  -1 88.4526 16.6274   6
   0 -20   1 95.5751 16.3572   6
   0 -20  -2 76.1055 17.1531   5
   0 -20   2 64.6252 13.9187   5
   0 -20   2 46.0222 13.7166   6
   0 -20   2 83.4276 17.9328   3
   0 -20  -2 85.9201 18.0426   3
   0 -20  -2 65.6905 16.7414   6
   0 -20   3 96.7626 14.4994   5
   0 -20  -3 105.340 18.8455   5
   0 -20   3 76.3479 14.3330   6
   0 -20  -3 94.8329 18.3227   3
   0 -20   3 129.756 19.7344   3
   0 -20  -3 103.408 17.9817   6
   0 -20   4 73.7655 18.2919   3
   0 -20  -4 65.5248 17.5876   3
   0 -20  -4 86.8790 18.3276   5
   0 -20  -4 79.6750 18.2755   6
   0 -20   5 234.917 24.3388   3
   0 -20  -5 213.003 22.1587   3
   0 -20  -5 227.869 23.4997   5
   0 -20  -5 182.090 22.3744   6
   0 -20   6 18.7823 17.4822   3
   0 -20  -6 13.1981 17.6986   5
   0 -20  -6 38.4844 18.1572   6
   0 -20   7 45.3766 19.2493   3
   0 -20  -7 19.6987 18.1388   5
   0 -20  -7 56.8480 19.2219   6
   0 -20   8 136.016 22.6885   3
   0 -20  -8 114.959 22.0527   5
   0 -20  -8 110.316 22.3919   6
   0 -19   0 12.9916 15.5630   3
   0 -19   0-4.03627 13.2359   5
   0 -19   0-4.02730 13.2401   6
   0 -19   1 25.3136 13.3417   5
   0 -19  -1 14.9906 13.5828   5
   0 -19   1 17.0491 13.0738   6
   0 -19  -1 23.3366 15.9192   3
   0 -19   1 28.5586 16.4237   3
   0 -19  -1 37.0016 15.2588   6
   0 -19   2 50.5665 13.7973   5
   0 -19  -2 46.8036 15.2667   5
   0 -19   2 20.1507 12.5179   6
   0 -19   2 50.6669 15.8837   3
   0 -19  -2 39.0421 16.3182   3
   0 -19  -2 39.9234 15.1049   6
   0 -19   3 27.6923 11.7950   5
   0 -19  -3 32.4029 15.3019   5
   0 -19   3 27.2256 15.4142   3
   0 -19  -3 12.6278 15.7177   3
   0 -19  -3 18.8927 15.3018   6
   0 -19   3 31.9892 12.7400   6
   0 -19  -4 208.253 21.9329   5
   0 -19  -4 198.231 21.5373   6
   0 -19  -4 225.248 21.8240   3
   0 -19   4 214.288 22.1810   3
   0 -19  -5 141.062 20.0914   6
   0 -19   5 165.423 20.6335   3
   0 -19  -5 149.497 20.4469   5
   0 -19  -6 77.9223 18.6810   6
   0 -19   6 116.173 19.8837   3
   0 -19  -6 85.5875 18.7473   5
   0 -19  -7 204.515 23.7302   6
   0 -19   7 228.933 24.7049   3
   0 -19  -7 214.074 23.5299   5
   0 -19  -8 53.5311 18.7137   5
   0 -19  -8 3.94829 17.3503   6
   0 -19   8 17.2243 18.4863   3
   0 -19  -9 32.7259 4.68853   2
   0 -19  -9 102.271 21.3714   5
   0 -19  -9 42.5040 4.75891   2
   0 -19   9 116.027 21.2655   3
   0 -19  -9 75.0854 20.6311   6
   0 -19 -10 94.0976 21.7640   6
   0 -19 -10 79.7509 10.1672   2
   0 -19 -10 86.1329 10.8805   1
   0 -19 -10 69.5272 9.51170   2
   0 -18   0 64.9424 14.4063   6
   0 -18   0 99.6606 20.2344   4
   0 -18   0 98.3419 17.0178   3
   0 -18   0 73.5480 14.7063   5
   0 -18   1 50.9184 13.7168   5
   0 -18  -1 22.6471 14.2217   5
   0 -18  -1 66.6966 19.8833   4
   0 -18   1 60.8791 19.2432   4
   0 -18   1 60.6703 14.0557   6
   0 -18  -1 36.0241 15.8623   3
   0 -18   1 47.5153 16.1176   3
   0 -18  -1 18.4690 13.8961   6
   0 -18   2 88.9878 14.2996   5
   0 -18  -2 102.304 20.2718   4
   0 -18   2 71.6634 14.0343   6
   0 -18  -2 99.3960 16.4320   5
   0 -18  -2 91.5168 17.1856   3
   0 -18   2 112.681 17.7047   3
   0 -18  -2 89.7466 16.3978   6
   0 -18   3 80.0471 13.5968   5
   0 -18  -3 96.5202 19.6056   4
   0 -18   3 80.2661 13.7412   6
   0 -18  -3 78.0321 16.1038   5
   0 -18   3 103.755 17.7725   3
   0 -18  -3 95.4514 17.5774   3
   0 -18  -3 86.7316 16.4153   6
   0 -18   4 33.7968 11.1378   5
   0 -18   4 54.6644 19.5072   4
   0 -18   4 69.6580 17.1239   3
   0 -18  -4 28.6533 15.6544   5
   0 -18  -4 28.5293 15.6072   6
   0 -18   4 39.5332 11.7718   6
   0 -18  -5 323.317 26.6529   5
   0 -18  -5 363.312 27.0304   6
   0 -18   5 348.601 27.0633   3
   0 -18  -6 8.74385 16.3040   5
   0 -18   6 12.9558 16.0134   3
   0 -18  -6-4.35203 15.7858   6
   0 -18  -7 52.9634 18.2317   5
   0 -18  -7 44.5508 17.6750   6
   0 -18   7 56.0061 18.4868   3
   0 -18  -8 191.147 22.4577   6
   0 -18  -8 213.145 22.5292   5
   0 -18   8 209.572 22.5160   3
   0 -18  -9 155.081 11.7707   2
   0 -18  -9 230.787 24.2460   6
   0 -18  -9 251.573 24.4935   5
   0 -18  -9 131.163 12.0358   2
   0 -18  -9 189.864 13.3550   1
   0 -18   9 279.144 24.7193   3
   0 -18 -10 14.4767 19.0068   6
   0 -18 -10-3.07296 9.49489   2
   0 -18 -10 9.80294 9.77464   1
   0 -18 -10 16.8731 8.74309   2
   0 -18 -10 14.5223 18.7009   5
   0 -18  10 9.78181 17.9802   3
   0 -18 -11 53.7874 20.0725   6
   0 -18 -11 24.4666 11.0304   2
   0 -18 -11 39.9826 19.3754   5
   0 -18  11 37.3721 18.9855   3
   0 -18 -11 31.4603 10.6496   2
   0 -18 -11 40.6339 11.4270   1
   0 -17   0 4.31480 12.2363   5
   0 -17   0 10.2936 14.4301   3
   0 -17   0-11.0555 17.3485   4
   0 -17   0 4.91557 12.4247   6
   0 -17  -1 68.4873 15.2325   6
   0 -17   1 80.9784 13.9139   5
   0 -17  -1 85.4212 19.1883   4
   0 -17   1 94.9841 19.3806   4
   0 -17   1 60.1123 13.7251   6
   0 -17  -1 61.6191 15.9137   3
   0 -17   1 66.6577 16.1150   3
   0 -17  -1 58.8297 14.6866   5
   0 -17  -2 351.181 24.1357   6
   0 -17   2 312.689 21.5408   5
   0 -17  -2 303.376 23.5845   5
   0 -17   2 339.440 21.6742   6
   0 -17  -2 292.655 23.9782   3
   0 -17   2 315.196 24.7020   3
   0 -17  -2 367.194 26.7601   4
   0 -17  -3-10.0695 14.1699   6
   0 -17   3-3.55483 11.2398   6
   0 -17   3-3.05600 10.9620   5
   0 -17  -3 7.22397 14.1229   5
   0 -17   3 8.33254 14.3427   3
   0 -17  -3 7.83182 13.9911   3
   0 -17  -3 30.7135 17.4716   4
   0 -17  -4 305.985 25.3622   4
   0 -17   4 277.208 24.8474   4
   0 -17   4 266.075 22.8284   3
   0 -17   4 296.458 19.4431   6
   0 -17   4 255.298 18.9069   5
   0 -17  -4 263.998 22.6751   5
   0 -17  -4 274.826 23.1335   6
   0 -17   5 514.309 31.2925   3
   0 -17  -5 468.812 30.8221   5
   0 -17   5 524.105 32.0186   4
   0 -17  -5 441.061 30.6047   6
   0 -17   6 71.7037 17.9912   3
   0 -17  -6 78.2653 17.5573   6
   0 -17  -6 61.8816 17.2356   5
   0 -17   6 94.3513 19.4311   4
   0 -17   7 257.849 22.1592   3
   0 -17   7 333.049 24.3899   4
   0 -17  -7 251.909 22.3388   6
   0 -17  -7 273.212 23.0037   5
   0 -17  -8 102.138 10.4194   1
   0 -17  -8 81.6920 9.00044   2
   0 -17   8 156.262 21.0202   4
   0 -17  -8 114.908 19.7243   6
   0 -17  -8 84.2237 9.45939   2
   0 -17   8 114.580 19.5826   3
   0 -17  -8 128.993 19.7215   5
   0 -17  -9 10.0451 9.35683   1
   0 -17  -9 2.58881 8.54335   2
   0 -17  -9 4.59747 8.23439   2
   0 -17  -9 7.66326 16.5452   5
   0 -17   9 23.6345 17.4955   3
   0 -17   9 1.46853 17.4843   4
   0 -17  -9 20.9791 17.0863   6
   0 -17  10 166.617 22.1884   3
   0 -17  10 180.826 21.5969   4
   0 -17 -10 161.441 22.2370   6
   0 -17 -10 138.222 13.4517   1
   0 -17 -10 99.1995 12.9165   2
   0 -17 -10 160.281 21.9666   5
   0 -17  11 6.53923 17.6930   4
   0 -17  11 27.2828 18.0180   3
   0 -17 -11 13.5137 18.5433   6
   0 -17 -11 9.47236 11.0087   1
   0 -17 -11 10.1181 11.1590   2
   0 -17 -11 18.8369 19.0972   5
   0 -17  12 65.5864 19.4721   4
   0 -17 -12 34.9348 12.9297   1
   0 -17 -12 34.8228 18.9248   5
   0 -17 -12 35.4076 12.1333   2
   0 -17 -12 64.8906 21.0136   6
   0 -17 -13 85.3623 14.9411   1
   0 -17 -13 76.5274 14.9508   2
   0 -17 -13 114.374 22.3172   5
   0 -17 -13 103.467 22.3081   6
   0 -16   0 1215.29 55.5585   6
   0 -16   0 1339.29 58.6354   4
   0 -16   0 1208.42 57.0631   3
   0 -16   0 1164.16 55.2831   5
   0 -16  -1 395.793 26.2844   6
   0 -16   1 416.746 25.3488   5
   0 -16  -1 388.407 26.2560   5
   0 -16   1 409.807 25.3227   6
   0 -16   1 529.763 30.5691   4
   0 -16  -1 529.645 30.7314   4
   0 -16   1 435.205 28.2410   3
   0 -16  -1 437.158 27.8785   3
   0 -16  -2 59.0734 14.6344   6
   0 -16   2 48.9169 12.6180   5
   0 -16  -2 94.2198 18.7673   4
   0 -16   2 46.7185 12.5818   6
   0 -16  -2 71.7295 15.4781   5
   0 -16   2 59.9987 16.1149   3
   0 -16  -2 61.6674 15.5559   3
   0 -16  -3 555.146 32.7559   6
   0 -16   3 592.559 30.2478   6
   0 -16   3 578.364 30.0512   5
   0 -16  -3 605.612 34.8221   4
   0 -16   3 612.250 34.1781   3
   0 -16  -3 565.947 32.8930   5
   0 -16  -4 95.6389 17.2231   5
   0 -16  -4 168.464 20.9854   4
   0 -16   4 162.710 20.6817   4
   0 -16   4 138.269 17.7997   3
   0 -16   4 131.768 13.7575   6
   0 -16  -4 87.2436 16.5365   6
   0 -16   4 126.577 13.7529   5
   0 -16  -5 389.749 27.9650   5
   0 -16   5 488.014 29.5128   3
   0 -16   5 461.095 29.1961   4
   0 -16  -5 409.659 29.5272   4
   0 -16  -5 425.124 28.4681   6
   0 -16  -6 241.765 22.9753   6
   0 -16  -6 223.706 22.2402   5
   0 -16   6 299.564 23.9006   4
   0 -16   6 290.163 23.6345   3
   0 -16  -7 292.246 15.1966   1
   0 -16  -7 316.325 24.9539   5
   0 -16   7 339.082 25.5184   3
   0 -16   7 416.011 26.1745   4
   0 -16  -7 214.160 14.1543   2
   0 -16  -7 240.550 14.0138   2
   0 -16  -7 327.843 25.0399   6
   0 -16  -8 208.375 14.7799   2
   0 -16  -8 268.255 23.6180   6
   0 -16  -8 261.753 23.9776   5
   0 -16   8 314.396 24.1100   3
   0 -16   8 325.527 24.0039   4
   0 -16  -8 228.540 15.2371   1
   0 -16  -9 68.2952 10.8168   1
   0 -16  -9 45.8027 17.7284   6
   0 -16  -9 55.3325 17.4890   5
   0 -16  -9 46.0308 10.2251   2
   0 -16   9 92.1679 18.5932   4
   0 -16   9 64.4806 17.9335   3
   0 -16 -10 22.9763 17.2635   6
   0 -16 -10 7.97295 10.4871   1
   0 -16 -10 5.78339 17.1156   5
   0 -16 -10 14.1817 10.4554   2
   0 -16  10 20.8059 17.3223   3
   0 -16  10 13.8438 16.6306   4
   0 -16 -11 34.0272 18.2434   6
   0 -16 -11 10.4230 11.4373   1
   0 -16 -11 14.1081 17.0382   5
   0 -16 -11 12.8170 11.2136   2
   0 -16  11 36.4808 17.2505   4
   0 -16 -12 128.840 21.6948   6
   0 -16 -12 92.9421 14.6872   1
   0 -16 -12 96.8686 20.9853   5
   0 -16 -12 83.7372 14.3484   2
   0 -16  12 119.385 19.7597   4
   0 -16 -13 70.2310 20.8816   5
   0 -16 -13 43.3400 13.8472   2
   0 -16 -13 40.4700 13.9033   1
   0 -16 -13 43.7243 19.4832   6
   0 -16 -14 255.275 27.3853   6
   0 -16 -14 168.509 19.1052   2
   0 -16 -14 207.639 20.0392   1
   0 -16 -14 237.962 26.6228   5
   0 -15   0 0.55247 11.9792   5
   0 -15   0 12.1392 12.1390   6
   0 -15   0-1.30585 13.6421   3
   0 -15   0 3.88278 15.5816   4
   0 -15   1 342.161 24.2514   3
   0 -15  -1 326.417 24.1108   3
   0 -15   1 360.657 25.7895   4
   0 -15  -1 382.106 26.3103   4
   0 -15   1 347.456 21.9802   6
   0 -15  -1 344.766 22.9530   6
   0 -15   1 319.138 21.4503   5
   0 -15  -1 337.432 22.5904   5
   0 -15   2 880.351 41.0275   3
   0 -15  -2 698.724 38.6578   5
   0 -15  -2 830.429 41.3159   4
   0 -15   2 792.899 37.4784   6
   0 -15  -2 719.609 38.8544   6
   0 -15   2 791.625 37.4257   5
   0 -15   3 57.0574 14.6016   3
   0 -15   3 49.5415 11.7775   6
   0 -15  -3 54.0554 14.1900   5
   0 -15  -3 71.3759 17.9716   4
   0 -15   3 49.2439 11.9780   5
   0 -15  -3 44.0663 14.5262   6
   0 -15  -4 403.674 26.9098   6
   0 -15   4 433.221 27.1653   3
   0 -15   4 419.575 23.2608   6
   0 -15  -4 377.971 26.5594   5
   0 -15   4 424.659 23.1923   5
   0 -15  -4 452.106 28.7222   4
   0 -15   4 414.922 28.1491   4
   0 -15  -5 781.661 42.6497   5
   0 -15  -5 772.319 42.5133   6
   0 -15  -5 895.727 44.0219   4
   0 -15   5 928.941 43.7975   4
   0 -15   5 872.496 43.4599   3
   0 -15  -6 56.5516 7.04870   2
   0 -15  -6 72.7664 8.16608   1
   0 -15  -6 75.6806 16.1677   6
   0 -15  -6 53.0768 7.45705   2
   0 -15  -6 77.4377 15.9699   5
   0 -15   6 88.5204 16.9785   3
   0 -15  -7 266.853 17.1065   2
   0 -15  -7 358.946 25.8526   6
   0 -15   7 422.480 26.2489   4
   0 -15   7 417.110 26.7355   3
   0 -15  -7 340.822 25.6864   5
   0 -15  -7 336.554 17.6647   1
   0 -15  -8 42.2953 9.60507   1
   0 -15  -8 39.7166 9.46947   2
   0 -15   8 57.1264 16.9268   3
   0 -15   8 48.7168 16.7505   4
   0 -15  -8 40.3274 16.7776   5
   0 -15  -8 34.2119 16.3731   6
   0 -15  -9 211.539 22.4438   6
   0 -15  -9 211.092 22.3801   5
   0 -15   9 248.161 21.6969   4
   0 -15  -9 185.405 14.9914   2
   0 -15  -9 163.292 15.2228   1
   0 -15 -10 341.128 26.9993   6
   0 -15 -10 288.222 20.3059   1
   0 -15 -10 346.160 27.2066   5
   0 -15 -10 299.208 20.1681   2
   0 -15 -11 23.8274 12.2858   1
   0 -15 -11 41.6795 17.3345   5
   0 -15 -11 25.1549 12.0792   2
   0 -15 -11 45.3407 17.5433   6
   0 -15  11 54.4235 16.9023   4
   0 -15 -12 82.7146 14.5397   1
   0 -15 -12 58.8973 19.2711   5
   0 -15 -12 58.2422 13.6004   2
   0 -15 -12 90.9594 20.1063   6
   0 -15  12 111.292 18.4361   4
   0 -15 -13 38.2714 13.8169   1
   0 -15 -13 26.4502 18.4742   5
   0 -15  13 35.5194 16.4830   4
   0 -15 -13 40.1266 13.8756   2
   0 -15 -13 35.8140 18.6888   6
   0 -15 -14-10.2308 13.9749   2
   0 -15 -14 1.28267 14.3947   1
   0 -15 -14 26.5011 18.8803   5
   0 -15 -14 25.2852 19.0809   6
   0 -15 -15-8.09041 14.9438   2
   0 -15 -15 27.6225 19.9096   5
   0 -15 -15 17.1882 19.3922   6
   0 -15 -15-5.50571 15.0000   1
   0 -14   0 1951.13 81.4004   3
   0 -14   0 2061.18 82.0027   4
   0 -14   0 1813.12 79.5256   6
   0 -14   0 1796.43 79.4287   5
   0 -14  -1 117.664 18.0100   4
   0 -14   1 109.269 17.3049   4
   0 -14  -1 95.5749 13.8928   5
   0 -14   1 122.910 16.2404   3
   0 -14  -1 94.3653 14.9259   3
   0 -14  -1 92.4276 14.0868   6
   0 -14   1 107.213 13.3773   6
   0 -14   1 118.193 13.6875   5
   0 -14   2 235.199 17.4441   5
   0 -14  -2 278.841 22.5659   4
   0 -14   2 263.241 17.9899   6
   0 -14   2 286.816 20.8762   3
   0 -14  -2 267.380 20.0015   6
   0 -14  -2 236.839 19.5574   5
   0 -14   3 957.369 43.1883   5
   0 -14  -3 974.075 46.8670   4
   0 -14   3 972.943 43.3326   6
   0 -14   3 1031.70 46.8340   3
   0 -14  -3 953.218 45.9771   6
   0 -14  -3 890.140 45.5294   5
   0 -14   4 92.8636 11.8939   5
   0 -14   4 90.3791 11.9975   6
   0 -14   4 117.969 17.6877   4
   0 -14  -4 94.3586 17.1242   4
   0 -14  -4 85.2769 15.2428   5
   0 -14   4 62.6179 14.6553   3
   0 -14  -4 80.3832 15.0681   6
   0 -14   5 1323.74 48.5026   3
   0 -14  -5 855.552 37.4511   2
   0 -14  -5 1146.62 47.3095   6
   0 -14  -5 1323.12 47.9845   4
   0 -14   5 1314.67 48.0546   4
   0 -14  -5 1093.17 46.8033   5
   0 -14  -5 976.041 38.2136   1
   0 -14  -6 82.2058 8.80929   1
   0 -14   6 74.6266 15.8935   3
   0 -14  -6 47.3596 8.17345   2
   0 -14  -6 69.9748 16.6680   4
   0 -14   6 69.0801 16.0116   4
   0 -14  -6 80.1112 15.9148   5
   0 -14  -6 88.1788 16.3169   6
   0 -14  -7 4.32808 8.53967   1
   0 -14   7 22.7290 15.3755   3
   0 -14   7 21.8435 15.3546   4
   0 -14  -7 25.0898 15.3227   5
   0 -14  -7-7.55067 14.7094   6
   0 -14  -7 11.5723 8.32395   2
   0 -14  -8 65.6068 10.7742   2
   0 -14  -8 60.9791 16.5261   5
   0 -14   8 94.6341 17.4357   4
   0 -14  -8 71.0403 16.7836   6
   0 -14  -8 61.2022 10.7246   1
   0 -14  -9 476.569 30.8877   6
   0 -14   9 517.502 29.1439   4
   0 -14  -9 424.004 23.7933   1
   0 -14  -9 442.527 30.1146   5
   0 -14  -9 410.483 23.6111   2
   0 -14 -10 21.9349 11.1275   2
   0 -14 -10 23.8742 11.5838   1
   0 -14  10 47.2976 16.2112   4
   0 -14 -10 22.1481 16.3592   5
   0 -14 -10 21.1684 16.1690   6
   0 -14 -11 186.994 16.9554   2
   0 -14 -11 175.410 21.6573   6
   0 -14  11 222.171 20.4343   4
   0 -14 -11 184.288 17.1095   1
   0 -14 -11 174.344 22.1117   5
   0 -14 -12 412.852 30.8332   5
   0 -14 -12 401.314 30.5662   6
   0 -14  12 488.357 28.0999   4
   0 -14 -12 380.618 25.1195   1
   0 -14 -13 75.7593 19.6737   6
   0 -14  13 131.051 21.4371   3
   0 -14  13 105.885 17.4711   4
   0 -14 -13 126.894 21.4941   5
   0 -14 -13 98.0292 15.6600   1
   0 -14 -14 199.631 24.5596   6
   0 -14  14 213.795 24.8444   3
   0 -14 -14 205.932 25.0061   5
   0 -14 -14 184.546 19.3035   1
   0 -14 -15 129.100 18.4922   1
   0 -14 -16 187.344 21.5833   1
   0 -13   0-10.5343 10.1727   5
   0 -13   0-3.41323 11.3912   3
   0 -13   0 3.81556 10.2539   6
   0 -13   0 6.15188 13.8612   4
   0 -13   1 157.151 14.4681   6
   0 -13  -1 168.516 15.6165   5
   0 -13  -1 197.480 18.5948   4
   0 -13   1 218.254 18.7576   4
   0 -13   1 183.404 16.9679   3
   0 -13  -1 157.644 15.3970   6
   0 -13   1 168.451 14.8582   5
   0 -13   2 242.621 16.2753   6
   0 -13  -2 198.707 17.0325   5
   0 -13  -2 231.133 19.9954   4
   0 -13   2 238.107 19.1982   3
   0 -13  -2 194.510 17.3801   6
   0 -13   2 243.867 16.2043   5
   0 -13   3 641.486 29.8955   6
   0 -13  -3 569.517 31.8283   5
   0 -13  -3 599.696 33.2597   4
   0 -13   3 626.566 33.0239   3
   0 -13  -3 595.739 32.1483   6
   0 -13   3 638.726 29.8987   5
   0 -13   4 374.261 17.0143   5
   0 -13   4 356.111 16.8169   6
   0 -13  -4 306.118 20.0696   6
   0 -13   4 374.693 21.2549   3
   0 -13  -4 350.963 21.9102   4
   0 -13   4 368.635 22.1655   4
   0 -13  -4 341.071 20.3823   5
   0 -13  -5 475.270 21.8509   1
   0 -13   5 609.115 29.7445   4
   0 -13  -5 519.639 29.0336   5
   0 -13   5 635.220 30.3195   3
   0 -13  -5 413.770 21.4788   2
   0 -13  -5 477.251 29.0443   4
   0 -13  -5 559.714 29.2743   6
   0 -13   6 1982.06 73.1327   4
   0 -13  -6 1408.31 66.5310   2
   0 -13  -6 1715.28 73.3265   5
   0 -13  -6 1998.01 73.0106   4
   0 -13  -6 1728.55 73.2569   6
   0 -13  -6 1631.89 66.9386   1
   0 -13  -7 430.915 22.1411   1
   0 -13  -7 404.539 22.0527   2
   0 -13  -7 427.117 27.9691   6
   0 -13  -7 454.815 28.2042   5
   0 -13  -8 779.913 37.2247   1
   0 -13  -8 800.837 37.5146   2
   0 -13  -8 834.951 43.1629   5
   0 -13  -8 838.092 43.1948   6
   0 -13  -9 1352.02 66.1593   5
   0 -13  -9 1431.49 66.7487   6
   0 -13   9 1601.70 64.8597   4
   0 -13  -9 1392.13 61.1886   1
   0 -13 -10 176.240 20.6115   6
   0 -13 -10 180.493 21.1726   5
   0 -13  10 203.338 19.3132   4
   0 -13 -10 164.856 15.7896   1
   0 -13  11 95.0009 16.6962   4
   0 -13 -11 41.5647 16.9136   6
   0 -13 -11 27.5636 16.2761   5
   0 -13 -11 77.9546 13.5484   1
   0 -13  12 172.753 18.5865   4
   0 -13  12 195.467 22.1958   3
   0 -13 -12 121.790 20.5198   6
   0 -13 -12 108.330 20.4580   5
   0 -13 -12 156.116 16.9465   1
   0 -13  13 10.9066 17.0065   3
   0 -13  13 17.7702 14.8838   4
   0 -13 -13 20.5117 13.6606   1
   0 -13  14 80.1838 16.2946   4
   0 -13 -14 83.7974 16.3210   1
   0 -13 -15 50.8185 16.2950   1
   0 -13 -16 104.275 18.5882   1
   0 -13 -17 82.7617 18.9577   1
   0 -13 -17 47.8447 21.8880   5
   0 -13 -17 48.7929 22.3947   6
   0 -12   0 1513.01 63.4110   3
   0 -12   0 1436.95 61.7714   6
   0 -12   0 1397.78 61.7169   5
   0 -12   0 1471.61 63.5323   4
   0 -12  -1 1374.39 62.5047   6
   0 -12   1 1581.36 64.4979   4
   0 -12   1 1574.89 64.2565   3
   0 -12   1 1435.26 61.9520   5
   0 -12  -1 1596.82 64.3353   4
   0 -12  -1 1323.52 62.3790   5
   0 -12   1 1443.52 61.9820   6
   0 -12   2 217.253 15.5588   6
   0 -12   2 264.709 18.8346   3
   0 -12   2 209.639 15.5086   5
   0 -12  -2 269.610 19.5140   4
   0 -12  -2 232.152 17.4196   6
   0 -12  -2 225.112 17.2526   5
   0 -12   3 270.243 16.5620   6
   0 -12   3 279.266 16.5408   5
   0 -12  -3 256.893 20.3139   4
   0 -12   3 277.177 19.6182   3
   0 -12  -3 245.631 18.3435   5
   0 -12  -3 256.378 18.6796   6
   0 -12  -4 882.923 41.2638   6
   0 -12   4 906.184 41.8188   3
   0 -12  -4 692.950 34.4626   2
   0 -12  -4 944.930 41.7148   4
   0 -12   4 1056.17 38.6169   5
   0 -12  -4 890.572 41.4183   5
   0 -12  -4 853.554 34.9018   1
   0 -12   4 1044.80 38.5591   6
   0 -12   5 1016.66 43.3640   4
   0 -12  -5 942.945 43.3664   6
   0 -12  -5 781.956 37.0624   2
   0 -12  -5 1073.08 43.5873   4
   0 -12  -5 873.029 37.3137   1
   0 -12  -5 962.809 43.5517   5
   0 -12   6 572.410 29.0885   4
   0 -12  -6 521.768 29.3771   6
   0 -12  -6 443.160 23.5295   2
   0 -12  -6 528.768 29.5398   5
   0 -12  -6 512.968 23.7553   1
   0 -12  -6 546.526 28.8839   4
   0 -12  -7 377.799 25.1578   5
   0 -12   7 416.269 24.6021   4
   0 -12  -7 355.440 19.7314   1
   0 -12  -7 386.270 25.3431   6
   0 -12  -8 82.6485 11.0626   1
   0 -12   8 112.108 16.5441   4
   0 -12  -8 80.9876 16.0428   6
   0 -12  -8 74.1891 15.4377   5
   0 -12  -9 487.786 31.3592   5
   0 -12  -9 526.219 31.8540   6
   0 -12  -9 465.330 26.5173   1
   0 -12 -10 19.6018 11.6812   1
   0 -12 -10 29.7714 16.1302   6
   0 -12 -10 14.5486 15.3858   5
   0 -12  10 18.2227 14.6729   4
   0 -12 -11 45.6397 13.1998   1
   0 -12  11 57.6495 14.8629   4
   0 -12  11 65.3081 17.6787   3
   0 -12 -12 456.061 28.6363   1
   0 -12  12 554.234 29.5035   4
   0 -12  12 538.204 33.2665   3
   0 -12 -13 202.231 19.1244   1
   0 -12  13 198.536 22.6559   3
   0 -12  13 220.464 18.7480   4
   0 -12 -14 89.7821 16.6746   1
   0 -12  14 117.051 15.8978   4
   0 -12 -15 34.1261 15.1108   1
   0 -12 -16 62.9242 20.3832   5
   0 -12 -16 80.9467 20.9215   6
   0 -12 -16 57.3798 16.9655   1
   0 -12 -17 106.369 22.6005   5
   0 -12 -17 121.580 23.4159   6
   0 -12 -17 140.472 20.4098   1
   0 -11   0 6.49672 8.82518   5
   0 -11   0 5.30356 10.3235   3
   0 -11   0 9.46667 11.6674   4
   0 -11   0 4.44648 8.92235   6
   0 -11   1 1549.68 63.8210   6
   0 -11  -1 1473.65 64.4334   6
   0 -11   1 1577.94 65.6428   4
   0 -11  -1 1564.57 65.7202   4
   0 -11   1 1500.06 63.7122   5
   0 -11  -1 1427.94 64.3004   5
   0 -11   1 1579.84 65.5252   3
   0 -11   2 857.719 37.8907   3
   0 -11  -2 770.498 37.4677   4
   0 -11  -2 715.027 36.3171   6
   0 -11   2 802.834 35.2063   5
   0 -11  -2 699.807 36.1969   5
   0 -11   2 820.688 35.4079   6
   0 -11  -3 769.681 32.6434   5
   0 -11  -3 575.245 25.3146   2
   0 -11   3 830.374 33.7059   3
   0 -11   3 873.104 30.6294   6
   0 -11  -3 691.368 25.9069   1
   0 -11  -3 838.684 33.2671   6
   0 -11   3 869.680 30.6458   5
   0 -11  -3 870.984 33.7820   4
   0 -11   4 662.406 27.8133   6
   0 -11  -4 645.670 30.8970   4
   0 -11  -4 545.887 30.3292   5
   0 -11  -4 663.305 31.2663   6
   0 -11  -4 515.694 25.0262   2
   0 -11   4 622.327 27.5777   5
   0 -11  -4 598.424 25.3266   1
   0 -11  -5 416.957 23.9845   4
   0 -11  -5 431.451 23.8582   5
   0 -11  -5 396.629 23.8018   6
   0 -11  -5 350.151 18.4463   2
   0 -11   5 414.142 23.6819   4
   0 -11  -5 382.143 18.5117   1
   0 -11  -6 1805.61 77.3107   6
   0 -11  -6 1763.08 72.5851   1
   0 -11  -6 1682.17 76.8674   5
   0 -11   6 1921.32 76.3529   4
   0 -11  -6 1832.92 76.0448   4
   0 -11  -7 338.747 23.6740   5
   0 -11  -7 380.211 19.5586   1
   0 -11   7 401.375 23.5584   4
   0 -11  -7 322.214 23.6421   6
   0 -11  -8 879.145 44.8378   5
   0 -11  -8 879.091 40.3431   1
   0 -11   8 979.450 42.8591   4
   0 -11  -8 907.829 45.0935   6
   0 -11   9 765.335 35.5607   4
   0 -11  -9 656.913 33.2464   1
   0 -11  -9 696.965 36.5877   7
   0 -11 -10 1159.29 54.5104   1
   0 -11 -10 1282.48 57.6360   7
   0 -11  10 1326.88 55.8994   4
   0 -11  10 1267.81 58.8841   3
   0 -11 -11 492.098 28.4315   1
   0 -11  11 569.753 29.3065   4
   0 -11  11 522.956 32.5523   3
   0 -11 -12 20.1184 13.6203   1
   0 -11  12 12.8291 16.5468   3
   0 -11  12-0.47457 13.4196   4
   0 -11 -13 207.083 19.6232   1
   0 -11  13 232.949 19.1263   4
   0 -11  13 260.815 23.7095   3
   0 -11 -14 123.070 17.4459   1
   0 -11 -14 83.5872 19.9521   6
   0 -11  14 138.544 15.6670   4
   0 -11 -14 108.097 20.6852   5
   0 -11 -15 427.985 27.4959   1
   0 -11 -15 395.546 30.9851   6
   0 -11 -15 384.309 30.5213   5
   0 -11 -16 56.8328 17.3641   1
   0 -11 -16 36.5039 18.7699   6
   0 -11 -16 17.8564 18.3764   5
   0 -11 -17 90.4510 19.0863   1
   0 -11 -17 40.3213 19.6949   6
   0 -11 -17 31.8276 19.1931   5
   0 -11 -18 479.562 35.8275   5
   0 -11 -18 443.218 32.2709   1
   0 -11 -18 497.519 36.0874   6
   0 -10   0 1466.85 62.7034   5
   0 -10   0 1498.26 62.7968   6
   0 -10   0 1543.21 64.0939   4
   0 -10   1 2515.68 102.447   6
   0 -10  -1 2477.68 103.050   6
   0 -10  -1 2571.41 103.266   5
   0 -10   1 2481.91 102.389   5
   0 -10   1 2612.15 104.332   3
   0 -10  -1 2625.08 104.069   4
   0 -10   1 2598.67 103.997   4
   0 -10  -2 627.491 30.6129   4
   0 -10   2 592.465 30.0604   3
   0 -10  -2 598.315 29.6258   6
   0 -10   2 604.111 28.1379   6
   0 -10  -2 566.673 29.3401   5
   0 -10   2 617.928 28.1238   5
   0 -10  -3 574.546 26.4327   5
   0 -10  -3 501.206 20.6444   1
   0 -10  -3 528.488 26.2738   4
   0 -10   3 548.252 23.7223   6
   0 -10   3 547.568 23.8293   5
   0 -10  -3 564.724 26.4308   6
   0 -10  -4 334.786 20.7550   4
   0 -10   4 338.600 17.2942   6
   0 -10   4 318.595 17.0614   5
   0 -10  -4 333.969 20.3041   5
   0 -10  -4 292.900 15.3043   2
   0 -10  -4 324.514 15.4124   1
   0 -10  -4 334.341 20.3131   6
   0 -10  -5 19.3426 10.8648   6
   0 -10  -5 30.3494 6.72579   1
   0 -10  -5 29.4217 10.9187   5
   0 -10  -5 26.2405 12.0380   4
   0 -10   5 9.15143 11.3414   4
   0 -10  -6 166.579 15.5160   7
   0 -10  -6 155.392 15.6092   6
   0 -10  -6 193.778 12.0864   1
   0 -10   6 196.105 15.6807   4
   0 -10  -6 131.789 14.9304   4
   0 -10  -6 139.692 15.5566   5
   0 -10   7 392.513 22.3152   4
   0 -10  -7 375.160 23.0804   7
   0 -10  -7 362.365 19.5561   1
   0 -10   8 488.846 25.2301   4
   0 -10  -8 404.153 25.6107   7
   0 -10  -8 433.276 22.9450   1
   0 -10   9 48.1822 13.9420   3
   0 -10   9 43.2417 12.9214   4
   0 -10  -9 51.3690 10.9755   1
   0 -10  -9 35.3384 14.4670   7
   0 -10  10 164.936 15.1470   1
   0 -10  10 194.909 19.0749   3
   0 -10  10 157.116 15.7653   4
   0 -10 -10 137.137 14.5954   1
   0 -10  11 316.922 20.4761   4
   0 -10  11 290.948 23.7055   3
   0 -10 -11 292.023 20.5140   1
   0 -10  11 308.572 20.5220   1
   0 -10  12 537.014 28.4916   4
   0 -10  12 594.801 33.3962   3
   0 -10 -12 519.852 29.9441   1
   0 -10  12 520.122 29.2307   1
   0 -10 -13 1765.48 86.5797   5
   0 -10 -13 1968.12 84.1226   1
   0 -10 -13 1856.27 87.0162   6
   0 -10 -14 171.297 21.9827   5
   0 -10  14 217.764 17.3638   4
   0 -10 -14 163.532 21.7703   6
   0 -10 -14 203.377 20.0053   1
   0 -10 -15 266.237 25.1867   5
   0 -10 -15 228.574 24.3129   6
   0 -10 -15 255.935 22.9262   1
   0 -10 -16 1886.78 85.6253   5
   0 -10 -16 1814.28 85.1497   6
   0 -10 -16 1864.46 82.1684   1
   0 -10 -17 14.8713 18.7455   5
   0 -10 -17 25.2901 18.6841   6
   0 -10 -17 9.86089 16.8661   1
   0 -10 -18 406.565 32.9851   5
   0 -10 -18 403.643 33.1534   6
   0 -10 -18 473.878 31.6969   1
   0 -10 -19 102.963 22.9023   5
   0 -10 -19 115.575 21.5484   1
   0 -10 -19 89.5963 22.6584   6
   0  -9   0-3.31503 8.49713   5
   0  -9   0-3.95989 8.51540   6
   0  -9   0-7.76062 11.5052   4
   0  -9  -1 368.786 20.6788   5
   0  -9   1 384.899 20.0438   5
   0  -9   1 400.235 20.1514   6
   0  -9  -1 379.020 20.8000   6
   0  -9   1 442.193 22.9570   4
   0  -9  -1 351.180 22.1329   4
   0  -9   2 2025.45 77.1944   6
   0  -9   2 1977.82 77.1015   5
   0  -9  -2 1787.19 78.1596   5
   0  -9  -2 1792.52 78.1727   6
   0  -9  -2 1876.45 78.6491   4
   0  -9  -3 300.085 13.3878   1
   0  -9  -3 287.171 18.9003   4
   0  -9   3 328.278 16.2101   6
   0  -9   3 325.212 16.0736   5
   0  -9  -3 288.127 18.1138   5
   0  -9  -3 275.289 18.0398   6
   0  -9  -4 149.590 14.5166   4
   0  -9  -4 149.115 13.8993   6
   0  -9  -4 141.066 13.7650   7
   0  -9  -4 174.140 9.96744   1
   0  -9  -4 137.223 13.7746   5
   0  -9  -5 28.2146 11.0639   7
   0  -9  -5 22.4491 10.4340   6
   0  -9   5 39.0072 11.5124   4
   0  -9  -5 16.2535 11.1177   4
   0  -9  -5 31.0271 7.08069   1
   0  -9  -5 27.4529 10.7490   5
   0  -9  -6 2923.76 126.625   4
   0  -9  -6 3125.86 125.277   1
   0  -9   6 3301.12 125.311   1
   0  -9   6 3342.03 127.376   4
   0  -9  -6 3136.42 127.403   7
   0  -9   7 55.5304 9.12820   1
   0  -9  -7 58.8976 12.6081   7
   0  -9  -7 64.0247 9.27484   1
   0  -9   7 61.2168 11.8743   4
   0  -9   7 48.5453 12.4311   3
   0  -9   8 773.923 35.1768   4
   0  -9   8 771.645 37.3631   3
   0  -9   8 724.569 34.0241   1
   0  -9  -8 722.015 34.0092   1
   0  -9   9 881.429 40.5629   4
   0  -9   9 934.607 43.7716   3
   0  -9   9 882.443 40.3689   1
   0  -9  -9 887.163 40.4103   1
   0  -9  10 338.898 20.5138   4
   0  -9 -10 333.942 20.9303   1
   0  -9  10 346.534 20.9619   1
   0  -9  10 343.367 24.0235   3
   0  -9 -11 1339.41 62.4383   5
   0  -9 -11 1321.58 59.1292   1
   0  -9 -11 1367.44 62.4393   6
   0  -9  11 1279.63 58.8381   1
   0  -9  11 1405.58 58.0049   4
   0  -9  11 1380.44 62.0984   3
   0  -9 -12 34.7660 15.6199   5
   0  -9 -12 57.0250 14.1475   1
   0  -9 -12 27.4853 15.5057   6
   0  -9  12 35.0439 12.9666   1
   0  -9  12 60.9843 12.5827   4
   0  -9  13 167.536 14.9514   4
   0  -9 -13 143.096 19.8771   7
   0  -9 -13 123.045 19.0956   5
   0  -9 -13 155.867 17.8083   1
   0  -9 -13 135.603 19.5382   6
   0  -9  13 118.302 16.1601   1
   0  -9  14 450.080 24.3222   4
   0  -9 -14 423.702 29.7603   7
   0  -9 -14 445.035 27.9751   1
   0  -9 -14 392.348 30.1786   5
   0  -9  14 497.887 28.3781   1
   0  -9 -14 443.521 30.7669   6
   0  -9 -15 235.976 23.8965   6
   0  -9 -15 226.854 22.0529   1
   0  -9 -15 224.393 23.7530   5
   0  -9 -15 222.363 23.5649   7
   0  -9  15 286.884 22.3957   1
   0  -9 -16 26.4056 17.3477   5
   0  -9 -16 10.7654 14.9741   1
   0  -9 -16 25.2722 17.2419   6
   0  -9 -17-7.19708 17.6235   5
   0  -9 -17 47.8575 17.5827   1
   0  -9 -17 16.3373 18.1380   6
   0  -9 -18 691.991 43.3253   5
   0  -9 -18 789.890 41.9487   1
   0  -9 -18 664.822 42.5307   6
   0  -9 -19 82.0182 21.7986   5
   0  -9 -19 64.1908 20.4115   1
   0  -9 -19 90.2806 22.2983   6
   0  -8   0 1628.93 66.5896   6
   0  -8   0 1636.74 67.4931   4
   0  -8   0 1609.12 66.5391   5
   0  -8  -1 2946.02 116.593   4
   0  -8   1 2969.75 116.658   4
   0  -8  -1 3024.86 116.222   5
   0  -8  -1 3022.63 116.202   6
   0  -8   1 2786.37 115.206   6
   0  -8   1 2783.24 115.236   5
   0  -8  -2 118.532 13.0975   4
   0  -8   2 120.870 9.72363   6
   0  -8  -2 96.7399 11.3663   6
   0  -8  -2 88.9514 6.06618   2
   0  -8  -2 112.606 6.36252   1
   0  -8   2 106.647 9.45675   5
   0  -8  -2 109.631 11.7829   5
   0  -8  -3 194.273 14.5312   7
   0  -8   3 216.413 12.8352   6
   0  -8  -3 203.980 15.1959   5
   0  -8  -3 183.615 15.6278   4
   0  -8  -3 210.560 10.8998   1
   0  -8  -3 214.807 15.1937   6
   0  -8   3 234.529 13.0154   5
   0  -8  -4 1214.44 53.8643   7
   0  -8  -4 1302.95 54.2941   4
   0  -8  -4 1289.64 51.4885   1
   0  -8   5 204.282 12.3457   1
   0  -8  -5 182.630 15.3931   7
   0  -8   5 198.866 15.0959   4
   0  -8  -5 217.080 12.6298   1
   0  -8  -5 182.672 15.4762   4
   0  -8   6 326.550 19.2061   4
   0  -8  -6 319.035 17.1479   1
   0  -8   6 330.109 17.2050   1
   0  -8  -6 299.096 18.8734   4
   0  -8   6 330.446 20.3080   3
   0  -8   7 209.451 14.9339   4
   0  -8  -7 194.535 13.5339   1
   0  -8   7 199.196 13.7390   1
   0  -8   7 182.841 15.9928   3
   0  -8   8 890.542 39.5770   4
   0  -8  -8 835.354 39.3190   1
   0  -8   8 948.247 42.4105   3
   0  -8   8 892.551 39.4813   1
   0  -8   9 80.9254 11.6107   1
   0  -8  -9 83.7970 14.3687   6
   0  -8  -9 69.9784 14.1189   5
   0  -8  -9 110.995 12.5171   1
   0  -8   9 105.524 13.8866   3
   0  -8   9 94.0256 11.7849   4
   0  -8  10 366.754 23.6925   3
   0  -8  10 341.495 20.9896   1
   0  -8 -10 346.582 21.2191   1
   0  -8 -10 360.417 23.8646   5
   0  -8  10 370.663 20.3350   4
   0  -8 -10 315.746 23.3452   6
   0  -8 -11 387.439 23.4670   1
   0  -8  11 396.652 26.0802   3
   0  -8  11 400.493 23.5820   1
   0  -8 -11 359.190 25.2747   7
   0  -8 -11 352.530 25.4357   5
   0  -8  11 422.848 21.7783   4
   0  -8 -11 381.737 25.9342   6
   0  -8 -12 168.765 19.5805   7
   0  -8  12 183.579 14.5874   4
   0  -8 -12 154.613 19.2603   5
   0  -8 -12 171.953 16.9163   1
   0  -8 -12 166.618 19.5790   6
   0  -8  12 161.878 16.7383   1
   0  -8 -13 965.569 46.6002   7
   0  -8  13 988.320 41.6062   4
   0  -8 -13 859.479 46.7603   5
   0  -8  13 887.599 40.4641   7
   0  -8 -13 937.153 45.2086   1
   0  -8 -13 916.613 47.3323   6
   0  -8  13 982.555 45.4489   1
   0  -8 -14 499.731 30.2010   7
   0  -8 -14 458.447 30.4684   6
   0  -8 -14 468.881 28.3124   1
   0  -8 -14 422.656 30.0714   5
   0  -8  14 430.568 23.5241   4
   0  -8  14 422.626 23.3803   7
   0  -8  14 486.672 28.2351   1
   0  -8 -15 91.2713 17.0611   1
   0  -8 -15 84.5042 18.6222   6
   0  -8 -15 57.2176 18.3096   5
   0  -8 -15 75.4103 18.2896   7
   0  -8  15 46.3385 12.0262   7
   0  -8  15 80.1792 16.3787   1
   0  -8 -16 158.701 19.8973   1
   0  -8 -16 162.912 21.5393   6
   0  -8 -16 145.858 21.2325   5
   0  -8 -16 134.976 21.0920   7
   0  -8  16 170.184 15.7042   7
   0  -8  16 126.133 18.4815   1
   0  -8  17 45.3827 13.4404   7
   0  -8 -17 44.5513 17.8676   5
   0  -8 -17 62.2568 17.4237   1
   0  -8 -17 18.7163 17.3698   6
   0  -8  18 81.9280 14.7673   7
   0  -8 -18 100.529 21.4360   5
   0  -8 -18 106.005 19.6546   1
   0  -8 -18 78.3706 20.4774   6
   0  -8  19 6.06167 13.8866   7
   0  -8 -19 35.8158 19.8663   5
   0  -8 -19 27.9635 18.7646   1
   0  -8 -19-1.07871 18.4827   6
   0  -8  20 117.629 17.0820   7
   0  -8 -20 128.186 24.3239   5
   0  -8 -20 94.6348 22.4415   6
   0  -8 -20 142.191 22.9890   1
   0  -7   0 1.02167 7.18415   6
   0  -7   0 0.60536 9.59736   4
   0  -7   0 3.84993 7.09185   5
   0  -7  -1 1509.48 63.0933   4
   0  -7   1 1522.48 63.1603   4
   0  -7   1 1450.87 61.8064   6
   0  -7  -1 1607.91 62.7453   6
   0  -7   1 1499.73 61.8755   5
   0  -7  -1 1595.50 62.7646   5
   0  -7  -2 138.688 7.06720   1
   0  -7   2 129.957 9.47451   6
   0  -7   2 129.293 9.56618   5
   0  -7  -2 115.875 10.9005   7
   0  -7  -2 119.074 12.1485   4
   0  -7  -2 116.132 11.1106   6
   0  -7  -2 101.400 10.8123   5
   0  -7   3 1545.60 60.6942   6
   0  -7  -3 1482.57 59.5881   1
   0  -7   3 1572.60 60.7585   5
   0  -7  -3 1418.71 61.7209   7
   0  -7  -3 1492.56 62.3138   4
   0  -7  -4 353.549 19.5884   4
   0  -7  -4 331.522 16.6093   1
   0  -7   4 365.026 16.8409   1
   0  -7   5 508.821 23.0098   1
   0  -7   5 514.953 25.9274   3
   0  -7  -5 436.023 24.3260   4
   0  -7  -5 505.195 22.9861   1
   0  -7   5 517.938 24.6621   4
   0  -7   6 618.985 27.8816   1
   0  -7   6 609.200 30.4917   3
   0  -7  -6 594.474 28.6384   4
   0  -7  -6 597.690 27.8088   1
   0  -7   6 622.640 28.7401   4
   0  -7   7 314.701 18.6397   1
   0  -7   7 356.284 19.1595   4
   0  -7  -7 336.533 18.6262   1
   0  -7   7 364.708 20.9742   3
   0  -7   8 211.525 17.1523   3
   0  -7   8 194.060 14.3976   1
   0  -7  -8 193.096 14.7134   1
   0  -7  -8 187.796 16.8820   6
   0  -7   8 228.395 14.3526   4
   0  -7  -8 182.753 16.6189   5
   0  -7  -9 793.233 37.9713   1
   0  -7  -9 777.650 39.1272   7
   0  -7   9 959.121 40.9481   3
   0  -7   9 812.293 38.0285   1
   0  -7  -9 828.034 40.4627   6
   0  -7  -9 822.261 40.4359   5
   0  -7   9 851.192 36.9089   4
   0  -7 -10 224.413 16.9261   1
   0  -7 -10 214.438 18.3396   7
   0  -7  10 244.692 19.0287   3
   0  -7  10 243.981 16.9485   1
   0  -7 -10 218.202 18.6616   6
   0  -7  10 200.385 13.1359   7
   0  -7 -10 219.609 18.7253   5
   0  -7  10 239.167 15.1941   4
   0  -7 -11 1599.20 67.6755   7
   0  -7 -11 1483.16 68.4227   5
   0  -7  11 1565.74 66.6373   1
   0  -7 -11 1518.45 68.4684   6
   0  -7  11 1455.76 62.8846   7
   0  -7  11 1640.93 63.9788   4
   0  -7 -11 1561.89 66.6423   1
   0  -7  12 139.639 12.7422   4
   0  -7 -12 141.186 17.5684   7
   0  -7  12 111.537 12.3122   7
   0  -7 -12 127.822 17.6707   6
   0  -7 -12 118.439 17.1582   5
   0  -7  12 152.428 15.9198   1
   0  -7 -12 153.230 16.2690   1
   0  -7  13 13.2810 9.81820   4
   0  -7  13 11.1467 10.2340   7
   0  -7 -13 16.8992 14.1927   5
   0  -7  13 10.2445 13.2442   1
   0  -7 -13 28.1710 14.2217   1
   0  -7 -13 22.1502 14.6925   6
   0  -7 -13 25.0910 16.0753   7
   0  -7  14 52.1127 11.9589   7
   0  -7 -14 31.8218 15.1792   5
   0  -7  14 34.3984 14.7139   1
   0  -7 -14 54.3256 15.7765   1
   0  -7 -14 36.5334 15.8401   6
   0  -7 -14 16.5910 16.2242   7
   0  -7  15 430.157 24.9386   7
   0  -7 -15 458.958 30.5183   5
   0  -7  15 481.294 29.1314   1
   0  -7 -15 464.838 29.0727   1
   0  -7 -15 397.430 29.9694   6
   0  -7 -15 511.549 30.5352   7
   0  -7 -16 89.3502 19.0320   7
   0  -7 -16 66.7342 17.1772   1
   0  -7  16 54.1326 16.4869   1
   0  -7  16 54.7945 13.3039   7
   0  -7 -16 79.1763 18.7466   5
   0  -7 -16 62.4434 18.0035   6
   0  -7 -17 88.3840 19.2874   7
   0  -7 -17 76.1749 19.0527   6
   0  -7 -17 57.4097 18.6900   5
   0  -7  17 51.8891 14.1880   7
   0  -7  17 48.0851 17.2583   1
   0  -7 -17 65.7081 17.9315   1
   0  -7 -18 656.421 41.0449   6
   0  -7 -18 727.624 40.3384   1
   0  -7  18 728.083 39.8785   1
   0  -7  18 704.821 35.4650   7
   0  -7 -18 592.560 40.0057   5
   0  -7  19 21.0859 14.7776   7
   0  -7 -19 15.6888 18.8336   6
   0  -7 -19 8.38958 17.6109   1
   0  -7 -19 14.7164 19.0717   5
   0  -7  20 229.069 21.1822   7
   0  -7 -20 244.398 27.3851   5
   0  -7 -20 243.177 27.0262   6
   0  -7 -20 266.917 27.1189   1
   0  -6   0 759.748 34.3232   4
   0  -6   0 769.840 33.3472   5
   0  -6   0 810.534 33.4802   6
   0  -6   1 3593.78 139.676   5
   0  -6  -1 3702.29 140.725   4
   0  -6   1 3571.55 140.640   4
   0  -6   1 3462.06 139.583   6
   0  -6   2 2035.15 82.9189   5
   0  -6   2 2046.72 82.9227   6
   0  -6  -2 2123.08 84.1930   4
   0  -6  -2 2145.25 81.6810   1
   0  -6   3 208.915 11.4473   6
   0  -6   3 204.297 11.3740   5
   0  -6  -3 210.471 10.6709   1
   0  -6  -3 211.391 13.6426   4
   0  -6   3 189.608 10.5334   1
   0  -6  -4 709.533 31.2156   1
   0  -6   4 688.925 33.6259   3
   0  -6  -4 764.720 32.9454   4
   0  -6   4 785.722 31.5175   1
   0  -6   5 123.216 12.5395   3
   0  -6  -5 123.387 11.5634   4
   0  -6   5 128.987 10.4106   1
   0  -6   5 146.221 11.9221   4
   0  -6  -5 131.949 10.2437   1
   0  -6  -6 594.806 27.5963   1
   0  -6  -6 586.350 29.7632   6
   0  -6  -6 546.866 29.5744   5
   0  -6   6 678.440 28.0238   1
   0  -6  -6 515.773 27.3881   4
   0  -6   6 662.186 30.2917   3
   0  -6   6 655.172 28.2703   4
   0  -6  -7 23.3497 10.9028   5
   0  -6  -7 25.0744 11.1032   6
   0  -6   7 26.9665 8.57952   1
   0  -6   7 17.2277 10.2695   3
   0  -6   7 15.0209 8.71485   4
   0  -6  -7 18.2653 8.82065   1
   0  -6   8 611.189 28.0536   4
   0  -6  -8 590.487 30.6543   7
   0  -6  -8 594.074 31.2334   5
   0  -6   8 596.648 26.5475   7
   0  -6  -8 620.039 31.3792   6
   0  -6   8 647.598 29.7118   1
   0  -6   8 695.840 32.0265   3
   0  -6  -8 612.824 29.4682   1
   0  -6   9 122.417 11.0823   4
   0  -6  -9 150.653 15.0155   5
   0  -6  -9 123.542 14.5322   7
   0  -6   9 123.085 10.2382   7
   0  -6   9 146.147 13.1571   1
   0  -6   9 129.903 14.2516   3
   0  -6  -9 127.351 14.3768   6
   0  -6  -9 137.674 13.1448   1
   0  -6  10 59.7029 9.30941   7
   0  -6 -10 62.0566 12.9102   5
   0  -6  10 60.1892 9.37963   4
   0  -6 -10 51.6388 12.5013   6
   0  -6  10 63.2901 11.2052   1
   0  -6 -10 70.3482 13.1481   7
   0  -6 -10 69.0956 11.8617   1
   0  -6 -11 292.846 21.5387   7
   0  -6 -11 288.216 21.4020   5
   0  -6  11 310.869 17.2696   7
   0  -6 -11 279.034 21.2462   6
   0  -6  11 319.893 20.4568   1
   0  -6 -11 280.918 20.0601   1
   0  -6  11 310.025 16.8482   4
   0  -6  12 204.475 15.1273   7
   0  -6 -12 204.563 19.4081   6
   0  -6 -12 208.322 19.2415   7
   0  -6  12 260.234 18.7542   1
   0  -6 -12 209.773 19.6467   5
   0  -6  12 222.936 13.9776   4
   0  -6 -12 234.057 18.4036   1
   0  -6  13 1035.14 45.5848   7
   0  -6 -13 1060.45 49.0260   1
   0  -6 -13 954.143 49.6691   6
   0  -6  13 1116.75 49.3476   1
   0  -6 -13 1010.56 50.1635   5
   0  -6  13 1025.12 43.7059   4
   0  -6 -13 1055.79 49.8437   7
   0  -6 -14 19.2237 14.1188   1
   0  -6 -14 27.2639 14.8496   6
   0  -6  14 6.52570 13.5783   1
   0  -6 -14 20.3706 14.5448   5
   0  -6 -14 22.4305 16.2927   7
   0  -6  14 25.0562 12.0594   7
   0  -6 -15 403.499 26.6272   7
   0  -6  15 334.973 25.2113   1
   0  -6 -15 315.415 26.0083   6
   0  -6 -15 336.343 26.2517   5
   0  -6  15 313.320 21.1829   7
   0  -6 -15 348.924 25.3014   1
   0  -6 -16 855.361 42.5777   7
   0  -6 -16 746.703 42.6121   6
   0  -6 -16 743.915 42.5380   5
   0  -6  16 730.117 37.8323   7
   0  -6  16 829.846 41.8852   1
   0  -6 -16 814.257 42.0515   1
   0  -6 -17 41.3962 17.9573   6
   0  -6  17 39.3674 13.9746   7
   0  -6  17 34.0446 16.2173   1
   0  -6 -17 51.7403 17.0139   1
   0  -6 -17 50.3434 18.6269   7
   0  -6 -17 27.7540 16.9477   5
   0  -6 -18 165.275 22.3357   5
   0  -6  18 167.610 21.3493   1
   0  -6  18 143.153 17.9553   7
   0  -6 -18 200.532 22.1581   1
   0  -6 -18 156.711 22.2953   6
   0  -6  19 96.4504 16.8592   7
   0  -6 -19 93.8570 20.2074   1
   0  -6 -19 101.312 21.1261   6
   0  -6 -19 91.6241 20.5146   5
   0  -6  20 192.643 20.2455   7
   0  -6 -20 220.103 25.8619   1
   0  -6 -20 166.762 24.1288   5
   0  -6 -20 191.290 24.1793   6
   0  -5   0 3.68758 8.89162   4
   0  -5   1 1602.02 63.3890   5
   0  -5   1 1573.47 64.4352   4
   0  -5  -1 1569.45 64.3458   4
   0  -5   1 1606.88 63.3992   6
   0  -5  -2 42.9975 8.94818   4
   0  -5  -2 49.9287 4.95509   1
   0  -5   2 50.4117 6.49826   6
   0  -5   2 51.0686 4.89774   1
   0  -5   2 56.5904 6.59170   5
   0  -5   3 1003.40 41.6037   3
   0  -5  -3 976.077 39.4723   1
   0  -5   3 1043.26 39.6299   1
   0  -5  -4 78.9209 7.69663   1
   0  -5   4 90.4482 7.94863   1
   0  -5  -4 60.7588 9.06856   4
   0  -5   4 94.2227 10.1549   3
   0  -5  -5 1333.55 51.8799   5
   0  -5   5 1295.64 49.7740   1
   0  -5   5 1354.30 51.7571   3
   0  -5  -5 1162.08 49.5264   1
   0  -5  -5 1318.97 51.7816   6
   0  -5   5 1211.40 49.6451   4
   0  -5   6 1223.75 50.3042   4
   0  -5  -6 1194.17 52.4954   5
   0  -5   6 1302.53 51.0614   1
   0  -5  -6 1188.56 51.8967   7
   0  -5   6 1256.91 52.5396   3
   0  -5   6 1239.38 48.7042   7
   0  -5  -6 1194.85 52.5262   6
   0  -5  -6 1126.35 50.6817   1
   0  -5   7 314.848 17.2633   4
   0  -5  -7 338.933 20.1957   5
   0  -5   7 331.758 18.3871   1
   0  -5  -7 294.590 19.7115   7
   0  -5  -7 341.532 18.7669   1
   0  -5   7 341.427 16.0975   7
   0  -5   7 345.136 20.2013   3
   0  -5  -7 344.887 20.2310   6
   0  -5   8 109.050 10.1729   4
   0  -5   8 111.795 11.7318   1
   0  -5   8 95.3170 13.4141   3
   0  -5  -8 122.635 12.4397   1
   0  -5  -8 97.9839 13.4128   7
   0  -5   8 107.616 9.43612   7
   0  -5  -8 109.634 13.3444   6
   0  -5  -8 110.725 13.1433   5
   0  -5   9 310.370 16.5379   7
   0  -5   9 315.503 19.0570   1
   0  -5  -9 311.637 20.1576   7
   0  -5   9 301.175 16.3563   4
   0  -5  -9 307.659 19.1147   1
   0  -5  -9 328.994 20.3952   6
   0  -5  -9 318.294 20.4468   5
   0  -5  10 285.648 15.9539   7
   0  -5  10 270.756 18.1556   1
   0  -5 -10 281.612 19.5948   7
   0  -5  10 261.829 14.7655   4
   0  -5 -10 289.813 18.7152   1
   0  -5 -10 271.066 19.4916   6
   0  -5 -10 250.542 19.3964   5
   0  -5  11 1646.89 67.9726   7
   0  -5 -11 1625.77 71.7068   5
   0  -5  11 1749.10 70.9171   1
   0  -5 -11 1633.62 70.7374   7
   0  -5  11 1644.78 66.5268   4
   0  -5 -11 1647.59 70.5492   1
   0  -5 -11 1622.06 71.6794   6
   0  -5  12 0.55833 11.8327   1
   0  -5  12 12.4392 7.37080   4
   0  -5 -12 18.9925 12.5456   5
   0  -5 -12 26.7001 13.2179   7
   0  -5 -12 5.63301 12.0163   1
   0  -5 -12 22.1431 12.7416   6
   0  -5  12 10.5577 9.80495   7
   0  -5  13 15.1631 12.9212   1
   0  -5  13 12.0006 7.77803   4
   0  -5  13 25.0131 11.7083   7
   0  -5 -13 7.55698 14.1937   7
   0  -5 -13 25.0842 13.7999   6
   0  -5 -13 32.2314 13.9466   5
   0  -5 -13 34.9081 13.6703   1
   0  -5 -14 346.014 25.7134   5
   0  -5 -14 349.358 25.1092   1
   0  -5 -14 373.180 26.1654   7
   0  -5  14 369.521 25.4694   1
   0  -5  14 393.230 22.7151   7
   0  -5 -14 403.792 26.8117   6
   0  -5 -15 426.838 29.8416   5
   0  -5  15 468.306 29.3223   1
   0  -5 -15 487.893 29.7926   7
   0  -5 -15 484.297 30.0034   1
   0  -5  15 461.661 26.3936   7
   0  -5 -15 456.218 29.9267   6
   0  -5 -16 61.5911 17.2684   5
   0  -5  16 20.9619 15.3921   1
   0  -5 -16 39.3889 16.9989   7
   0  -5  16 31.5404 13.9162   7
   0  -5 -16 51.4567 17.0634   1
   0  -5 -16 37.7680 16.8308   6
   0  -5 -17 563.162 35.5095   5
   0  -5  17 591.097 34.8493   1
   0  -5 -17 584.519 34.8902   7
   0  -5  17 550.583 31.5468   7
   0  -5 -17 584.811 35.9545   6
   0  -5 -17 629.819 36.0276   1
   0  -5  18 575.628 32.1583   7
   0  -5 -18 599.372 35.6215   7
   0  -5 -18 590.452 36.3487   6
   0  -5  18 560.318 35.2691   1
   0  -5 -18 595.710 35.8044   1
   0  -5 -18 497.809 35.0000   5
   0  -5  19 155.547 19.3455   7
   0  -5 -19 113.443 21.1241   5
   0  -5 -19 176.597 22.8886   1
   0  -5 -19 186.372 22.3939   6
   0  -5 -20 185.741 23.8693   6
   0  -5  20 201.806 21.7939   7
   0  -5 -20 225.135 22.0052   3
   0  -5 -20 220.915 25.5638   1
   0  -5 -20 203.172 24.4742   5
   0  -5 -21 118.474 23.1726   1
   0  -5 -21 128.409 23.0055   6
   0  -5  21 115.261 19.7480   7
   0  -5 -21 70.9678 21.4213   5
   0  -4   0 55862.3 2144.03   4
   0  -4   1 2685.15 108.503   4
   0  -4  -1 2839.54 108.569   4
   0  -4   2 2218.22 84.7906   3
   0  -4  -2 2052.74 84.0923   4
   0  -4  -3 1133.05 44.9406   4
   0  -4   3 1218.07 46.0720   3
   0  -4   3 1052.12 44.1506   1
   0  -4  -3 1073.86 45.6020   5
   0  -4  -3 1045.09 45.4819   6
   0  -4   4 488.207 23.2180   1
   0  -4  -4 529.000 23.2684   4
   0  -4   4 568.236 24.7853   3
   0  -4  -4 493.940 24.3097   7
   0  -4  -4 529.836 24.5831   6
   0  -4  -4 542.107 24.6830   5
   0  -4  -5 1138.20 47.0972   5
   0  -4   5 1050.38 45.5502   1
   0  -4  -5 1065.13 46.2529   7
   0  -4  -5 974.583 44.5153   4
   0  -4   5 1187.55 46.9205   3
   0  -4   5 1123.29 43.7654   7
   0  -4  -5 1169.40 47.1679   6
   0  -4   5 1131.67 44.9203   4
   0  -4   6 775.806 32.8136   4
   0  -4  -6 749.985 34.8211   7
   0  -4  -6 785.734 35.3391   6
   0  -4   6 758.451 34.9720   3
   0  -4  -6 839.378 35.6408   5
   0  -4   6 746.408 34.1669   1
   0  -4   6 785.906 32.2432   7
   0  -4   7 24.7752 7.31116   4
   0  -4  -7 26.1736 11.0398   7
   0  -4  -7 19.5490 10.2422   6
   0  -4   7 11.4894 9.92390   3
   0  -4  -7 40.9001 10.9223   5
   0  -4   7 27.4108 8.94871   1
   0  -4   7 31.3723 7.49209   7
   0  -4  -8 2904.39 116.729   6
   0  -4  -8 2791.98 116.549   5
   0  -4  -8 2758.79 115.571   7
   0  -4   8 2855.54 112.905   4
   0  -4   8 2917.63 115.843   1
   0  -4   8 2976.52 113.501   7
   0  -4  -9 970.452 42.6376   6
   0  -4  -9 899.128 42.2241   5
   0  -4  -9 871.770 41.6405   7
   0  -4   9 915.460 38.0393   4
   0  -4   9 926.831 41.4516   1
   0  -4   9 915.514 39.1960   7
   0  -4 -10 621.854 31.0986   6
   0  -4 -10 608.464 30.9635   5
   0  -4 -10 559.355 30.2174   7
   0  -4  10 591.785 27.7108   7
   0  -4  10 645.245 30.4503   1
   0  -4  10 577.120 25.7591   4
   0  -4  11 472.661 23.5628   7
   0  -4  11 467.463 20.8422   4
   0  -4 -11 421.693 25.5221   1
   0  -4 -11 451.046 26.0746   7
   0  -4 -11 484.409 26.9172   5
   0  -4  11 489.380 26.1234   1
   0  -4 -11 442.290 26.4238   6
   0  -4 -12 493.044 29.4593   6
   0  -4  12 517.540 23.2792   4
   0  -4 -12 503.634 29.6075   5
   0  -4 -12 585.946 29.8207   7
   0  -4 -12 519.883 29.1555   1
   0  -4  12 570.150 27.2405   7
   0  -4  12 582.476 29.7990   1
   0  -4 -13 956.921 47.9132   6
   0  -4 -13 972.911 47.9170   5
   0  -4 -13 994.129 47.1641   7
   0  -4 -13 1004.65 47.7170   1
   0  -4  13 1012.06 45.0598   7
   0  -4  13 1069.05 48.0423   1
   0  -4 -14 167.552 18.3680   6
   0  -4 -14 159.287 18.8733   1
   0  -4 -14 177.808 19.2863   7
   0  -4 -14 181.336 18.9126   5
   0  -4  14 191.516 19.0639   1
   0  -4  14 204.571 17.2446   7
   0  -4 -15 63.7276 16.7517   6
   0  -4 -15 45.4298 16.5755   7
   0  -4 -15 68.6389 16.5102   5
   0  -4 -15 75.9598 16.9324   1
   0  -4  15 90.4443 14.7570   7
   0  -4  15 88.1757 16.8510   1
   0  -4 -16 346.422 26.1186   6
   0  -4 -16 340.253 26.2271   5
   0  -4 -16 375.524 26.1907   7
   0  -4 -16 316.058 25.7440   1
   0  -4  16 349.707 23.5640   7
   0  -4  16 339.175 25.9698   1
   0  -4 -17 267.992 24.7315   6
   0  -4 -17 307.169 25.9962   1
   0  -4 -17 335.655 25.5887   7
   0  -4  17 295.083 22.7228   7
   0  -4  17 296.015 24.9371   1
   0  -4 -17 315.738 25.6259   5
   0  -4 -18 132.400 20.2262   1
   0  -4 -18 133.432 20.1336   6
   0  -4 -18 157.130 21.3135   7
   0  -4  18 116.038 17.8433   7
   0  -4  18 127.693 19.8933   1
   0  -4 -18 134.134 20.2529   5
   0  -4 -19 121.201 20.9986   1
   0  -4 -19 98.3716 20.0189   5
   0  -4 -19 91.8583 17.6015   3
   0  -4 -19 77.8661 19.4787   6
   0  -4  19 107.607 18.1834   7
   0  -4 -20 162.775 23.3343   1
   0  -4 -20 108.079 21.2092   5
   0  -4 -20 150.227 19.6402   3
   0  -4  20 122.942 20.4234   7
   0  -4 -20 92.5454 20.9801   6
   0  -4 -21 35.4943 19.6279   5
   0  -4  21 62.3473 18.6121   7
   0  -4 -21 37.3954 19.7751   6
   0  -4 -21 49.0925 21.0166   1
   0  -3   0 2.22605 6.33283   4
   0  -3   1 382.700 16.6715   3
   0  -3  -1 324.732 16.3798   4
   0  -3   1 353.523 16.6113   4
   0  -3  -2 984.352 41.5939   4
   0  -3  -2 1046.39 42.0734   6
   0  -3  -2 1056.80 42.1104   5
   0  -3   2 1026.12 42.0736   3
   0  -3  -3 461.788 22.6033   7
   0  -3  -3 528.853 22.9678   6
   0  -3  -3 470.615 21.3537   4
   0  -3   3 475.999 22.5735   3
   0  -3  -3 497.205 22.7283   5
   0  -3  -4 1125.79 45.0088   5
   0  -3   4 1040.54 44.6068   3
   0  -3  -4 1013.43 42.9832   4
   0  -3  -4 1022.69 44.3717   7
   0  -3   4 1101.74 42.5169   7
   0  -3  -4 1112.27 44.8959   6
   0  -3  -5 1265.71 54.5141   5
   0  -3   5 1317.33 54.5072   3
   0  -3   5 1323.94 52.4277   4
   0  -3  -5 1277.13 54.1169   7
   0  -3  -5 1266.06 54.5149   6
   0  -3   5 1357.61 52.2796   7
   0  -3  -6 845.354 38.2103   7
   0  -3   6 873.002 35.9537   4
   0  -3   6 896.926 38.6503   3
   0  -3   6 893.351 36.3162   7
   0  -3  -7 3776.61 152.249   7
   0  -3   7 3801.95 149.726   4
   0  -3   7 3983.48 150.709   7
   0  -3  -8 3831.23 154.680   7
   0  -3   8 3889.66 151.644   4
   0  -3   8 3980.84 153.211   7
   0  -3  -9 1101.17 49.9865   7
   0  -3   9 1147.79 46.0722   4
   0  -3   9 1173.74 48.4819   7
   0  -3 -10 3157.95 125.335   7
   0  -3  10 3061.31 121.072   4
   0  -3  10 3203.52 123.971   7
   0  -3 -11 487.625 26.2513   5
   0  -3 -11 495.896 25.7018   7
   0  -3  11 517.858 24.2465   7
   0  -3 -12 125.642 15.1845   5
   0  -3 -12 155.608 16.3919   7
   0  -3  12 143.059 13.9612   7
   0  -3 -12 138.066 15.5383   6
   0  -3  13 147.568 14.7628   7
   0  -3 -13 122.958 15.9262   6
   0  -3 -13 116.843 16.1968   7
   0  -3 -13 132.459 16.0147   5
   0  -3  14 17.7797 12.6532   7
   0  -3 -14 27.3470 13.9655   6
   0  -3 -14 13.7252 14.3343   7
   0  -3 -14 28.8588 13.6993   5
   0  -3 -15 535.499 30.6250   5
   0  -3 -15 480.028 29.6181   7
   0  -3  15 485.736 28.0329   7
   0  -3 -15 470.865 29.9400   6
   0  -3 -16 361.618 25.9297   5
   0  -3 -16 324.558 25.6143   7
   0  -3 -16 347.484 26.0689   6
   0  -3  16 368.033 24.3037   7
   0  -3  16 363.844 26.8810   1
   0  -3 -17 52.8997 14.9070   3
   0  -3  17 49.6751 16.7965   1
   0  -3 -17 49.6530 17.7263   7
   0  -3 -17 53.6766 16.4867   5
   0  -3 -17 59.1467 16.3002   6
   0  -3  17 64.1328 16.0469   7
   0  -3 -18 177.843 19.3305   3
   0  -3  18 173.358 22.0064   1
   0  -3 -18 198.009 21.5128   5
   0  -3 -18 173.492 21.3007   6
   0  -3 -18 151.208 20.9483   7
   0  -3  18 168.450 19.8785   7
   0  -3  19 571.518 32.6535   7
   0  -3 -19 498.722 33.9881   5
   0  -3 -19 568.621 34.3281   7
   0  -3 -19 490.862 31.6073   3
   0  -3 -19 512.624 34.3362   6
   0  -3 -20 100.055 18.7912   3
   0  -3 -20 133.772 21.5150   5
   0  -3  20 118.476 19.9074   7
   0  -3 -20 134.934 21.5896   6
   0  -3 -21 126.664 21.8095   5
   0  -3 -21 105.801 21.3432   6
   0  -3  21 129.329 21.1155   7
   0  -2   2 866.792 32.3156   3
   0  -2  -2 856.009 32.4408   5
   0  -2  -2 707.950 32.1452   7
   0  -2  -2 706.594 31.4328   4
   0  -2  -2 852.426 32.4258   6
   0  -2  -3 2436.94 93.5055   7
   0  -2  -3 2176.26 92.2551   4
   0  -2  -4 3874.11 160.311   7
   0  -2   4 4385.81 160.724   3
   0  -2   5 179.752 9.39736   4
   0  -2  -5 156.464 12.4735   7
   0  -2   5 182.281 10.5869   7
   0  -2   6 525.876 21.7642   4
   0  -2  -6 491.117 24.7099   7
   0  -2   6 534.915 23.3564   7
   0  -2   7 637.206 26.4284   4
   0  -2  -7 635.235 30.1208   7
   0  -2   7 676.949 28.7018   7
   0  -2   8 914.635 32.7903   4
   0  -2  -8 883.638 37.0734   7
   0  -2   8 934.782 35.9870   7
   0  -2   9 2227.46 78.7066   4
   0  -2  -9 2238.42 83.2043   7
   0  -2   9 2306.69 82.3750   7
   0  -2  10 425.026 17.4288   4
   0  -2 -10 465.441 23.7727   7
   0  -2  10 478.623 22.6742   7
   0  -2 -11 177.129 15.4574   7
   0  -2 -11 127.634 8.08453   8
   0  -2  11 166.933 13.9550   7
   0  -2 -12 2377.04 83.9209   7
   0  -2  12 2532.56 83.7043   7
   0  -2 -13 857.148 36.6098   7
   0  -2  13 930.222 36.0805   7
   0  -2  14 567.949 28.1671   7
   0  -2 -14 579.284 28.9483   7
   0  -2 -14 602.018 29.8189   6
   0  -2 -14 550.861 29.2938   5
   0  -2 -15 458.387 26.1587   5
   0  -2 -15 472.505 26.3425   6
   0  -2  15 483.595 25.2787   7
   0  -2 -15 441.311 25.7366   7
   0  -2 -16 130.684 19.1675   5
   0  -2 -16 158.429 19.6236   6
   0  -2 -16 176.811 19.4212   7
   0  -2  16 181.058 18.9130   7
   0  -2 -16 168.966 17.8109   3
   0  -2 -17 177.635 19.9774   5
   0  -2 -17 168.863 19.9231   6
   0  -2 -17 143.731 19.4587   7
   0  -2  17 165.480 19.3217   7
   0  -2 -17 169.928 18.6282   3
   0  -2 -18 165.153 20.6794   5
   0  -2 -18 145.851 19.9673   6
   0  -2 -18 153.765 20.7355   7
   0  -2  18 206.870 20.8023   7
   0  -2 -18 215.304 20.1444   3
   0  -2 -19 39.0767 17.3924   5
   0  -2 -19 55.6418 17.8666   6
   0  -2 -19 23.2957 17.2797   7
   0  -2  19 38.6359 17.2504   7
   0  -2 -19 24.1970 15.4307   3
   0  -2 -20 161.372 20.7837   3
   0  -2  20 152.619 21.6670   7
   0  -2 -20 213.511 22.8055   6
   0  -2 -20 229.564 22.9885   5
   0  -2  21 87.6379 20.7353   7
   0  -2 -21 53.7065 19.5669   6
   0  -2 -21 83.4779 20.4833   5
   0  -1  -3 587.375 25.5620   7
   0  -1  -3 589.367 25.4455   1
   0  -1   3 614.536 25.3434   1
   0  -1  -4 475.491 22.4556   7
   0  -1  -4 481.152 22.1036   1
   0  -1   4 475.130 22.0088   1
   0  -1  -5 6348.51 249.942   7
   0  -1   5 6420.88 247.815   4
   0  -1  -5 6602.13 250.304   1
   0  -1   5 6488.34 250.279   1
   0  -1  -6 3001.92 121.741   7
   0  -1   6 3089.82 119.048   4
   0  -1  -6 3099.95 122.215   1
   0  -1   6 3132.92 122.304   1
   0  -1   7 2414.50 96.7911   1
   0  -1  -7 2343.84 96.6865   1
   0  -1  -7 2407.67 96.1455   7
   0  -1   7 2450.73 92.8545   4
   0  -1  -7 2258.15 93.3613   8
   0  -1   7 2600.54 95.8185   7
   0  -1  -8 2189.40 85.0870   7
   0  -1   8 2240.82 84.6943   7
   0  -1  -8 1963.72 81.7974   8
   0  -1   8 2111.31 85.8171   1
   0  -1  -8 2232.37 85.9851   1
   0  -1  -9 621.320 29.3775   7
   0  -1   9 683.778 29.1372   7
   0  -1  -9 549.945 25.0448   8
   0  -1   9 634.210 30.0282   1
   0  -1  -9 589.737 29.6835   1
   0  -1 -10 1480.08 60.3505   7
   0  -1  10 1531.42 60.2344   7
   0  -1 -10 1633.42 61.8467   1
   0  -1  10 1545.49 61.7430   1
   0  -1 -11 416.195 20.0150   8
   0  -1 -11 460.409 24.9951   7
   0  -1  11 528.410 25.2325   7
   0  -1 -11 489.617 26.3352   1
   0  -1  11 439.173 25.5193   1
   0  -1 -12 207.283 12.2086   8
   0  -1 -12 234.761 18.5701   1
   0  -1 -12 230.926 17.5464   7
   0  -1  12 261.581 17.9748   7
   0  -1 -13 152.081 10.8342   8
   0  -1 -13 198.813 17.7999   1
   0  -1 -13 190.821 17.1059   7
   0  -1  13 193.339 16.9268   7
   0  -1  14 151.987 17.1752   7
   0  -1 -14 172.459 17.0980   7
   0  -1 -14 111.996 9.95548   8
   0  -1 -14 141.953 18.0011   1
   0  -1 -14 130.117 15.6973   3
   0  -1 -15 92.7721 14.8782   3
   0  -1  15 89.0178 16.1953   7
   0  -1 -15 44.6306 8.42302   8
   0  -1 -15 82.4414 17.1163   1
   0  -1 -15 72.9640 15.9911   7
   0  -1 -16 138.212 17.5753   6
   0  -1 -16 140.323 18.1351   7
   0  -1 -16 145.895 16.9086   3
   0  -1 -16 164.925 17.6112   5
   0  -1 -16 80.0525 9.87474   8
   0  -1 -16 135.327 19.1270   1
   0  -1  16 138.065 18.1987   7
   0  -1 -17 509.320 29.5678   7
   0  -1 -17 568.404 29.5161   3
   0  -1 -17 493.851 29.7381   6
   0  -1 -17 526.234 31.7760   1
   0  -1  17 523.098 29.6974   7
   0  -1 -17 476.849 29.6493   5
   0  -1  18 106.453 18.3632   7
   0  -1 -18 124.722 18.5601   6
   0  -1 -18 112.954 18.7747   7
   0  -1 -18 150.272 20.8226   1
   0  -1 -18 65.7351 9.41636   8
   0  -1 -18 106.884 17.5651   3
   0  -1 -18 141.592 18.8542   5
   0  -1  19 589.707 31.5850   7
   0  -1 -19 564.089 31.0187   6
   0  -1 -19 586.048 30.6453   7
   0  -1 -19 590.213 30.4774   3
   0  -1 -19 562.425 33.5648   1
   0  -1 -19 530.149 30.8104   5
   0  -1 -20 289.584 26.0023   5
   0  -1 -20 367.737 29.5275   1
   0  -1 -20 320.631 25.6560   3
   0  -1  20 302.038 26.4232   7
   0  -1 -20 294.268 26.5264   6
   0  -1 -21 263.768 27.6016   1
   0  -1 -21 247.471 25.5583   5
   0  -1 -21 283.914 26.4620   6
   0  -1  21 263.931 25.9488   7
   0   0   3 5349.42 198.901   1
   0   0  -3 5076.08 198.862   1
   0   0  -3 5018.09 198.479   7
   0   0  -4 11418.9 445.253   1
   0   0   4 11891.5 445.310   1
   0   0  -4 11380.6 444.763   7
   0   0   5 11689.5 448.647   1
   0   0  -5 11493.3 448.635   1
   0   0  -5 11657.6 447.939   7
   0   0  -6 182.269 13.1489   1
   0   0   6 159.596 12.8967   1
   0   0  -6 200.768 12.5023   7
   0   0  -7 29.6320 8.93176   7
   0   0  -7 16.3093 9.06317   1
   0   0   7 19.7895 8.96244   1
   0   0   8 1916.12 81.6958   7
   0   0  -8 2076.18 82.7263   1
   0   0   8 2049.32 82.8668   1
   0   0  -8 2036.35 81.6386   7
   0   0   9 202.907 15.4075   7
   0   0   9 180.374 15.8582   1
   0   0  -9 172.485 15.6621   1
   0   0  -9 196.610 14.6022   7
   0   0 -10 21.4319 10.6821   7
   0   0  10 21.5975 11.0156   7
   0   0 -10 25.7851 11.1756   1
   0   0  10 21.0327 10.4214   1
   0   0  11 221.237 17.1197   1
   0   0 -11 236.293 16.6075   7
   0   0 -11 201.120 12.3505   8
   0   0 -11 175.824 15.6198   3
   0   0 -11 236.500 17.2965   1
   0   0  11 227.824 16.7863   7
   0   0  12 460.753 26.2214   1
   0   0 -12 472.822 24.5769   7
   0   0 -12 396.715 20.4944   8
   0   0 -12 437.983 24.7705   3
   0   0 -12 448.748 26.1782   1
   0   0  12 459.188 25.2478   7
   0   0  13 710.780 37.1344   1
   0   0 -13 757.042 35.6035   7
   0   0 -13 656.197 31.2914   8
   0   0 -13 727.899 35.7003   3
   0   0 -13 792.874 37.7130   1
   0   0  13 813.196 36.7957   7
   0   0  14 653.989 35.9621   1
   0   0 -14 710.654 34.3935   7
   0   0 -14 598.735 29.5568   8
   0   0 -14 671.733 34.5626   3
   0   0 -14 765.551 36.8419   1
   0   0  14 739.770 35.6654   7
   0   0  15 1243.74 56.5544   1
   0   0 -15 1294.95 54.3255   7
   0   0  15 1298.31 55.3920   7
   0   0 -15 1375.84 55.4839   3
   0   0 -15 1283.74 57.0129   1
   0   0  16 133.664 19.2320   1
   0   0 -16 179.778 17.5763   3
   0   0 -16 126.088 17.7970   7
   0   0 -16 112.191 11.5114   8
   0   0 -16 129.990 19.3402   1
   0   0  16 162.567 19.1340   7
   0   0 -17 139.223 20.2313   1
   0   0  17 133.407 19.6995   1
   0   0 -17 154.913 18.2920   3
   0   0 -17 135.718 18.4096   6
   0   0 -17 144.663 18.6903   7
   0   0 -17 99.9608 11.3158   8
   0   0 -17 155.647 19.1837   5
   0   0  17 136.903 19.2161   7
   0   0 -18 246.141 23.7186   1
   0   0  18 195.118 22.1857   1
   0   0 -18 208.305 21.0428   6
   0   0 -18 184.745 20.1486   7
   0   0  18 208.494 22.0921   7
   0   0 -18 136.947 12.8539   8
   0   0 -18 191.350 20.3123   3
   0   0 -18 170.748 20.4466   5
   0   0  19 51.7446 18.4674   7
   0   0 -19 35.4854 16.3683   6
   0   0 -19 31.1977 16.8692   7
   0   0 -19 46.0861 16.4184   3
   0   0 -19 58.0174 16.7046   5
   0   0 -19 40.6875 10.0171   8
   0   0 -19 64.3791 19.9601   1
   0   0 -20 46.1937 16.8153   5
   0   0  20 36.7133 19.0170   7
   0   0 -20 11.2718 15.8395   6
   0   0 -20 35.6257 19.9002   1
   0   0 -21 0.91624 16.9760   5
   0   0  21 22.2638 19.8966   7
   0   0 -21 50.0930 21.1899   1
   0   0 -21 12.7606 17.4610   6
   0   1  -3 588.576 23.8857   7
   0   1   3 572.581 24.7786   7
   0   1  -3 575.030 24.7951   3
   0   1  -3 571.094 24.6881   1
   0   1   3 580.991 24.6666   1
   0   1  -4 557.844 23.8133   7
   0   1   4 511.527 24.5103   7
   0   1   4 604.439 24.7596   1
   0   1  -4 563.660 24.7014   1
   0   1  -4 478.687 24.3387   3
   0   1  -5 6005.43 231.427   7
   0   1  -5 5908.47 232.354   1
   0   1   5 5844.51 232.330   1
   0   1  -5 6022.19 230.061   4
   0   1  -6 2943.52 118.368   7
   0   1  -6 3134.91 119.569   1
   0   1   6 2985.59 119.519   1
   0   1  -7 2347.81 93.4499   7
   0   1  -7 2335.35 94.6504   1
   0   1   7 2360.50 94.7452   1
   0   1  -8 2138.58 87.5392   7
   0   1  -8 2195.89 89.0378   1
   0   1   8 2224.87 89.2458   1
   0   1  -9 698.827 30.7782   7
   0   1  -9 675.462 32.2794   1
   0   1   9 598.223 31.9207   1
   0   1  10 1486.37 63.1033   1
   0   1  10 1402.85 62.5023   7
   0   1 -10 1463.06 61.4126   7
   0   1 -10 1435.08 62.2927   3
   0   1 -10 1567.66 63.3886   1
   0   1  11 509.898 28.1673   1
   0   1  11 567.801 28.1799   7
   0   1 -11 520.047 26.4241   7
   0   1 -11 489.527 27.0387   3
   0   1 -11 529.373 28.3727   1
   0   1  12 230.169 18.6520   1
   0   1 -12 237.505 17.3202   7
   0   1  12 241.797 19.0062   7
   0   1 -12 216.617 17.4035   3
   0   1 -12 258.675 19.5344   1
   0   1  13 157.656 16.6275   1
   0   1 -13 165.488 16.0693   3
   0   1 -13 178.128 15.8042   7
   0   1  13 175.751 17.3035   7
   0   1 -13 134.741 11.9178   8
   0   1 -13 159.591 16.9924   1
   0   1  14 164.430 18.8503   1
   0   1 -14 209.467 18.2876   3
   0   1 -14 231.360 18.0097   7
   0   1  14 199.717 19.2129   7
   0   1 -14 167.686 13.4930   8
   0   1 -14 212.604 19.6272   1
   0   1  15 112.382 18.1109   1
   0   1 -15 121.165 16.2620   7
   0   1 -15 119.649 16.3892   3
   0   1  15 113.541 17.8672   7
   0   1 -15 104.975 11.7900   8
   0   1 -15 126.984 18.3001   1
   0   1  16 113.454 18.4912   1
   0   1 -16 114.091 16.9197   7
   0   1  16 145.015 19.4179   7
   0   1 -16 156.300 17.2750   3
   0   1 -16 112.330 18.6715   1
   0   1 -16 113.669 12.2183   8
   0   1  17 461.073 29.7449   7
   0   1  17 466.158 30.2171   1
   0   1 -17 432.368 27.9134   3
   0   1 -17 453.381 27.3178   7
   0   1 -17 492.750 30.5385   1
   0   1 -18 137.958 18.3625   5
   0   1  18 115.719 19.9428   1
   0   1  18 136.649 20.2955   7
   0   1 -18 141.563 20.8919   1
   0   1 -18 126.732 18.1716   6
   0   1 -18 119.983 18.4375   7
   0   1 -18 134.096 18.3040   3
   0   1 -18 92.0219 12.4294   8
   0   1 -19 534.748 35.5356   1
   0   1 -19 605.932 33.5140   5
   0   1  19 612.449 34.8505   7
   0   1 -19 616.815 33.8857   6
   0   1 -19 622.310 33.7850   3
   0   1  20 312.226 27.3651   7
   0   1 -20 291.673 25.4924   6
   0   1 -20 334.319 26.2878   5
   0   1 -20 338.519 29.0843   1
   0   1  21 263.606 26.9720   7
   0   1 -21 307.912 28.4648   1
   0   1 -21 240.692 24.7306   5
   0   1 -21 250.812 24.4146   6
   0   2   2 856.699 34.8175   1
   0   2  -2 913.737 34.8135   1
   0   2  -2 873.972 35.3538   3
   0   2   2 778.836 35.3638   7
   0   2  -2 900.176 34.8636   4
   0   2  -3 2311.31 88.0104   1
   0   2   3 2231.06 88.0206   1
   0   2  -3 2324.43 88.3694   3
   0   2  -3 2145.80 87.2848   4
   0   2   3 2182.46 88.3454   7
   0   2  -3 2267.77 86.9169   7
   0   2  -4 3918.26 154.349   3
   0   2  -4 4028.31 152.892   4
   0   2   4 3755.08 154.291   7
   0   2  -4 3991.05 152.988   7
   0   2   4 3801.25 154.083   1
   0   2  -4 4102.40 154.192   1
   0   2  -5 101.897 10.0179   1
   0   2   5 87.2985 9.35424   1
   0   2  -5 83.3682 9.47056   3
   0   2  -5 85.3834 6.71546   4
   0   2   5 85.8779 9.93776   7
   0   2  -5 98.3171 7.95870   7
   0   2   5 86.1989 6.21314   4
   0   2  -6 540.466 23.0501   7
   0   2  -6 533.322 21.6741   4
   0   2   6 490.009 21.1255   4
   0   2  -6 552.647 24.6796   1
   0   2   6 467.682 24.2516   1
   0   2   7 576.093 24.1460   4
   0   2  -7 608.735 26.5846   7
   0   2  -7 638.198 24.8636   4
   0   2  -7 621.700 28.4123   1
   0   2  -8 1104.55 46.4262   1
   0   2   8 1055.06 46.3576   1
   0   2   8 1051.50 41.7690   4
   0   2  -8 1050.15 44.5796   7
   0   2   9 2382.77 91.5133   1
   0   2  -9 2403.95 91.4625   1
   0   2   9 2141.44 85.9325   4
   0   2  -9 2336.21 89.3720   7
   0   2 -10 423.131 24.2214   1
   0   2 -10 434.428 22.3117   7
   0   2  10 416.491 24.1657   1
   0   2  11 202.092 17.0188   1
   0   2 -11 192.027 16.2715   3
   0   2 -11 205.151 17.0668   1
   0   2  11 202.242 17.8356   7
   0   2 -11 209.592 15.1247   7
   0   2  12 2385.30 104.103   1
   0   2 -12 2477.35 103.651   3
   0   2 -12 2642.38 104.773   1
   0   2  12 2608.51 104.383   7
   0   2 -12 2501.84 102.076   7
   0   2  13 939.244 46.6611   1
   0   2 -13 920.246 45.4788   3
   0   2 -13 975.262 46.7927   1
   0   2 -13 1035.32 44.4088   7
   0   2  13 1024.28 46.7584   7
   0   2  14 703.758 34.9624   7
   0   2  14 567.323 33.9034   1
   0   2 -14 650.215 33.5510   3
   0   2 -14 646.383 34.6730   1
   0   2 -14 547.995 29.0309   8
   0   2 -14 668.467 32.0751   7
   0   2  15 572.728 31.5820   7
   0   2 -15 503.815 29.4221   3
   0   2  15 505.172 30.9057   1
   0   2 -15 539.625 31.1836   1
   0   2 -15 441.188 24.9873   8
   0   2 -15 508.639 28.2291   7
   0   2 -16 122.040 16.4189   7
   0   2  16 118.532 18.9366   1
   0   2 -16 120.397 16.5256   3
   0   2  16 121.382 19.5547   7
   0   2 -16 107.186 18.9480   1
   0   2 -16 97.1693 12.6740   8
   0   2 -17 181.038 20.0154   3
   0   2 -17 246.424 22.9899   1
   0   2  17 194.151 21.5735   1
   0   2  17 181.451 22.1883   7
   0   2 -17 163.591 15.1463   8
   0   2 -17 188.123 19.0118   7
   0   2 -18 206.656 23.2530   1
   0   2 -18 177.431 19.6290   7
   0   2  18 182.950 21.7480   1
   0   2 -18 169.414 15.0665   8
   0   2 -18 216.269 20.9017   3
   0   2  18 181.940 23.3250   7
   0   2 -19 62.9482 16.8495   3
   0   2 -19 44.8332 12.1528   8
   0   2 -19 60.6870 19.5769   1
   0   2 -19 56.3793 16.2378   5
   0   2  19 61.8572 20.1517   7
   0   2 -19 57.6455 16.2151   6
   0   2 -20 140.169 15.3168   8
   0   2 -20 215.653 24.7321   1
   0   2  20 170.209 24.1902   7
   0   2 -20 200.870 20.6279   5
   0   2 -20 178.029 20.4891   6
   0   2 -21 96.6416 22.2547   1
   0   2 -21 55.4777 17.5433   5
   0   2  21 43.9595 21.5354   7
   0   2 -21 45.0021 17.5558   6
   0   3   0 0.31003 4.47983   6
   0   3   0 0.10381 4.49418   5
   0   3   0 4.88869 4.32246   7
   0   3   0 5.22917 6.00112   4
   0   3   1 380.466 17.6832   4
   0   3  -1 418.424 17.8775   4
   0   3   1 348.675 17.2277   6
   0   3  -1 415.358 16.6929   6
   0   3   1 361.391 17.2768   5
   0   3  -1 427.155 16.7196   5
   0   3   1 352.955 17.1480   7
   0   3   2 974.486 40.1433   5
   0   3  -2 938.073 39.8607   4
   0   3  -2 1011.01 38.9905   5
   0   3  -2 996.046 38.9630   6
   0   3  -2 1001.90 40.3503   3
   0   3   2 888.183 40.1070   7
   0   3   2 923.256 38.8742   1
   0   3  -2 1030.90 38.9404   1
   0   3   2 976.346 40.0932   6
   0   3   3 380.847 19.8505   7
   0   3  -3 407.942 18.2219   1
   0   3   3 396.178 18.3033   1
   0   3  -3 394.309 19.5988   3
   0   3  -3 422.154 18.6594   4
   0   3   4 978.588 42.7774   1
   0   3  -4 1043.51 42.7614   1
   0   3  -4 1072.89 43.5981   3
   0   3   4 972.343 43.5865   7
   0   3  -4 1070.45 41.2151   7
   0   3  -4 1049.74 42.1593   4
   0   3  -5 1553.58 61.9328   3
   0   3  -5 1490.51 60.0702   4
   0   3  -5 1629.62 61.5255   1
   0   3   5 1480.65 61.2918   1
   0   3   5 1444.03 61.8409   7
   0   3  -5 1569.13 59.7015   7
   0   3   5 1430.41 59.7261   4
   0   3  -6 922.973 42.5168   3
   0   3  -6 1017.81 40.4461   4
   0   3  -6 1036.56 42.3838   1
   0   3   6 987.436 42.4464   1
   0   3   6 942.753 42.9139   7
   0   3  -6 1007.43 40.4904   7
   0   3   6 984.836 39.9581   4
   0   3  -7 3863.29 147.314   4
   0   3   7 3833.56 149.849   1
   0   3  -7 3969.91 149.833   1
   0   3   7 3548.21 149.832   7
   0   3  -7 3869.15 147.882   7
   0   3   7 3673.97 146.817   4
   0   3  -8 4163.05 157.277   4
   0   3   8 4163.76 160.412   1
   0   3  -8 4068.26 160.167   1
   0   3   8 3926.06 156.678   4
   0   3  -8 4005.31 158.182   7
   0   3  -9 1325.43 51.5826   4
   0   3  -9 1322.14 55.5577   1
   0   3   9 1306.11 55.5814   1
   0   3   9 1240.22 50.8255   4
   0   3  -9 1259.12 53.0804   7
   0   3 -10 3190.68 127.365   1
   0   3 -10 3183.18 124.920   7
   0   3  10 2934.61 126.981   1
   0   3  10 3178.15 122.221   4
   0   3 -11 525.330 28.3554   1
   0   3  11 517.580 21.5956   4
   0   3 -11 568.494 26.0507   7
   0   3  11 502.535 28.1253   1
   0   3 -12 128.827 13.3927   7
   0   3 -12 156.384 16.0796   1
   0   3  12 122.315 15.2727   1
   0   3 -12 150.784 15.4612   3
   0   3 -13 128.547 15.1735   3
   0   3 -13 104.235 15.5656   1
   0   3  13 122.419 15.7329   1
   0   3  13 102.153 16.5740   7
   0   3 -13 120.378 13.5428   7
   0   3 -14 32.6300 13.3130   3
   0   3 -14 21.3430 14.8987   1
   0   3  14 16.0097 14.2528   1
   0   3 -14 6.87769 12.1655   7
   0   3  14 25.0445 15.6624   7
   0   3  15 509.001 32.0609   7
   0   3 -15 554.296 31.1460   3
   0   3 -15 536.271 32.0107   1
   0   3  15 464.582 31.4767   1
   0   3 -15 552.055 28.6040   7
   0   3  16 337.390 25.8081   7
   0   3 -16 309.319 23.1588   3
   0   3 -16 259.612 19.2197   8
   0   3 -16 319.820 24.9689   1
   0   3  16 340.904 25.3618   1
   0   3 -16 330.173 22.0484   7
   0   3  17 54.6006 17.2940   1
   0   3 -17 65.6603 16.3770   3
   0   3 -17 97.3177 18.8469   1
   0   3 -17 63.2402 12.1439   8
   0   3 -17 57.5475 15.0806   7
   0   3  17 47.4410 18.5472   7
   0   3 -18 159.670 18.2638   7
   0   3 -18 189.339 20.4827   3
   0   3  18 166.105 21.6357   1
   0   3  18 151.220 22.5413   7
   0   3 -18 148.455 15.5599   8
   0   3 -18 183.451 21.9780   1
   0   3 -19 492.069 28.2261   8
   0   3 -19 569.271 33.8581   3
   0   3  19 583.636 36.5681   7
   0   3 -19 625.064 37.0748   1
   0   3 -20 155.255 19.3157   6
   0   3 -20 118.317 18.7416   5
   0   3  20 175.955 24.1737   7
   0   3 -20 108.508 15.0126   8
   0   3 -20 151.932 23.1633   1
   0   3 -21 132.619 20.0093   5
   0   3 -21 187.884 24.6130   1
   0   3 -21 121.339 19.1579   6
   0   3  21 139.831 23.9203   7
   0   4   0 57113.4 2171.59   4
   0   4   0 52522.0 2170.41   7
   0   4   0 59540.0 2171.14   5
   0   4   0 59595.5 2171.12   6
   0   4   1 2670.59 100.626   5
   0   4  -1 2498.55 100.993   4
   0   4   1 2581.21 100.826   4
   0   4   1 2617.44 100.577   6
   0   4  -1 2507.57 99.9971   6
   0   4  -1 2616.58 99.9850   5
   0   4  -1 2538.39 99.0766   7
   0   4   1 2494.53 100.220   7
   0   4  -2 2012.84 83.1372   4
   0   4   2 2137.27 83.2485   6
   0   4  -2 2103.92 81.6882   1
   0   4   2 2023.70 81.7754   1
   0   4  -2 2214.66 82.2527   6
   0   4  -2 2186.16 83.7364   3
   0   4   2 1827.23 82.9811   7
   0   4   2 2195.47 83.3541   5
   0   4  -2 2177.98 82.2207   5
   0   4   3 928.614 42.7829   7
   0   4  -3 1065.12 43.3596   3
   0   4  -3 1053.74 41.3495   5
   0   4  -3 1047.32 41.4653   1
   0   4   3 988.000 41.5232   1
   0   4  -3 1012.42 42.2837   4
   0   4  -3 1057.12 41.3520   6
   0   4   4 379.353 19.6697   7
   0   4   4 367.495 18.2831   1
   0   4  -4 381.988 18.1886   1
   0   4  -4 373.976 19.8263   3
   0   4  -4 400.163 18.4433   4
   0   4  -4 392.598 16.0432   7
   0   4   5 1109.50 47.1368   1
   0   4  -5 1174.10 47.0751   1
   0   4  -5 1158.71 48.0982   3
   0   4  -5 1116.36 46.5353   4
   0   4   5 1077.61 48.1231   7
   0   4  -5 1144.24 45.0707   7
   0   4   5 1152.53 46.2599   4
   0   4   6 715.752 32.8458   1
   0   4  -6 773.909 32.7503   1
   0   4  -6 740.357 33.5860   3
   0   4  -6 725.385 31.5061   4
   0   4  -6 750.015 30.5113   7
   0   4   6 744.189 34.0018   7
   0   4   6 721.344 31.1466   4
   0   4  -7 37.2889 9.37177   1
   0   4   7 30.6520 9.60736   1
   0   4  -7 28.0665 9.91730   3
   0   4  -7 40.2761 7.59849   4
   0   4   7 31.5055 7.38199   4
   0   4  -7 29.9750 6.74591   7
   0   4   7 39.3655 11.8450   7
   0   4   8 2783.77 114.713   1
   0   4   8 2893.24 115.696   7
   0   4  -8 2870.26 112.405   7
   0   4  -8 2941.83 112.516   4
   0   4  -8 2898.77 114.793   1
   0   4   8 2775.30 111.884   4
   0   4   9 689.571 34.7525   1
   0   4  -9 762.180 32.4921   7
   0   4  -9 776.460 32.0210   4
   0   4   9 730.329 31.2891   4
   0   4  -9 746.036 35.0772   1
   0   4 -10 599.503 24.8795   4
   0   4  10 485.297 28.0995   1
   0   4 -10 586.087 26.0057   7
   0   4  10 512.555 23.7463   4
   0   4 -10 590.628 28.9044   1
   0   4  11 425.821 24.7950   1
   0   4 -11 430.168 24.9575   1
   0   4 -11 469.533 20.5285   4
   0   4  11 410.807 19.2010   4
   0   4 -11 458.376 22.4134   7
   0   4  12 554.752 23.7770   4
   0   4 -12 609.853 31.1173   1
   0   4  12 571.054 30.8182   1
   0   4 -12 569.616 27.6274   7
   0   4 -13 963.100 45.3285   3
   0   4  13 922.918 45.4484   1
   0   4  13 924.324 37.7745   4
   0   4 -13 1009.64 42.5693   7
   0   4 -13 1017.41 46.1294   1
   0   4 -14 159.873 18.4713   1
   0   4 -14 147.533 14.7460   7
   0   4  14 125.847 18.3385   7
   0   4  14 118.842 17.2926   1
   0   4 -14 133.946 16.7029   3
   0   4 -15 156.221 17.9576   3
   0   4  15 139.220 19.0412   1
   0   4  15 125.305 19.4500   7
   0   4 -15 151.663 15.8930   7
   0   4 -15 147.803 19.5776   1
   0   4  16 260.276 24.3607   7
   0   4  16 260.099 23.3111   1
   0   4 -16 284.214 22.6859   3
   0   4 -16 253.656 18.6873   8
   0   4 -16 247.176 19.4901   7
   0   4 -16 264.326 23.4825   1
   0   4  17 290.287 25.9294   7
   0   4  17 259.682 24.1338   1
   0   4 -17 278.133 23.3569   3
   0   4 -17 279.909 20.8546   7
   0   4 -17 305.621 25.5282   1
   0   4 -17 246.255 19.3768   8
   0   4 -18 117.554 15.2584   8
   0   4  18 167.519 21.8192   1
   0   4 -18 166.232 21.7667   1
   0   4  18 147.672 22.7047   7
   0   4 -18 117.434 18.9932   3
   0   4  19 74.0219 21.1669   7
   0   4 -19 103.902 20.6285   1
   0   4 -19 84.2658 14.6577   8
   0   4 -20 82.8078 14.8303   8
   0   4 -20 113.458 18.0519   5
   0   4  20 66.7800 21.6114   7
   0   4 -20 120.443 18.2480   6
   0   4 -21 60.2752 17.0660   5
   0   4  21 82.0595 22.1832   7
   0   4 -21 86.9201 21.9029   1
   0   4 -21 84.4442 18.2755   6
   0   5   0 2.72234 8.53435   4
   0   5   0 2.58525 6.08520   7
   0   5   0 0.85044 6.18757   6
   0   5   0-0.85431 6.16913   5
   0   5   1 1638.32 65.0980   6
   0   5  -1 1717.03 64.5232   6
   0   5   1 1632.58 65.0927   5
   0   5  -1 1622.94 65.7573   4
   0   5   1 1564.54 65.5236   4
   0   5  -1 1603.49 63.4365   7
   0   5   1 1502.40 64.5398   7
   0   5  -1 1691.32 64.5011   5
   0   5  -2 16.2249 5.57786   5
   0   5   2 13.1146 7.11193   5
   0   5  -2 16.4350 8.46207   4
   0   5  -2 19.3631 5.71194   6
   0   5   2 8.09651 7.13390   6
   0   5  -2 21.4303 4.30467   1
   0   5   2 13.4061 4.43659   1
   0   5   2 16.3941 7.89218   7
   0   5   3 760.225 32.1896   1
   0   5  -3 765.057 32.2886   6
   0   5  -3 758.641 33.7251   4
   0   5   3 797.648 33.9914   6
   0   5  -3 804.794 32.0538   1
   0   5  -3 832.534 34.6772   3
   0   5   3 727.711 33.9367   7
   0   5   3 811.320 34.0475   5
   0   5  -3 776.815 32.3075   5
   0   5  -4 71.6764 9.29458   4
   0   5  -4 54.6142 6.49522   5
   0   5  -4 67.0100 7.13939   1
   0   5  -4 65.2888 6.78610   6
   0   5   4 52.8650 7.02090   1
   0   5  -4 57.9725 9.37240   3
   0   5   4 56.4335 9.59498   7
   0   5  -5 1258.88 50.9266   4
   0   5  -5 1237.38 52.3236   3
   0   5   5 1131.55 50.3589   1
   0   5  -5 1252.20 50.5424   1
   0   5   5 1193.44 50.4167   4
   0   5  -5 1262.04 48.2633   7
   0   5   5 1192.95 52.1868   7
   0   5  -6 1136.21 46.6128   4
   0   5  -6 1169.17 48.4984   3
   0   5   6 1017.81 46.7551   1
   0   5  -6 1148.28 46.9813   1
   0   5   6 1035.54 46.0932   4
   0   5   6 1116.68 48.5514   7
   0   5  -6 1156.14 44.4720   7
   0   5  -7 399.233 19.9427   4
   0   5  -7 405.774 22.1771   3
   0   5   7 362.434 20.9920   1
   0   5  -7 407.678 20.8789   1
   0   5   7 403.434 19.7060   4
   0   5  -7 405.883 18.0146   7
   0   5   7 402.293 23.1162   7
   0   5  -8 122.411 10.8995   4
   0   5  -8 130.434 13.4884   3
   0   5  -8 136.301 12.6113   1
   0   5   8 130.574 10.1745   4
   0   5   8 147.489 15.0695   7
   0   5  -8 119.699 9.21263   7
   0   5   8 130.576 12.6512   1
   0   5  -9 327.170 16.6088   4
   0   5   9 275.789 18.4225   1
   0   5   9 305.679 20.5904   7
   0   5   9 280.636 15.6007   4
   0   5  -9 323.900 19.0574   1
   0   5  -9 296.039 15.6470   7
   0   5 -10 274.790 15.1169   4
   0   5  10 258.669 19.8552   7
   0   5 -10 274.421 18.2870   1
   0   5 -10 256.256 14.7992   7
   0   5  10 252.665 14.1707   4
   0   5  10 237.301 17.8884   1
   0   5  11 1602.50 64.7393   4
   0   5  11 1482.93 68.9523   1
   0   5 -11 1698.09 69.5529   1
   0   5 -11 1611.71 66.0138   7
   0   5 -11 1663.45 65.7241   4
   0   5  12 14.8153 6.57576   4
   0   5  12 26.9093 12.4975   1
   0   5 -12 19.7835 12.2361   1
   0   5 -12 17.0798 8.28692   4
   0   5 -12 19.8768 9.54791   7
   0   5  13 1.86276 13.0605   1
   0   5 -13 3.71838 12.4704   3
   0   5 -13 11.6932 13.4692   1
   0   5  13 21.9446 6.40128   4
   0   5 -13 21.3261 10.3470   7
   0   5  14 376.734 26.0668   1
   0   5 -14 386.676 22.4288   7
   0   5 -14 438.901 26.9642   1
   0   5  14 388.913 17.5381   4
   0   5 -14 387.486 25.8432   3
   0   5 -15 523.085 30.9688   3
   0   5  15 496.150 31.0032   1
   0   5 -15 494.788 26.9821   7
   0   5 -15 509.952 31.4608   1
   0   5  15 528.906 32.8509   7
   0   5 -16 24.8845 12.9174   7
   0   5 -16 51.7041 16.8924   1
   0   5  16 60.7518 18.9804   7
   0   5 -16 43.2389 16.1322   3
   0   5  16 39.9705 16.5819   1
   0   5  17 616.825 36.8694   1
   0   5  17 651.791 38.8025   7
   0   5 -17 637.216 37.3751   1
   0   5 -17 733.057 37.6814   3
   0   5 -17 575.652 32.4945   8
   0   5  18 482.644 33.7153   1
   0   5  18 573.167 36.1267   7
   0   5 -18 583.252 33.9513   3
   0   5 -18 630.859 35.3876   1
   0   5 -18 465.316 28.9390   8
   0   5  19 175.997 24.9465   7
   0   5 -19 149.479 22.3483   1
   0   5 -19 161.668 17.3514   8
   0   5  20 245.218 27.7248   7
   0   5 -20 267.655 26.1975   1
   0   5  21 109.262 25.0011   7
   0   5 -21 128.419 23.2222   1
   0   5 -21 100.865 18.3107   6
   0   5 -21 135.573 18.7549   5
   0   6   0 834.752 34.0396   6
   0   6   0 852.591 34.0686   5
   0   6   0 735.071 35.3351   4
   0   6   0 778.131 33.3072   7
   0   6  -1 3352.92 134.040   7
   0   6   1 3238.74 135.142   7
   0   6  -1 3624.21 135.224   6
   0   6   1 3662.27 135.941   5
   0   6   1 3651.79 135.883   6
   0   6   1 3310.37 136.314   4
   0   6  -1 3315.73 136.382   4
   0   6  -1 3576.59 135.214   5
   0   6  -2 2378.98 88.4920   5
   0   6   2 2366.19 89.7436   5
   0   6  -2 2354.75 87.0834   1
   0   6  -2 2174.46 86.9040   7
   0   6   2 2087.77 89.1701   7
   0   6   2 2398.76 89.7673   6
   0   6  -2 2345.25 88.4440   6
   0   6   2 2081.30 87.0644   1
   0   6  -2 2146.69 89.9159   4
   0   6   3 162.003 11.7486   5
   0   6   3 162.615 11.7826   6
   0   6   3 138.509 12.0815   7
   0   6   3 131.661 8.84546   1
   0   6  -3 133.149 12.0952   4
   0   6  -3 152.254 12.2167   3
   0   6  -3 156.840 9.47419   6
   0   6  -3 138.545 9.29597   5
   0   6  -3 154.575 8.69249   1
   0   6   4 818.592 38.4140   7
   0   6  -4 894.049 36.1542   6
   0   6  -4 890.518 38.8632   3
   0   6  -4 916.786 36.2083   5
   0   6  -4 872.336 37.8902   4
   0   6   4 816.362 37.4886   4
   0   6  -4 912.869 36.1162   1
   0   6   4 794.529 36.0361   1
   0   6  -5 135.743 12.3652   4
   0   6   5 134.480 14.0831   7
   0   6  -5 143.449 9.78595   6
   0   6  -5 147.880 13.1517   3
   0   6  -5 139.037 9.74634   5
   0   6   5 120.267 11.5760   4
   0   6   5 146.706 10.5483   1
   0   6  -5 131.681 10.1546   1
   0   6  -6 611.115 24.2788   7
   0   6   6 600.070 29.8532   7
   0   6   6 580.074 27.5520   1
   0   6  -6 581.446 29.3196   3
   0   6   6 533.384 27.3322   4
   0   6  -6 613.206 28.1011   4
   0   6  -6 604.683 27.3174   1
   0   6   7 41.8112 9.30011   1
   0   6  -7 42.1267 10.9543   3
   0   6   7 43.4147 9.27326   4
   0   6  -7 34.2948 9.12113   4
   0   6  -7 42.9989 5.53583   7
   0   6   7 41.5941 12.3755   7
   0   6  -7 49.4819 9.12674   1
   0   6  -8 696.386 28.3704   7
   0   6   8 622.628 33.6893   7
   0   6   8 669.396 31.9292   1
   0   6  -8 690.202 33.2409   3
   0   6   8 648.852 30.2787   4
   0   6  -8 685.444 30.9585   4
   0   6  -8 683.021 31.7391   1
   0   6  -9 157.854 13.4647   1
   0   6  -9 145.296 9.71653   7
   0   6   9 126.083 13.4475   1
   0   6  -9 133.316 14.5746   3
   0   6   9 145.848 11.3845   4
   0   6  -9 167.793 12.2266   4
   0   6   9 139.180 16.1885   7
   0   6  10 44.2286 11.1150   1
   0   6 -10 74.1584 11.6697   1
   0   6  10 49.7680 8.75941   4
   0   6 -10 52.1066 9.81498   4
   0   6 -10 63.6506 8.02770   7
   0   6  10 40.6732 13.7538   7
   0   6 -11 282.687 15.9102   7
   0   6  11 258.747 19.3784   1
   0   6 -11 324.088 20.4049   1
   0   6  11 270.992 15.7596   4
   0   6  11 270.380 21.4440   7
   0   6 -11 317.918 17.2211   4
   0   6  12 273.279 15.1657   4
   0   6 -12 279.545 16.3513   4
   0   6  12 238.028 20.1037   1
   0   6 -12 262.545 20.0801   1
   0   6 -12 288.485 16.3838   7
   0   6  13 1130.13 46.8575   4
   0   6  13 1042.11 52.4066   1
   0   6 -13 1190.77 48.2781   4
   0   6 -13 1076.63 48.2949   7
   0   6 -13 1241.98 53.3352   1
   0   6  14 28.2453 14.4290   1
   0   6 -14 44.8836 14.7304   3
   0   6 -14 26.6535 15.1026   1
   0   6  14 17.6007 7.12460   4
   0   6 -14 31.7723 11.1513   7
   0   6  15 348.753 26.9567   1
   0   6  15 374.938 18.0310   4
   0   6 -15 432.548 27.7249   1
   0   6 -15 441.587 27.6060   3
   0   6 -15 398.641 22.4822   7
   0   6  16 753.522 35.0122   1
   0   6 -16 721.064 34.5236   3
   0   6 -16 827.139 36.3880   1
   0   6  17 60.3879 17.3964   1
   0   6 -17 85.8334 18.9519   1
   0   6  17 63.1190 20.6409   7
   0   6 -17 62.4430 17.0079   3
   0   6  18 165.206 24.2284   7
   0   6 -18 149.012 17.3575   8
   0   6 -18 154.103 21.6956   1
   0   6  19 91.0634 23.3559   7
   0   6 -19 91.1573 15.9370   8
   0   6 -19 134.556 21.3585   1
   0   6  20 211.717 26.9406   7
   0   6 -20 238.917 25.3456   1
   0   6 -20 155.340 18.9912   8
   0   7   0-0.47049 6.93555   6
   0   7   0 4.34076 7.01792   7
   0   7   0 2.60327 6.82090   5
   0   7   0 3.18824 9.87831   4
   0   7   1 1200.57 57.8295   4
   0   7  -1 1389.16 58.0839   4
   0   7   1 1496.87 57.1892   5
   0   7  -1 1453.62 56.4878   6
   0   7   1 1491.27 57.1447   6
   0   7  -1 1336.85 55.1977   7
   0   7   1 1279.36 56.3582   7
   0   7  -1 1448.83 56.4889   5
   0   7  -2 135.773 9.57235   5
   0   7  -2 113.792 7.68733   7
   0   7   2 117.034 11.4818   7
   0   7  -2 142.230 7.09280   1
   0   7   2 138.242 11.0447   5
   0   7  -2 126.981 9.34343   6
   0   7   2 118.477 10.8245   6
   0   7  -2 122.639 12.5294   4
   0   7  -3 1610.41 59.8619   5
   0   7   3 1440.20 61.4061   5
   0   7  -3 1597.47 58.7256   1
   0   7   3 1438.81 61.1027   7
   0   7  -3 1413.63 57.6432   7
   0   7   3 1484.07 61.4733   6
   0   7  -3 1526.16 61.8154   4
   0   7  -3 1576.81 59.7984   6
   0   7   3 1378.68 58.6302   1
   0   7   4 381.718 21.5516   7
   0   7  -4 402.993 18.5831   5
   0   7  -4 416.055 21.8269   3
   0   7  -4 383.726 21.1828   4
   0   7   4 323.306 21.0805   4
   0   7  -4 411.701 18.6352   6
   0   7  -4 395.195 18.2058   1
   0   7   4 381.015 18.4127   1
   0   7  -5 544.457 27.6511   4
   0   7   5 581.651 28.6566   7
   0   7  -5 568.677 25.2624   5
   0   7  -5 618.901 28.9006   3
   0   7   5 567.907 27.3538   4
   0   7  -5 593.077 25.3604   6
   0   7  -5 584.855 25.5623   1
   0   7   5 498.441 25.4667   1
   0   7  -6 598.900 28.3689   4
   0   7  -6 617.782 26.2162   6
   0   7   6 543.989 29.3044   7
   0   7  -6 600.334 26.1343   5
   0   7   6 553.363 26.9167   1
   0   7  -6 590.047 26.8843   1
   0   7   6 553.316 27.7730   4
   0   7  -6 588.965 29.6740   3
   0   7  -7 392.745 22.9652   3
   0   7  -7 413.506 19.2055   6
   0   7   7 405.915 20.7379   4
   0   7  -7 393.277 19.1042   5
   0   7   7 334.941 20.2290   1
   0   7  -7 392.052 21.3696   4
   0   7   7 404.396 23.1644   7
   0   7  -7 393.356 16.5399   7
   0   7  -7 377.649 20.3069   1
   0   7   8 229.901 14.3170   4
   0   7  -8 226.210 14.4765   1
   0   7  -8 233.373 10.2028   7
   0   7   8 260.282 17.9904   7
   0   7   8 195.643 14.5078   1
   0   7  -8 242.224 15.0351   4
   0   7  -8 235.622 17.0636   3
   0   7  -9 875.528 38.3680   1
   0   7  -9 865.696 34.3912   7
   0   7   9 714.281 37.7341   1
   0   7   9 730.147 39.7338   7
   0   7  -9 889.557 37.6304   4
   0   7   9 835.429 36.8268   4
   0   7  -9 859.186 40.0323   3
   0   7 -10 233.155 16.7883   1
   0   7 -10 234.769 12.9495   7
   0   7  10 198.145 16.7029   1
   0   7  10 252.871 20.0105   7
   0   7 -10 275.931 16.5009   4
   0   7  10 243.540 15.2604   4
   0   7 -10 220.841 18.5323   3
   0   7 -11 1579.64 64.5182   7
   0   7  11 1456.24 68.4761   1
   0   7  11 1588.03 70.4540   7
   0   7 -11 1681.41 66.6494   4
   0   7 -11 1683.65 69.1308   1
   0   7  11 1606.24 65.6139   4
   0   7  12 139.660 16.2071   1
   0   7  12 126.178 11.6212   4
   0   7 -12 132.119 13.0121   4
   0   7 -12 135.486 11.3523   7
   0   7  12 157.554 18.8941   7
   0   7 -12 152.106 16.0671   1
   0   7 -13 33.8034 13.8263   1
   0   7  13 13.7313 13.6227   1
   0   7 -13 16.8375 9.49270   7
   0   7  13 33.7084 9.53823   4
   0   7 -13 23.9345 10.6203   4
   0   7  13 30.5013 17.9833   7
   0   7 -14 48.5999 15.6858   1
   0   7  14 32.2874 14.6755   1
   0   7 -14 44.4479 11.1999   4
   0   7  14 43.4816 9.06493   4
   0   7  15 527.256 31.7250   1
   0   7  15 490.700 23.5245   4
   0   7 -15 558.650 31.8044   1
   0   7 -15 504.146 31.5414   3
   0   7  16 51.5184 16.9361   1
   0   7  16 67.3408 8.39101   4
   0   7 -16 82.6160 18.1598   1
   0   7 -16 66.0039 17.0993   3
   0   7  17 53.7451 17.4748   1
   0   7 -17 69.5117 18.5016   1
   0   7 -17 81.2149 17.4286   3
   0   7  17 36.6041 5.80686   4
   0   7  18 733.507 41.8696   7
   0   7 -18 728.886 40.4712   1
   0   7 -19 6.29212 14.3230   8
   0   7  19 23.7409 21.4401   7
   0   7 -19 45.0414 18.7145   1
   0   7 -20 272.961 22.8480   8
   0   7  20 250.826 29.1777   7
   0   7 -20 317.883 28.1664   1
   0   8   0 1597.71 61.3335   6
   0   8   0 1355.33 60.2523   7
   0   8   0 1419.96 62.9211   4
   0   8   0 1625.55 61.4582   5
   0   8  -1 2842.13 110.452   6
   0   8   1 3058.03 111.277   6
   0   8  -1 2653.03 109.142   7
   0   8   1 2753.87 110.319   7
   0   8  -1 2835.17 110.462   5
   0   8   1 2547.05 112.080   4
   0   8  -1 2697.90 112.449   4
   0   8   1 2939.96 111.137   5
   0   8   2 128.915 11.1313   5
   0   8  -2 97.8865 6.16149   1
   0   8  -2 112.067 7.93642   7
   0   8   2 114.965 11.6176   7
   0   8  -2 119.011 13.7205   4
   0   8  -2 98.1249 6.34186   2
   0   8   2 130.463 11.2921   6
   0   8  -2 116.416 9.69058   6
   0   8  -2 118.146 9.62311   5
   0   8  -3 202.276 12.2764   6
   0   8  -3 190.511 15.9292   4
   0   8   3 191.533 14.6401   7
   0   8  -3 190.170 9.70480   7
   0   8  -3 220.362 10.4842   1
   0   8   3 205.278 14.3061   5
   0   8  -3 192.348 12.1476   5
   0   8   3 175.642 13.9572   6
   0   8   4 1004.03 44.5421   7
   0   8  -4 1091.24 42.3762   5
   0   8  -4 999.791 44.8288   4
   0   8   4 868.846 44.5390   4
   0   8  -4 1097.20 42.4071   6
   0   8  -4 1109.09 41.5753   1
   0   8   4 871.608 41.3835   1
   0   8   5 227.832 16.9814   7
   0   8   5 191.127 12.9321   1
   0   8  -5 249.175 17.4347   3
   0   8  -5 249.732 13.3853   5
   0   8   5 232.670 16.4333   4
   0   8  -5 233.477 16.4489   4
   0   8  -5 235.775 13.2627   6
   0   8  -5 235.125 13.3058   1
   0   8  -6 301.353 15.7022   6
   0   8   6 285.227 19.4917   7
   0   8   6 245.212 15.8511   1
   0   8  -6 337.801 19.8412   3
   0   8  -6 301.076 15.6609   5
   0   8   6 295.117 18.2693   4
   0   8  -6 294.542 18.2684   4
   0   8  -6 289.886 16.1688   1
   0   8  -7 199.271 12.3727   6
   0   8   7 202.118 16.8821   7
   0   8   7 177.619 13.3264   1
   0   8  -7 205.909 16.6131   3
   0   8  -7 190.342 12.3188   5
   0   8   7 186.272 14.5989   4
   0   8  -7 187.786 15.1297   4
   0   8  -7 182.384 13.0570   1
   0   8  -8 752.074 33.0803   6
   0   8  -8 729.396 34.3681   1
   0   8  -8 794.804 35.1792   4
   0   8  -8 793.836 33.2408   5
   0   8   8 723.870 34.3179   4
   0   8   8 658.163 34.1449   1
   0   8  -8 819.492 37.7288   3
   0   8   8 760.933 37.4270   7
   0   8  -9 88.1271 11.4230   1
   0   8   9 109.831 15.1400   7
   0   8  -9 103.894 6.43237   7
   0   8   9 113.648 11.8457   4
   0   8   9 81.1486 11.6361   1
   0   8  -9 119.097 12.3517   4
   0   8  -9 112.679 14.2936   3
   0   8 -10 421.812 23.3039   1
   0   8 -10 391.314 18.3366   7
   0   8  10 451.731 22.4585   4
   0   8  10 374.992 23.1497   1
   0   8 -10 403.871 25.4640   3
   0   8 -10 446.911 23.0859   4
   0   8  10 394.676 26.1492   7
   0   8  11 378.652 26.2745   7
   0   8  11 361.661 20.8579   4
   0   8  11 360.514 23.2342   1
   0   8 -11 428.836 22.2016   4
   0   8 -11 394.807 23.3598   1
   0   8 -11 356.252 25.3102   3
   0   8  12 142.743 17.2654   1
   0   8  12 170.992 14.0245   4
   0   8 -12 178.265 15.3096   4
   0   8  12 170.651 20.3457   7
   0   8 -12 205.658 17.7421   1
   0   8 -13 1039.28 49.3959   1
   0   8 -13 1145.92 46.8595   4
   0   8  13 1059.61 45.2193   4
   0   8  13 1018.08 51.8169   7
   0   8 -14 505.075 29.8720   1
   0   8  14 429.211 29.2537   1
   0   8 -14 529.432 26.3824   4
   0   8  14 527.020 24.7769   4
   0   8  14 430.789 31.9220   7
   0   8  15 63.3015 16.0278   1
   0   8  15 73.6801 10.4778   4
   0   8 -15 79.9467 13.1824   4
   0   8 -15 61.0541 16.7060   1
   0   8 -16 239.882 22.2021   3
   0   8 -16 201.145 21.6610   1
   0   8  16 198.910 13.3064   4
   0   8  17 65.1607 18.0946   1
   0   8 -17 49.6458 17.8571   1
   0   8  17 34.1070 8.24874   4
   0   8 -18 105.090 20.4809   1
   0   8  18 49.8486 6.42347   4
   0   8 -19 23.3976 16.0183   8
   0   8  19-1.02017 21.8621   7
   0   8 -19 57.3220 20.1200   1
   0   8 -20 90.0895 18.0055   8
   0   8 -20 119.191 22.6696   1
   0   8  20 101.480 25.2411   7
   0   9   0 4.13466 11.7590   4
   0   9   0-1.33711 8.01279   7
   0   9   0-1.48926 7.80918   6
   0   9   0-5.09904 7.73871   5
   0   9   1 333.144 18.3198   5
   0   9  -1 311.808 16.5320   7
   0   9   1 304.232 18.0160   7
   0   9  -1 318.020 20.7402   4
   0   9  -1 348.296 17.8077   5
   0   9   1 353.410 18.5370   6
   0   9  -1 347.526 17.7481   6
   0   9   2 2067.89 82.1796   6
   0   9   2 2064.62 82.2008   5
   0   9  -2 2119.77 80.9319   6
   0   9  -2 2047.15 83.3125   4
   0   9  -2 1917.34 79.1044   7
   0   9   2 1855.77 81.3619   7
   0   9  -2 2101.85 80.9453   5
   0   9  -3 250.256 13.4056   5
   0   9  -3 217.056 10.9606   1
   0   9   3 209.241 15.2187   5
   0   9   3 195.212 15.7733   7
   0   9  -3 214.309 10.8606   7
   0   9  -3 240.562 17.3380   4
   0   9   3 204.758 15.2628   6
   0   9  -3 232.909 13.2073   6
   0   9  -4 235.752 12.1206   1
   0   9   4 214.817 16.3763   7
   0   9  -4 226.526 13.2799   6
   0   9  -4 230.014 13.4021   5
   0   9   4 204.710 17.0326   4
   0   9  -4 223.967 17.4416   4
   0   9  -5 51.5928 7.21084   1
   0   9   5 40.5880 11.9213   7
   0   9  -5 28.5482 7.18904   6
   0   9   5 33.4188 7.34911   1
   0   9   5 31.7338 11.2762   4
   0   9  -5 19.0781 11.7969   4
   0   9  -5 30.4182 7.22789   5
   0   9   6 3118.88 132.240   4
   0   9  -6 3515.01 134.422   3
   0   9   6 3333.10 133.403   7
   0   9  -6 3534.55 130.544   5
   0   9  -6 3585.26 130.599   6
   0   9  -6 3356.95 130.459   1
   0   9  -6 3411.00 132.972   4
   0   9   7 80.4602 13.6105   7
   0   9  -7 62.1192 8.53447   5
   0   9  -7 63.9879 8.40217   6
   0   9  -7 60.4830 12.8247   3
   0   9   7 48.8602 9.43816   1
   0   9  -7 79.0789 9.19895   1
   0   9   7 69.5591 12.4562   4
   0   9  -7 62.4614 12.0688   4
   0   9   8 689.322 32.9401   4
   0   9  -8 694.943 35.4142   3
   0   9   8 698.506 35.2777   7
   0   9  -8 705.353 31.8846   1
   0   9  -8 700.085 33.4434   4
   0   9  -8 691.468 30.7479   6
   0   9  -8 714.773 30.8700   5
   0   9   8 588.263 31.5560   1
   0   9  -9 932.813 35.1326   6
   0   9   9 915.735 40.1000   7
   0   9  -9 947.430 37.6638   4
   0   9  -9 943.111 40.2784   3
   0   9   9 832.055 36.3759   4
   0   9  -9 859.570 36.4006   1
   0   9  -9 901.828 34.9143   5
   0   9 -10 355.983 20.9141   4
   0   9 -10 312.373 20.1761   1
   0   9  10 301.438 20.4892   1
   0   9 -10 351.531 23.4074   3
   0   9  10 325.194 23.7388   7
   0   9 -10 300.218 17.9733   5
   0   9 -10 333.578 18.2047   6
   0   9  10 313.068 19.7811   4
   0   9 -11 1546.92 61.0660   4
   0   9 -11 1393.97 61.2714   1
   0   9  11 1227.38 60.8683   1
   0   9 -11 1545.77 64.5943   3
   0   9  11 1420.64 64.2693   7
   0   9 -11 1418.52 59.2383   6
   0   9 -11 1325.41 58.9998   5
   0   9  11 1439.42 59.8600   4
   0   9  12 31.7892 17.0595   7
   0   9  12 29.7955 13.7539   1
   0   9 -12 57.3265 14.1389   1
   0   9  12 51.5683 11.8282   4
   0   9 -12 59.4128 13.3781   4
   0   9 -12 51.8313 15.8940   3
   0   9  13 130.712 17.1502   1
   0   9  13 161.925 14.3999   4
   0   9 -13 161.965 15.9957   4
   0   9 -13 151.583 17.5835   1
   0   9  13 137.758 20.6551   7
   0   9  14 431.795 29.2130   1
   0   9 -14 545.842 27.3639   4
   0   9  14 511.983 25.4913   4
   0   9 -14 469.658 29.8094   1
   0   9  14 472.940 32.9480   7
   0   9 -15 225.432 17.5765   4
   0   9  15 193.450 24.0183   7
   0   9  15 217.503 21.6222   1
   0   9 -15 226.299 21.5189   1
   0   9  15 209.211 15.6011   4
   0   9 -16 10.3077 12.4696   4
   0   9  16 20.9186 10.0184   4
   0   9 -16 43.1529 16.8854   1
   0   9  16 24.4864 16.0991   1
   0   9 -17 16.5279 15.9911   1
   0   9  17 5.85923 9.18556   4
   0   9  18 622.236 28.9677   4
   0   9 -18 833.652 41.3837   1
   0   9 -19 55.9648 17.3941   8
   0   9 -19 57.2303 20.1352   1
   0  10   0 1565.50 68.8184   4
   0  10   0 1713.89 66.7920   6
   0  10   0 1515.23 65.3655   7
   0  10   0 1673.33 66.7047   5
   0  10  -1 2464.12 105.444   4
   0  10  -1 2605.89 103.204   6
   0  10   1 2759.54 104.056   6
   0  10  -1 2641.25 103.294   5
   0  10   1 2406.40 102.828   7
   0  10  -1 2474.43 101.711   7
   0  10   1 2800.42 104.178   5
   0  10  -2 761.212 35.9927   4
   0  10   2 737.003 34.0814   6
   0  10  -2 740.117 32.6456   6
   0  10  -2 747.010 32.6620   5
   0  10   2 750.557 34.1098   5
   0  10   2 737.263 33.8118   7
   0  10  -2 710.977 30.8703   7
   0  10   3 619.897 28.2513   5
   0  10  -3 586.562 23.5608   7
   0  10  -3 495.703 23.2243   2
   0  10  -3 512.275 23.0835   1
   0  10   3 579.049 27.9718   6
   0  10   3 601.399 28.0755   7
   0  10  -3 608.333 29.8710   4
   0  10  -3 616.351 26.1105   5
   0  10  -3 647.901 26.2416   6
   0  10  -4 300.610 14.4661   1
   0  10  -4 331.830 16.3636   6
   0  10  -4 312.913 20.7407   4
   0  10   4 297.684 20.3109   4
   0  10   4 300.525 19.2842   7
   0  10  -4 286.398 12.8074   7
   0  10  -4 308.064 16.2245   5
   0  10   5 27.2855 12.2236   4
   0  10  -5 42.0345 12.3903   4
   0  10  -5 33.4173 7.68050   6
   0  10   5 32.3766 11.6170   7
   0  10  -5 38.5773 6.86254   1
   0  10  -5 40.2921 7.65103   5
   0  10   6 176.506 16.8845   7
   0  10  -6 172.520 16.5937   4
   0  10  -6 191.477 12.2338   5
   0  10   6 158.400 16.0444   4
   0  10  -6 187.334 12.1650   1
   0  10  -6 181.685 12.0235   6
   0  10   7 432.604 25.9891   7
   0  10   7 449.024 24.9160   4
   0  10  -7 415.482 25.8870   3
   0  10  -7 477.483 25.4997   4
   0  10   7 370.489 21.8498   1
   0  10  -7 439.988 21.4931   5
   0  10  -7 462.804 21.6449   6
   0  10  -7 465.764 22.0968   1
   0  10   8 382.573 26.2421   7
   0  10   8 361.049 22.5114   1
   0  10   8 435.532 24.6919   4
   0  10  -8 437.249 26.6287   3
   0  10  -8 457.357 21.7227   6
   0  10  -8 477.582 21.8923   5
   0  10  -8 465.330 25.5686   4
   0  10  -8 435.121 22.4860   1
   0  10  -9 36.2799 10.0638   1
   0  10  -9 54.6415 13.3312   4
   0  10   9 44.6379 12.5086   4
   0  10  -9 48.4063 14.4930   3
   0  10   9 39.9092 6.42289   8
   0  10  -9 51.3630 9.24041   5
   0  10  -9 46.5480 8.96027   6
   0  10   9 42.3910 10.9402   1
   0  10   9 53.8356 15.6382   7
   0  10 -10 122.973 13.4532   1
   0  10 -10 151.971 15.6321   4
   0  10  10 126.927 14.4910   4
   0  10 -10 143.894 17.6865   3
   0  10 -10 142.995 11.6782   5
   0  10  10 114.388 14.0628   1
   0  10  10 111.215 18.0984   7
   0  10 -10 150.619 11.8405   6
   0  10 -11 345.312 21.7270   4
   0  10 -11 281.197 20.4097   1
   0  10 -11 296.323 17.9971   6
   0  10  11 348.936 25.5592   7
   0  10  11 307.628 20.3243   4
   0  10 -11 349.462 24.8596   3
   0  10 -11 315.451 18.2586   5
   0  10 -12 526.532 29.3945   1
   0  10 -12 512.085 26.4671   6
   0  10  12 520.110 32.7546   7
   0  10 -12 595.151 32.9997   3
   0  10 -12 496.603 26.3666   5
   0  10  12 543.135 28.0374   4
   0  10 -12 604.471 29.5020   4
   0  10  12 452.629 29.0376   1
   0  10 -13 2014.71 91.8365   3
   0  10  13 2289.10 87.1911   4
   0  10 -13 2390.23 88.7132   4
   0  10  13 2050.45 92.4339   7
   0  10  13 1880.34 88.9048   1
   0  10 -13 2066.18 86.4508   6
   0  10 -13 2019.11 86.3126   5
   0  10 -13 2074.71 89.5265   1
   0  10  14 216.069 20.8877   1
   0  10 -14 237.160 21.4535   1
   0  10  14 249.728 25.3328   7
   0  10  14 270.845 18.5374   4
   0  10 -14 279.855 20.0504   4
   0  10 -15 228.740 22.3988   1
   0  10  15 271.267 26.5981   7
   0  10 -15 279.416 19.9864   4
   0  10  15 238.179 17.7454   4
   0  10 -16 2091.45 92.1831   1
   0  10  16 2040.21 94.5203   7
   0  10 -16 2177.63 88.1996   4
   0  10  16 2105.73 86.3978   4
   0  10 -17 53.8945 17.9369   1
   0  10  17 37.4809 21.8590   7
   0  10  17 16.2934 10.6482   4
   0  10 -17 34.2163 13.8421   4
   0  10 -18 429.058 29.9345   1
   0  10  18 356.810 20.1639   4
   0  10 -19 124.535 22.3795   1
   0  10  19 89.7327 10.3591   4
   0  11   0 0.51118 12.2479   4
   0  11   0 5.38162 8.37593   7
   0  11   0 12.9570 8.43863   5
   0  11   0 7.51943 8.51514   6
   0  11  -1 1482.62 65.1847   4
   0  11  -1 1443.10 60.9321   7
   0  11   1 1394.45 61.9410   7
   0  11   1 1507.61 63.0621   5
   0  11  -1 1615.22 62.6986   5
   0  11   1 1514.96 63.0602   6
   0  11  -1 1587.41 62.5974   6
   0  11   2 906.365 39.3036   5
   0  11  -2 847.898 41.0427   4
   0  11   2 871.680 39.0374   6
   0  11  -2 911.364 37.9191   6
   0  11  -2 836.906 35.8611   7
   0  11  -2 883.794 37.8320   5
   0  11   2 769.077 38.2704   7
   0  11  -3 875.435 31.6200   5
   0  11  -3 818.696 28.7219   7
   0  11  -3 854.070 31.5380   6
   0  11  -3 546.695 27.2714   2
   0  11   3 794.969 33.5344   5
   0  11  -3 661.554 27.6387   2
   0  11   3 766.534 33.0278   7
   0  11  -3 632.064 27.4153   1
   0  11  -3 813.454 35.5295   4
   0  11   3 769.343 33.3952   6
   0  11  -4 543.043 24.4865   1
   0  11   4 625.158 29.8087   7
   0  11  -4 516.023 24.5659   2
   0  11  -4 630.621 31.1622   4
   0  11   4 602.109 30.6503   4
   0  11  -4 560.642 23.4935   7
   0  11  -4 656.870 27.1438   6
   0  11  -4 679.200 27.2441   5
   0  11  -5 433.530 20.6838   5
   0  11   5 419.220 24.2936   7
   0  11  -5 404.167 25.1170   4
   0  11  -5 374.613 19.2063   1
   0  11  -5 444.443 20.7712   6
   0  11   5 399.747 24.5775   4
   0  11  -6 1898.80 73.7491   5
   0  11  -6 1747.60 73.1018   1
   0  11   6 1694.50 76.8029   7
   0  11  -6 1884.66 73.6828   6
   0  11   6 1734.01 76.5740   4
   0  11  -6 1862.60 77.2829   4
   0  11  -7 350.714 19.8811   1
   0  11  -7 395.452 19.8421   5
   0  11  -7 399.171 19.8973   6
   0  11  -7 401.168 24.5104   4
   0  11   7 373.563 24.0694   4
   0  11   7 425.403 24.9643   7
   0  11  -8 935.702 43.4006   1
   0  11  -8 999.657 42.6999   5
   0  11  -8 1033.94 42.8365   6
   0  11  -8 1049.27 48.4871   3
   0  11   8 972.770 45.8922   4
   0  11   8 988.710 47.6780   7
   0  11  -8 1010.52 46.8124   4
   0  11  -9 673.243 34.1043   1
   0  11   9 686.857 38.5410   7
   0  11  -9 742.065 33.0936   5
   0  11  -9 754.559 38.9576   3
   0  11   9 725.540 36.3563   4
   0  11  -9 764.726 37.0925   4
   0  11  -9 762.220 33.1936   6
   0  11 -10 1345.07 50.9584   4
   0  11 -10 1161.47 48.3239   1
   0  11  10 1128.65 52.2799   7
   0  11 -10 1266.42 46.6936   5
   0  11 -10 1294.30 53.2598   3
   0  11  10 1321.55 49.8405   4
   0  11 -10 1249.77 46.6138   6
   0  11 -11 412.186 25.0808   1
   0  11 -11 428.050 22.5708   6
   0  11 -11 448.185 26.5596   4
   0  11 -11 426.328 22.5014   5
   0  11  11 453.907 25.6966   4
   0  11 -11 406.382 28.6255   3
   0  11  11 414.415 29.5073   7
   0  11 -12 20.8540 10.0272   6
   0  11 -12 8.59637 14.2376   4
   0  11  12-17.1935 17.3231   7
   0  11 -12 13.3133 9.69029   5
   0  11  12 27.3728 12.8304   4
   0  11 -12 5.60564 12.6418   1
   0  11 -12 31.2577 16.5063   3
   0  11 -13 217.579 15.9855   6
   0  11 -13 233.746 19.6496   4
   0  11  13 208.366 18.1618   4
   0  11 -13 213.293 15.9197   5
   0  11 -13 224.866 19.9892   1
   0  11 -13 223.603 22.3945   3
   0  11  13 220.975 24.4836   7
   0  11 -14 131.258 13.8695   6
   0  11 -14 170.774 17.9063   4
   0  11  14 156.632 23.4626   7
   0  11 -14 139.464 13.9386   5
   0  11  14 133.971 15.7800   4
   0  11 -14 149.151 17.7932   1
   0  11 -14 145.044 21.1701   3
   0  11 -15 422.417 24.9765   5
   0  11  15 451.373 34.0295   7
   0  11 -15 526.960 28.1876   4
   0  11  15 483.802 25.7524   4
   0  11 -15 425.047 25.0168   6
   0  11 -15 453.321 29.2219   1
   0  11 -16 45.5142 12.3161   5
   0  11  16 11.6323 21.2145   7
   0  11 -16 37.8574 14.5944   4
   0  11  16 50.4226 12.6364   4
   0  11 -16 26.2278 11.8780   6
   0  11 -16 20.8486 16.6560   1
   0  11 -17 69.1733 13.5553   5
   0  11 -17 99.2814 19.2907   1
   0  11 -17 49.7463 12.7706   6
   0  11  17 74.1920 23.1557   7
   0  11 -17 59.3054 15.2969   4
   0  11  17 53.1315 12.3429   4
   0  11 -18 538.847 34.3250   1
   0  11  18 607.709 39.1477   7
   0  12   0 1430.59 61.1787   7
   0  12   0 1455.04 65.2253   4
   0  12   0 1494.62 62.4689   5
   0  12   0 1555.66 62.6503   6
   0  12  -1 1610.81 68.3397   7
   0  12  -1 1711.60 69.9985   6
   0  12   1 1757.83 70.7718   6
   0  12   1 1601.86 69.5515   7
   0  12  -1 1719.98 73.2813   4
   0  12  -1 1727.79 70.0752   5
   0  12   1 1768.56 70.8656   5
   0  12  -2 250.426 14.5971   7
   0  12  -2 302.093 16.9126   6
   0  12   2 294.345 18.3565   6
   0  12  -2 282.109 16.7873   5
   0  12   2 266.582 17.8006   7
   0  12  -2 262.170 21.5476   4
   0  12   2 283.102 18.1533   5
   0  12  -3 275.076 13.6854   7
   0  12  -3 290.758 16.3852   5
   0  12   3 246.101 18.4350   7
   0  12  -3 259.130 16.1768   6
   0  12   3 280.996 18.4425   6
   0  12   3 269.546 18.3504   5
   0  12  -3 294.238 21.3944   4
   0  12  -4 826.011 34.7916   7
   0  12  -4 798.501 35.3858   2
   0  12  -4 789.216 35.2526   1
   0  12  -4 1041.46 38.8025   5
   0  12   4 937.376 42.7885   4
   0  12   4 1007.51 41.3814   7
   0  12  -4 1029.78 43.6102   4
   0  12  -4 1068.20 38.9233   6
   0  12  -5 1135.36 42.2696   6
   0  12  -5 1047.62 46.6442   4
   0  12   5 1046.04 46.1136   4
   0  12  -5 842.687 39.9883   2
   0  12   5 1061.35 45.4846   7
   0  12  -5 857.799 39.8861   1
   0  12  -5 1098.99 42.1814   5
   0  12  -6 463.070 24.1186   1
   0  12  -6 636.050 25.7443   6
   0  12   6 571.771 30.4090   4
   0  12  -6 461.711 24.3018   2
   0  12  -6 570.495 30.4292   4
   0  12  -6 579.499 25.4913   5
   0  12   6 488.409 29.3448   7
   0  12  -7 411.105 20.1563   6
   0  12  -7 395.443 25.2143   4
   0  12  -7 325.621 19.5131   1
   0  12   7 391.862 25.5613   7
   0  12   7 373.369 24.5079   4
   0  12  -7 402.367 20.0465   5
   0  12  -8 44.4995 10.0667   1
   0  12  -8 53.5220 9.57695   6
   0  12   8 70.1293 16.7700   7
   0  12   8 27.2213 14.6548   4
   0  12  -8 51.7024 15.1991   4
   0  12  -8 54.9887 9.51076   5
   0  12  -9 500.570 27.8667   1
   0  12  -9 570.644 27.0363   5
   0  12  -9 605.005 27.2576   6
   0  12  -9 577.292 33.3669   3
   0  12   9 567.404 31.2676   4
   0  12   9 577.083 33.3486   7
   0  12  -9 566.325 31.9597   4
   0  12 -10 23.9773 15.5975   4
   0  12 -10 10.4465 8.91640   5
   0  12 -10 13.1298 9.13125   6
   0  12  10 1.60901 14.0143   4
   0  12 -10-3.87631 14.7426   3
   0  12  10-0.72055 16.5964   7
   0  12 -10 4.12535 10.6486   1
   0  12  10 9.14164 7.33417   8
   0  12 -11 19.3756 14.9228   4
   0  12 -11 27.4467 9.84787   5
   0  12 -11 22.4522 9.52920   6
   0  12  11 13.2390 14.1148   4
   0  12  11 8.42841 16.9521   7
   0  12  11 8.89472 5.84395   8
   0  12 -11 19.3940 11.8238   1
   0  12 -11 22.5735 15.6297   3
   0  12  12 502.662 35.2109   7
   0  12 -12 642.754 35.8966   3
   0  12 -12 571.533 28.3825   5
   0  12 -12 531.098 31.0002   1
   0  12 -12 588.737 28.4834   6
   0  12  12 625.338 31.8070   4
   0  12 -12 629.687 32.9810   4
   0  12  13 223.768 25.0744   7
   0  12 -13 239.346 23.6754   3
   0  12 -13 202.479 19.3174   1
   0  12  13 223.328 19.1702   4
   0  12 -13 255.978 21.1895   4
   0  12 -13 207.349 15.6881   6
   0  12 -13 206.552 15.8618   5
   0  12 -14 128.188 17.4753   4
   0  12 -14 101.066 12.7275   6
   0  12  14 83.1747 21.7512   7
   0  12 -14 111.103 16.9536   1
   0  12  14 125.895 16.3233   4
   0  12 -14 129.854 13.2300   5
   0  12  15 30.3523 12.9878   4
   0  12 -15 4.06259 14.8951   4
   0  12  15 10.4515 19.3675   7
   0  12 -15 20.8717 10.8849   6
   0  12 -15 29.2309 11.4258   5
   0  12 -15 19.4376 15.0457   1
   0  12 -16 53.6258 15.9476   4
   0  12  16 69.6092 14.0446   4
   0  12  16 42.9578 22.1918   7
   0  12 -16 41.6094 12.4958   6
   0  12 -16 61.4286 12.4105   5
   0  12 -16 62.3979 17.3532   1
   0  12  17 170.920 26.2020   7
   0  12 -17 141.868 21.0414   1
   0  12 -17 149.042 18.6054   4
   0  12  17 178.729 16.5471   4
   0  13   0-1.25710 9.13557   5
   0  13   0 18.7458 9.38812   6
   0  13   0-3.06280 14.8254   4
   0  13   0 5.02007 9.27836   7
   0  13  -1 181.294 19.2878   4
   0  13   1 183.351 14.9439   6
   0  13  -1 177.764 13.9870   6
   0  13  -1 161.863 12.6697   7
   0  13   1 177.313 14.5475   7
   0  13   1 177.306 14.7512   5
   0  13  -1 178.683 13.9332   5
   0  13  -2 261.639 21.3450   4
   0  13  -2 251.344 15.8079   6
   0  13   2 229.862 17.0007   6
   0  13  -2 219.137 13.5934   7
   0  13   2 190.692 16.6395   7
   0  13  -2 254.602 15.8496   5
   0  13   2 227.694 16.7633   5
   0  13  -3 665.872 30.1099   5
   0  13  -3 693.143 30.2119   6
   0  13   3 621.371 31.9158   6
   0  13  -3 714.151 35.2981   4
   0  13   3 625.492 31.9242   5
   0  13   3 608.835 31.7077   7
   0  13  -3 597.080 27.2914   7
   0  13   4 356.471 22.6641   4
   0  13  -4 386.791 23.5707   4
   0  13  -4 395.144 17.0910   6
   0  13  -4 298.155 12.2645   7
   0  13   4 360.750 20.5974   7
   0  13  -4 359.250 16.7692   5
   0  13  -5 622.163 32.5166   4
   0  13  -5 663.844 27.3543   6
   0  13  -5 500.648 24.3820   2
   0  13   5 620.140 31.0641   7
   0  13  -5 491.691 24.1859   1
   0  13  -5 646.428 27.2296   5
   0  13   5 570.517 32.1601   4
   0  13   6 2043.22 82.3640   7
   0  13  -6 2196.84 78.6073   6
   0  13  -6 1653.45 76.7538   2
   0  13  -6 1673.81 76.6611   1
   0  13  -6 2232.80 78.6945   5
   0  13   6 2094.20 83.0982   4
   0  13  -6 2041.63 83.3112   4
   0  13   7 441.738 28.7716   7
   0  13  -7 546.951 23.8777   6
   0  13  -7 403.487 22.8538   2
   0  13  -7 394.539 22.5696   1
   0  13  -7 527.598 23.7052   5
   0  13   7 507.575 29.3887   4
   0  13  -7 533.589 29.9341   4
   0  13  -8 848.582 42.0655   1
   0  13  -8 1031.54 47.8070   4
   0  13  -8 1014.21 42.2151   6
   0  13   8 936.403 47.3004   7
   0  13   8 961.613 46.5745   4
   0  13  -8 1036.49 42.3606   5
   0  13  -9 1656.59 65.8677   6
   0  13  -9 1765.92 71.4084   4
   0  13   9 1538.62 71.5167   7
   0  13  -9 1661.59 65.9196   5
   0  13   9 1629.36 70.2580   4
   0  13 -10 191.113 16.2593   1
   0  13 -10 244.242 15.0613   5
   0  13 -10 230.303 14.8893   6
   0  13  10 166.445 12.7148   8
   0  13 -10 260.381 22.1040   4
   0  13  10 246.286 20.6260   4
   0  13  10 202.087 22.7209   7
   0  13 -11 95.2852 17.7444   4
   0  13  11 88.1574 16.3645   4
   0  13 -11 74.7463 13.5123   1
   0  13 -11 92.1606 19.4412   3
   0  13  11 42.5946 7.74356   8
   0  13  11 55.5973 18.9079   7
   0  13 -11 103.811 11.1389   5
   0  13 -11 99.0422 11.1458   6
   0  13 -12 168.365 17.0946   1
   0  13 -12 203.516 20.5157   4
   0  13  12 179.710 19.0366   4
   0  13 -12 189.250 14.3206   5
   0  13  12 179.908 23.0751   7
   0  13 -12 158.038 21.3953   3
   0  13 -12 169.576 14.0936   6
   0  13 -13-4.45253 15.4884   4
   0  13 -13 13.5756 9.69366   5
   0  13 -13-2.43927 13.5023   1
   0  13  13 20.2738 14.5884   4
   0  13 -13 19.9335 9.82575   6
   0  13  13-4.42997 19.3142   7
   0  13 -14 82.6106 17.4589   4
   0  13 -14 74.8050 11.6577   6
   0  13 -14 83.6182 11.8343   5
   0  13  14 76.9544 15.7863   4
   0  13  14 89.7050 21.8722   7
   0  13 -14 76.0951 15.8707   1
   0  13 -15 49.9826 11.5519   6
   0  13  15 45.2194 21.7033   7
   0  13  15 56.3607 14.9323   4
   0  13 -15 75.0004 17.6833   4
   0  13 -15 55.7394 11.9197   5
   0  13 -15 47.1158 16.0629   1
   0  13 -16 92.6048 17.9298   1
   0  13  16 104.410 16.0406   4
   0  13 -16 118.773 18.2905   4
   0  13  16 75.2278 23.9779   7
   0  13 -17 20.5339 17.7046   1
   0  13 -17 42.5259 16.9082   4
   0  13  17 57.3558 14.1650   4
   0  13  17 20.4778 22.9722   7
   0  14   0 1932.36 82.1409   4
   0  14   0 1919.98 78.5361   6
   0  14   0 1914.30 78.5410   5
   0  14   0 1796.25 76.9678   7
   0  14  -1 116.734 11.9397   7
   0  14   1 111.543 13.6050   7
   0  14  -1 121.960 18.3096   4
   0  14  -1 122.220 12.9987   5
   0  14   1 106.994 13.4011   5
   0  14   1 124.704 13.7938   6
   0  14  -1 144.906 13.0476   6
   0  14  -2 232.771 21.8121   4
   0  14   2 203.305 17.2930   7
   0  14  -2 206.001 13.8502   7
   0  14  -2 229.346 16.0638   6
   0  14   2 233.263 17.4302   6
   0  14  -2 234.103 15.9487   5
   0  14   2 246.786 17.7894   5
   0  14  -3 954.178 40.5668   5
   0  14  -3 981.068 45.7546   4
   0  14   3 895.042 42.1138   7
   0  14  -3 1008.02 40.7985   6
   0  14   4 68.4510 14.8218   7
   0  14  -4 54.5687 6.69688   7
   0  14  -4 82.1437 10.8471   6
   0  14  -4 79.4038 10.9090   5
   0  14   4 42.6880 16.6419   4
   0  14  -4 67.3631 17.2045   4
   0  14   5 1139.51 45.8174   7
   0  14  -5 1342.37 42.4945   5
   0  14   5 1288.84 48.5298   4
   0  14  -5 1375.47 42.5848   6
   0  14  -5 972.495 37.8737   1
   0  14  -5 1315.81 49.1012   4
   0  14  -6 60.3056 8.16238   1
   0  14  -6 77.5288 17.9837   4
   0  14   6 82.8526 17.1962   4
   0  14  -6 59.8599 8.60155   2
   0  14  -6 92.0279 10.7117   5
   0  14  -6 92.2872 10.7592   6
   0  14   6 72.9323 16.5821   7
   0  14  -7 8.25714 8.33437   1
   0  14  -7 17.6194 8.89191   5
   0  14  -7 30.0574 8.97472   2
   0  14  -7 26.5845 16.2456   4
   0  14   7 12.9753 15.2468   4
   0  14  -7 23.9805 9.10347   6
   0  14   7 13.4877 15.4414   7
   0  14  -8 102.821 11.0665   6
   0  14  -8 81.0522 11.0477   2
   0  14  -8 102.979 18.4222   4
   0  14  -8 103.598 11.0081   5
   0  14  -8 67.0698 10.7252   1
   0  14   8 110.694 18.6798   7
   0  14   8 102.056 17.7420   4
   0  14  -9 517.935 31.0522   4
   0  14  -9 393.529 24.6281   1
   0  14   9 543.514 30.6648   4
   0  14  -9 389.927 24.6555   2
   0  14  -9 547.241 24.4432   5
   0  14   9 453.124 31.0435   7
   0  14  -9 549.078 24.4061   6
   0  14 -10 25.3693 16.5106   4
   0  14 -10 20.6294 9.23279   6
   0  14 -10 23.2063 11.0816   2
   0  14 -10 24.0151 9.08336   5
   0  14  10 18.4781 15.4107   4
   0  14 -10 9.33730 10.5189   1
   0  14  10 16.7771 8.77308   8
   0  14  10 13.9935 17.6154   7
   0  14 -11 194.802 13.8625   6
   0  14 -11 215.757 14.2714   5
   0  14 -11 183.093 21.0181   4
   0  14  11 198.542 20.2376   4
   0  14  11 196.067 23.2290   7
   0  14 -11 158.347 15.9747   1
   0  14 -12 548.244 28.1663   4
   0  14  12 570.214 27.5072   4
   0  14 -12 478.172 24.3304   1
   0  14 -12 555.064 20.8819   6
   0  14 -12 529.015 20.6988   5
   0  14  12 461.684 30.5561   7
   0  14  13 69.1972 16.7569   4
   0  14 -13 87.0967 11.3967   6
   0  14 -13 68.1135 14.7225   1
   0  14 -13 80.9606 11.0168   5
   0  14  13 76.9388 21.1267   7
   0  14 -13 105.786 18.5553   4
   0  14 -14 209.122 20.2423   1
   0  14 -14 216.013 15.7685   6
   0  14 -14 217.136 15.6918   5
   0  14  14 203.234 26.3121   7
   0  14 -14 218.882 21.8998   4
   0  14  14 246.191 21.0138   4
   0  14  15 151.547 18.5323   4
   0  14 -15 154.738 20.3124   4
   0  14  15 176.063 26.1389   7
   0  14 -15 130.921 19.1685   1
   0  14 -16 203.799 21.9210   4
   0  14  16 181.457 19.3483   4
   0  14 -16 188.007 21.0036   1
   0  14  16 177.954 27.3889   7
   0  15   0 16.6707 11.2134   7
   0  15   0-2.35804 10.4904   5
   0  15   0-0.46893 10.6878   6
   0  15   0-12.8992 16.6407   4
   0  15  -1 377.069 21.7929   6
   0  15   1 394.509 22.7944   6
   0  15  -1 431.354 22.3998   5
   0  15   1 373.135 22.6032   5
   0  15  -1 338.730 27.3492   4
   0  15   1 333.406 21.5677   7
   0  15  -1 334.866 20.0916   7
   0  15   2 786.758 39.7186   7
   0  15  -2 786.260 36.5731   7
   0  15   2 856.530 40.5754   6
   0  15  -2 899.139 39.2629   6
   0  15   2 865.586 40.6927   5
   0  15  -2 888.540 39.3042   5
   0  15  -2 944.280 45.1993   4
   0  15   3 32.3647 13.5460   7
   0  15  -3 42.4446 8.41563   7
   0  15  -3 59.6243 11.0674   5
   0  15  -3 64.4942 11.3415   6
   0  15  -3 58.6610 17.8361   4
   0  15   4 433.401 29.0834   4
   0  15  -4 489.188 22.8472   6
   0  15   4 406.101 25.7995   7
   0  15  -4 479.069 29.5024   4
   0  15  -4 471.431 22.6348   5
   0  15  -5 939.553 48.4918   4
   0  15  -5 991.049 42.2894   6
   0  15   5 911.055 48.1126   4
   0  15   5 829.687 45.3958   7
   0  15  -5 1015.88 42.3650   5
   0  15  -6 86.8135 8.96176   2
   0  15   6 113.663 17.8974   7
   0  15  -6 82.5943 8.38624   2
   0  15  -6 144.626 12.2201   5
   0  15  -6 127.708 12.1611   6
   0  15  -6 103.702 8.91626   1
   0  15  -6 120.659 19.6025   4
   0  15   6 118.998 19.5545   4
   0  15   7 311.699 24.9889   4
   0  15   7 274.392 23.9720   7
   0  15  -7 360.303 18.0793   5
   0  15  -7 338.956 17.9093   6
   0  15  -7 267.849 16.0593   1
   0  15  -7 315.446 25.4237   4
   0  15  -7 227.962 15.9462   2
   0  15  -8 43.2874 9.46653   6
   0  15   8 43.2457 16.8135   4
   0  15  -8 48.4886 9.83145   1
   0  15  -8 49.8504 18.5131   4
   0  15  -8 47.4650 9.47957   5
   0  15   8 43.6001 17.4430   7
   0  15  -8 43.6032 9.72747   2
   0  15  -9 227.025 17.1484   2
   0  15  -9 313.737 17.2448   6
   0  15  -9 221.851 16.9990   1
   0  15  -9 303.786 17.0530   5
   0  15   9 271.898 24.6417   7
   0  15  -9 324.251 25.6041   4
   0  15   9 298.285 24.6365   4
   0  15 -10 417.625 28.3721   4
   0  15  10 381.248 27.1964   4
   0  15 -10 308.857 20.8459   1
   0  15 -10 443.378 20.4206   6
   0  15  10 356.297 28.8250   7
   0  15 -10 304.466 20.8877   2
   0  15  10 273.267 18.8322   8
   0  15 -10 422.768 20.2095   5
   0  15 -11 40.6996 17.9397   4
   0  15 -11 28.8072 9.51552   6
   0  15  11 19.4108 8.61777   8
   0  15  11 32.0186 16.7550   4
   0  15 -11 28.0740 12.2738   2
   0  15  11 56.2182 19.8265   7
   0  15 -11 27.6257 9.35558   5
   0  15 -11 26.2473 11.6423   1
   0  15 -12 63.6210 18.2196   4
   0  15 -12 67.0198 10.3113   6
   0  15  12 26.3748 7.69013   8
   0  15 -12 53.0051 13.6133   1
   0  15  12 71.9076 20.9459   7
   0  15 -12 63.6956 10.1363   5
   0  15 -12 58.6844 13.6711   2
   0  15  12 66.1190 17.8862   4
   0  15 -13 26.5334 13.0321   2
   0  15  13 6.62101 20.4148   7
   0  15 -13 17.7156 12.8679   1
   0  15 -13 44.8927 17.6766   4
   0  15 -13 13.4583 9.38353   5
   0  15  13 9.94445 16.1975   4
   0  15 -13 26.8034 9.72228   6
   0  15  14 17.8965 21.8268   7
   0  15 -14 0.73525 17.7779   4
   0  15  14-4.53840 16.1847   4
   0  15 -14-6.01869 14.1760   2
   0  15 -14 9.66189 13.8626   1
   0  15  15 2.08452 21.9285   7
   0  15 -15 18.8117 15.1143   1
   0  15 -15 20.8705 14.7697   2
   0  15 -15 12.4162 18.2679   4
   0  15  15 4.42342 15.5052   4
   0  16   0 1271.58 57.9953   7
   0  16   0 1408.03 59.8616   6
   0  16   0 1460.68 60.0585   5
   0  16   0 1367.84 64.4602   4
   0  16   1 449.355 25.9782   7
   0  16  -1 444.607 24.2836   7
   0  16  -1 524.693 32.5160   4
   0  16   1 498.705 26.8039   6
   0  16  -1 488.226 26.0140   6
   0  16  -1 489.613 26.1017   5
   0  16   1 488.924 26.8438   5
   0  16   2 86.2596 14.9163   7
   0  16  -2 107.187 13.1562   6
   0  16  -2 109.306 19.9665   4
   0  16  -2 110.954 13.1832   5
   0  16  -2 78.8518 11.0568   7
   0  16  -3 715.520 31.6187   5
   0  16  -3 705.829 38.2435   4
   0  16  -3 703.854 31.5651   6
   0  16   3 640.996 33.2941   7
   0  16   4 140.434 17.4093   7
   0  16  -4 93.3640 8.33130   7
   0  16  -4 146.554 13.3249   5
   0  16  -4 152.163 21.6238   4
   0  16   4 141.819 21.4063   4
   0  16  -4 117.990 12.8278   6
   0  16   5 491.753 32.1031   4
   0  16  -5 421.418 31.7189   4
   0  16   5 451.321 29.2686   7
   0  16  -5 491.717 24.8855   5
   0  16  -5 490.176 24.9019   6
   0  16  -6 297.272 15.3564   5
   0  16   6 276.834 21.9015   7
   0  16  -6 294.381 24.1281   4
   0  16   6 271.676 23.4782   4
   0  16  -6 306.687 15.4330   6
   0  16  -7 413.477 19.3686   5
   0  16  -7 322.644 16.4131   1
   0  16   7 364.525 27.0827   4
   0  16  -7 428.068 28.1387   4
   0  16  -7 417.867 19.4691   6
   0  16  -7 225.408 15.5896   2
   0  16  -7 251.703 16.0524   2
   0  16   7 357.551 26.2233   7
   0  16   8 323.473 26.3348   7
   0  16  -8 274.354 17.7185   1
   0  16  -8 393.807 19.3345   6
   0  16  -8 423.562 28.0845   4
   0  16   8 349.940 26.6117   4
   0  16  -8 265.057 17.7547   2
   0  16  -8 378.270 19.1960   5
   0  16   9 47.6925 17.9590   4
   0  16  -9 29.7637 9.95537   1
   0  16   9 34.6644 18.6225   7
   0  16  -9 23.6669 10.0259   2
   0  16   9 22.3845 10.6574   8
   0  16  -9 46.1585 9.86383   6
   0  16  -9 62.2757 18.8139   4
   0  16  -9 34.3645 9.56490   5
   0  16  10 5.91974 17.3935   4
   0  16 -10 19.7264 17.5762   4
   0  16 -10 15.0771 10.5249   1
   0  16  10 25.0485 18.8914   7
   0  16  10 8.49513 9.75954   8
   0  16 -10-0.43451 10.6331   2
   0  16 -10 16.8196 8.82827   5
   0  16 -10 19.8923 8.91739   6
   0  16 -11 31.6370 18.4903   4
   0  16 -11 18.0612 11.6958   1
   0  16  11-10.5627 19.7413   7
   0  16 -11 3.91757 11.5169   2
   0  16 -11 19.8898 8.89600   6
   0  16  11 0.73251 17.0326   4
   0  16 -11 21.5835 9.17765   5
   0  16  11 6.01983 9.00019   8
   0  16 -12 89.4348 14.1307   1
   0  16  12 122.401 22.5785   7
   0  16 -12 104.907 14.6628   2
   0  16 -12 155.769 21.4813   4
   0  16  12 140.817 20.4505   4
   0  16  12 56.5039 9.05774   8
   0  16 -13 70.8057 19.5715   4
   0  16 -13 33.2928 14.0663   1
   0  16  13 62.4823 22.7671   7
   0  16  13 57.7301 18.3318   4
   0  16 -13 41.7906 14.0251   2
   0  16 -14 190.607 19.9100   1
   0  16 -14 252.289 25.0041   4
   0  16  14 247.158 23.3871   4
   0  16  14 226.268 28.3288   7
   0  17   0 12.4847 11.7555   5
   0  17   0 11.9102 11.4851   6
   0  17   0-7.04757 11.4712   7
   0  17   0-3.30028 17.8329   4
   0  17  -1 78.3851 13.0041   5
   0  17  -1 100.768 20.5218   4
   0  17  -1 111.357 13.7104   6
   0  17   1 71.0126 13.8985   7
   0  17  -1 59.6917 11.7897   7
   0  17  -2 352.581 21.2695   5
   0  17  -2 367.311 29.2288   4
   0  17   2 334.516 22.7045   7
   0  17  -2 293.527 18.7152   7
   0  17  -3-5.82335 18.0573   4
   0  17  -3 7.52354 10.5670   5
   0  17   3 8.57203 13.7419   7
   0  17  -3 16.2864 10.8151   6
   0  17  -3 1.70858 7.85361   7
   0  17  -4 385.906 27.7629   4
   0  17   4 364.799 27.7482   4
   0  17  -4 335.075 18.6831   5
   0  17  -4 363.575 19.0215   6
   0  17   4 315.167 22.2603   7
   0  17  -5 526.478 26.8507   5
   0  17  -5 576.532 27.2162   6
   0  17  -5 543.379 35.1287   4
   0  17   5 497.621 33.9966   4
   0  17   5 460.436 30.7396   7
   0  17   6 73.6663 20.1059   4
   0  17  -6 96.3521 21.7354   4
   0  17  -6 91.1045 11.7448   6
   0  17  -6 87.1656 11.6159   5
   0  17   6 89.0988 17.6884   7
   0  17  -7 130.026 9.73871   2
   0  17  -7 249.295 14.7628   6
   0  17  -7 234.375 23.8469   4
   0  17   7 248.594 24.6428   4
   0  17   7 200.439 21.4543   7
   0  17  -7 258.819 14.7732   5
   0  17  -8 96.7201 10.7394   2
   0  17   8 130.584 20.2997   7
   0  17  -8 173.727 13.0925   6
   0  17   8 195.607 22.5963   4
   0  17  -8 191.245 13.2876   5
   0  17  -8 142.200 11.5186   1
   0  17  -8 93.4167 10.3607   2
   0  17  -8 162.877 22.2913   4
   0  17  -9-6.57500 8.70584   2
   0  17  -9-1.36673 9.24990   2
   0  17  -9 8.39476 8.86363   5
   0  17  -9 13.4354 18.4533   4
   0  17   9-3.98547 17.8010   4
   0  17  -9 1.92848 8.80614   6
   0  17  -9 0.65469 9.09752   1
   0  17   9 12.7856 10.7277   8
   0  17   9 19.5328 18.7775   7
   0  17 -10 147.905 22.1034   4
   0  17 -10 93.5863 12.6832   2
   0  17  10 83.4194 12.4677   8
   0  17 -10 121.435 11.4883   5
   0  17 -10 119.253 11.4640   6
   0  17  10 117.118 21.6718   7
   0  17  10 152.799 21.4708   4
   0  17 -10 100.648 12.7156   1
   0  17 -11 15.3063 11.5666   1
   0  17 -11 7.57594 19.2422   4
   0  17  11-5.44360 20.4430   7
   0  17  11 8.62977 18.0353   4
   0  17  11 5.43042 9.63312   8
   0  17 -12 40.5782 13.1526   1
   0  17 -12 90.0441 21.0516   4
   0  17  12 93.7268 23.0195   7
   0  17  12 69.8267 19.9049   4
   0  17  12 30.9653 9.07421   8
   0  17  13 115.533 24.9060   7
   0  17 -13 108.900 15.1856   1
   0  17 -13 117.501 21.5787   4
   0  17  13 119.612 20.3446   4
   0  18   0 48.9233 12.8711   7
   0  18   0 43.9729 20.7069   4
   0  18   1 37.1758 13.1359   7
   0  18  -1 62.8052 11.9142   7
   0  18  -1 50.6718 12.6349   6
   0  18  -1 44.0491 20.1503   4
   0  18  -1 47.8186 12.6811   5
   0  18   2 78.3645 15.1812   7
   0  18  -2 90.8378 11.3034   7
   0  18  -2 111.064 13.5504   6
   0  18  -2 85.7431 21.1005   4
   0  18  -2 98.9429 13.2194   5
   0  18  -3 61.7455 9.57890   7
   0  18   3 80.1014 15.7907   7
   0  18   3 108.093 21.3608   4
   0  18  -3 73.6149 21.3104   4
   0  18  -3 101.235 13.0448   6
   0  18  -3 95.3672 13.2586   5
   0  18  -4 56.0676 11.7342   5
   0  18   4 41.7001 15.5128   7
   0  18   4 50.4241 19.9276   4
   0  18  -4 86.2899 20.8063   4
   0  18  -4 65.2736 12.0218   6
   0  18  -4 14.5588 5.43642   7
   0  18  -5 349.736 29.4874   4
   0  18   5 388.115 30.2114   4
   0  18   5 296.112 25.3301   7
   0  18  -5 389.748 21.5816   5
   0  18  -5 372.717 21.4341   6
   0  18  -6 7.70325 9.75052   6
   0  18   6 15.5580 18.8259   4
   0  18   6 1.39823 16.8839   7
   0  18  -6 20.9063 10.1568   5
   0  18  -6 29.3670 20.4813   4
   0  18  -7 83.8151 11.4415   6
   0  18   7 74.5909 18.9270   7
   0  18   7 75.6752 20.3584   4
   0  18  -7 78.8024 11.5020   5
   0  18  -7 102.370 20.9829   4
   0  18  -8 212.109 13.9218   6
   0  18   8 167.985 21.9304   7
   0  18  -8 198.365 23.7453   4
   0  18  -8 207.277 13.7884   5
   0  18   8 178.952 22.8035   4
   0  18  -9 291.142 25.8044   4
   0  18   9 237.807 25.1236   4
   0  18   9 170.174 16.2340   8
   0  18  -9 147.780 12.7374   2
   0  18   9 260.266 25.5705   7
   0  18  10 5.24009 10.9489   8
   0  18  10-5.06284 19.0115   4
   0  18  10 8.88491 19.7438   7
   0  18 -10 2.68033 19.8934   4
   0  18  11 19.9511 10.7315   8
   0  18 -11 57.4148 21.4611   4
   0  18  11 28.1075 20.9723   7
   0  18  11 33.4129 19.5337   4
   0  19   0-3.36694 11.9621   7
   0  19   0 14.9467 19.6931   4
   0  19  -1 8.96564 11.0097   7
   0  19   1-2.37770 13.3261   7
   0  19  -1 12.1948 20.0814   4
   0  19  -2 70.4124 21.3408   4
   0  19   2 55.2749 15.1871   7
   0  19  -2 63.7118 11.0714   7
   0  19  -2 62.2555 12.7682   5
   0  19  -2 55.3946 12.7845   6
   0  19   3 44.4624 21.4704   4
   0  19  -3 36.7316 20.8864   4
   0  19  -3 9.96795 11.2407   6
   0  19   3 17.8660 15.3211   7
   0  19  -3 27.7436 8.51380   7
   0  19  -3 26.7198 11.6997   5
   0  19  -4 229.104 26.8718   4
   0  19   4 248.368 26.9818   4
   0  19  -4 274.642 18.3620   6
   0  19   4 203.564 21.4820   7
   0  19  -4 236.068 17.7989   5
   0  19   5 167.856 24.4518   4
   0  19  -5 228.199 26.5571   4
   0  19  -5 196.327 15.7360   6
   0  19   5 142.734 20.5584   7
   0  19  -5 188.598 15.8139   5
   0  19   6 100.037 22.7561   4
   0  19  -6 133.979 23.8392   4
   0  19  -6 115.121 13.0500   6
   0  19  -6 97.1833 12.8051   5
   0  19   6 105.348 19.0693   7
   0  19   7 239.227 26.3434   4
   0  19   7 200.105 23.3398   7
   0  19  -7 207.884 25.6899   4
   0  19  -8 69.9134 22.1884   4
   0  19   8 31.8422 21.2743   4
   0  19   8 43.4231 19.8659   7
   0  19   8 28.7010 13.0899   8
   0  19  -9 69.0216 21.9827   4
   0  19   9 111.208 22.3945   4
   0  19   9 91.8337 21.7319   7
   0  19   9 57.2153 13.8369   8
   0  19 -10 145.078 23.7705   4
   0  19  10 156.630 24.4044   4
   0  19  10 114.094 23.3019   7
   0  19  10 84.0108 14.1396   8
   0  20   0 225.527 18.4984   7
   0  20   0 283.009 28.6170   4
   0  20  -1 104.251 23.1898   4
   0  20  -1 70.3776 12.6890   7
   0  20   1 92.8617 15.4502   7
   0  20  -2 67.5675 22.6069   4
   0  20  -2 61.9493 11.1740   7
   0  20   2 47.2847 15.6468   7
   0  20   3 124.845 23.4931   4
   0  20  -3 130.317 24.5947   4
   0  20   3 78.4611 17.2488   7
   0  20   4 104.910 23.5825   4
   0  20   4 67.7187 17.9487   7
   0  20  -4 104.472 23.9039   4
   0  20   5 180.606 25.8035   4
   0  20   5 182.350 21.7223   7
   0  20  -5 187.361 26.7825   4
   0  20   6 10.6855 20.7099   4
   0  20   6 1.48576 18.1045   7
   0  20  -6 31.9420 22.7336   4
   0  20   7 50.3583 22.0108   4
   0  20   7 48.3140 19.7339   7
   0  20  -7 74.8803 23.0515   4
   0  20  -8 170.651 25.6205   4
   0  20   8 165.442 25.0618   4
   0  20   8 135.281 22.7798   7
   0  20   8 104.245 16.3763   8
   0  21   0 8.17548 12.5780   7
   0  21   0-2.08934 21.9990   4
   0  21   1 23.0398 13.8423   7
   0  21  -1 36.5953 22.8585   4
   0  21   2 116.358 17.5874   7
   0  21  -2 148.654 26.0005   4
   0  21   3 110.406 18.5755   7
   0  21  -3 107.815 24.3800   4
   0  21   3 109.962 25.1383   4
   0  21   4 31.1033 17.4185   7
   0  21   4 18.6113 22.7688   4
   0  21  -4 29.3582 23.1355   4
   1 -21  -4 57.6364 19.1463   6
  -1 -21   4 52.2249 18.4612   3
   1 -21  -4 56.4802 19.4098   3
   1 -21  -4 48.3445 18.9755   5
   1 -21  -3 120.042 21.1392   6
  -1 -21   3 125.146 20.1960   3
   1 -21  -3 92.0511 20.1004   3
  -1 -21   3 96.4359 14.1051   6
   1 -21  -3 114.067 20.2634   5
  -1 -21   3 112.813 14.4897   5
   1 -21  -2 120.916 20.6782   6
   1 -21  -2 110.368 20.9395   3
  -1 -21   2 146.880 20.5225   3
  -1 -21   2 131.821 15.8730   6
   1 -21  -2 158.402 21.2675   5
  -1 -21   2 117.355 15.6707   5
   1 -21  -1 83.7365 19.6677   3
  -1 -21   1 87.3228 18.0972   3
   1 -21  -1 88.5752 18.1642   6
  -1 -21   1 77.5517 14.9795   6
   1 -21  -1 71.9106 17.6665   5
  -1 -21   1 70.5538 14.9878   5
  -1 -21   0 88.1817 17.7791   3
   1 -21   0 88.8880 20.1377   3
   1 -21   0 104.030 18.6242   6
  -1 -21   0 97.1638 16.0043   6
   1 -21   0 88.5225 17.7790   5
  -1 -21   0 88.1549 15.9329   5
  -1 -21  -1 28.7383 14.9606   6
  -1 -21  -1 40.1898 16.3673   3
   1 -21   1 21.8641 18.2509   3
   1 -21   1 8.27398 15.0799   6
  -1 -21  -1 37.2642 15.3602   5
   1 -21   1 29.4290 15.5495   5
   1 -21   2 29.8593 15.0124   6
  -1 -21  -2 54.2233 16.3592   6
  -1 -21  -2 51.2772 15.6974   5
  -1 -21  -2 54.3871 17.0950   3
   1 -21   2 43.0174 19.2263   3
   1 -21   2 51.3999 15.4041   5
   1 -21   3 16.8612 14.0679   6
   1 -21   3 6.77963 13.8164   5
   1 -21   3 23.8480 18.0929   3
  -1 -21  -3 21.1034 15.6971   3
  -1 -21  -3 10.3467 15.5071   5
  -1 -21  -3 3.17091 15.4051   6
  -1 -21  -4 76.8468 17.9052   3
   1 -21   4 70.5197 19.4582   3
  -1 -21  -4 86.7112 18.7307   5
  -1 -21  -4 95.5370 18.9252   6
  -1 -20   8 77.7882 19.9969   3
   1 -20  -8 60.7258 20.5762   5
   1 -20  -8 59.4036 19.8834   6
  -1 -20   7 122.730 21.4460   3
   1 -20  -7 92.3147 20.8410   5
   1 -20  -7 115.437 21.7302   6
  -1 -20   6 202.640 23.6365   3
   1 -20  -6 234.043 24.5849   5
   1 -20  -6 237.138 24.3900   6
   1 -20  -5 66.5310 18.7949   5
  -1 -20   5 80.5653 19.4314   3
   1 -20  -5 74.8481 19.6153   6
   1 -20  -4 101.800 19.9002   5
   1 -20  -4 103.185 20.0412   3
  -1 -20   4 118.991 19.6639   3
   1 -20  -4 98.8381 19.2892   6
  -1 -20   3 14.5093 11.5435   5
   1 -20  -3 33.4025 17.5678   5
   1 -20  -3 30.4006 17.2164   3
  -1 -20   3 29.7269 16.5277   3
  -1 -20   3 39.0075 11.8863   6
   1 -20  -3 21.9111 17.6031   6
  -1 -20   2 10.2096 12.0869   5
   1 -20  -2 10.0696 15.5012   5
   1 -20  -2 26.0813 17.4790   3
  -1 -20   2 9.62017 15.2954   3
  -1 -20   2 19.8092 12.0076   6
   1 -20  -2 25.9264 16.6546   6
   1 -20  -1 21.7150 17.5342   3
  -1 -20   1 35.0529 15.6308   3
  -1 -20   1 40.3407 13.3639   5
   1 -20  -1 11.2073 15.3361   5
   1 -20  -1 24.8178 15.5625   6
  -1 -20   1 22.7940 12.7127   6
   1 -20   0 91.0726 16.8932   5
  -1 -20   0 95.6991 15.6912   5
   1 -20   0 65.7979 18.5959   3
  -1 -20   0 96.3613 17.7208   3
   1 -20   0 99.9609 17.5640   6
  -1 -20   0 85.3040 15.5456   6
  -1 -20  -1 20.5435 13.9504   5
   1 -20   1-0.73125 14.7001   5
   1 -20   1 11.8918 16.7161   3
  -1 -20  -1 19.0903 15.2375   3
   1 -20   1 3.64265 14.3198   6
  -1 -20  -1 0.68252 13.5863   6
   1 -20   2 59.6179 15.4748   6
  -1 -20  -2 55.0199 16.1170   6
   1 -20   2 50.1068 15.1758   5
  -1 -20  -2 58.2225 16.6200   3
   1 -20   2 38.7066 17.3974   3
  -1 -20  -2 52.2925 15.7604   5
  -1 -20  -3 237.939 22.8236   3
   1 -20   3 274.352 25.1473   3
  -1 -20  -3 244.774 22.6966   6
  -1 -20  -3 222.688 21.9888   5
   1 -20   3 287.463 21.6451   5
   1 -20   3 253.878 21.0296   6
  -1 -20  -4 64.3779 17.2230   5
  -1 -20  -4 75.4539 18.1082   6
   1 -20   4 68.5681 19.0615   3
  -1 -20  -4 87.4054 17.4051   3
  -1 -20  -5 46.4031 17.0970   5
  -1 -20  -5 55.5821 17.3091   6
   1 -20   5 67.4235 19.2890   3
  -1 -20  -5 49.4604 16.1546   3
  -1 -20  -6 49.7443 18.6987   5
  -1 -20  -6 28.8010 17.9517   6
   1 -20   6 39.9496 19.8306   3
  -1 -20  -6 39.5645 15.4503   3
  -1 -20  -7 34.0863 18.8408   5
   1 -20   7 75.0547 20.2425   3
  -1 -20  -7 72.1755 16.8361   3
  -1 -20  -7 56.5661 19.7412   6
  -1 -19  10 23.7635 19.3904   3
   1 -19 -10 2.88568 8.78609   2
   1 -19 -10 18.0185 8.84253   1
   1 -19 -10 37.5733 20.5241   6
   1 -19 -10 15.5453 7.90183   2
   1 -19 -10 32.1742 19.7310   5
  -1 -19   9 55.4626 19.5085   3
   1 -19  -9 13.0453 5.10728   2
   1 -19  -9 16.2024 6.77649   1
   1 -19  -9 13.7742 5.23696   2
   1 -19  -9 43.9446 20.1068   5
   1 -19  -9 45.8603 19.5819   6
  -1 -19   8 81.4331 19.3380   3
   1 -19  -8 67.0057 20.2625   5
   1 -19  -8 81.0910 20.5611   6
   1 -19  -7 135.832 21.7956   5
   1 -19  -7 137.222 21.6416   6
  -1 -19   7 172.497 21.8832   3
   1 -19  -6 95.2775 19.3214   5
   1 -19  -6 65.4752 18.8712   6
  -1 -19   6 45.1798 17.7983   3
   1 -19  -5 21.0691 16.2486   5
   1 -19  -5 58.3922 17.8278   6
  -1 -19   5 60.4849 17.8323   3
   1 -19  -4 100.364 18.8515   5
   1 -19  -4 107.068 19.2149   6
  -1 -19   4 101.117 18.5439   3
  -1 -19   3 62.3987 12.5063   5
   1 -19  -3 74.6886 17.6942   5
  -1 -19   3 66.2055 16.5299   3
   1 -19  -3 62.4851 17.9230   3
  -1 -19   3 54.2049 11.9456   6
   1 -19  -3 66.1205 17.9123   6
   1 -19  -2 130.566 19.1385   5
  -1 -19   2 124.824 14.7549   5
  -1 -19   2 158.848 18.8448   3
   1 -19  -2 166.941 20.8075   3
  -1 -19   2 132.715 15.1923   6
   1 -19  -2 142.281 19.7805   6
  -1 -19   1 29.3596 12.3805   5
   1 -19  -1 23.9707 15.3313   5
   1 -19  -1 38.1943 17.3739   3
  -1 -19   1 21.4886 14.4344   3
  -1 -19   1 25.3873 12.3199   6
   1 -19  -1 40.1209 16.0114   6
  -1 -19   0 222.344 19.2553   6
   1 -19   0 224.283 21.2491   6
  -1 -19   0 215.418 21.3238   3
   1 -19   0 236.482 23.4309   3
  -1 -19   0 221.974 19.2952   5
   1 -19   0 241.304 21.2782   5
   1 -19   1 86.8315 16.1024   5
  -1 -19  -1 96.8736 15.6619   5
  -1 -19  -1 102.579 16.1269   6
   1 -19   1 103.309 19.8702   3
  -1 -19  -1 103.623 17.0849   3
   1 -19   1 88.6909 16.6563   6
   1 -19   2 40.3391 14.1354   5
   1 -19   2 18.5847 17.1102   3
  -1 -19  -2 16.7187 14.4335   3
  -1 -19  -2 19.5706 13.8643   5
   1 -19   2 45.5843 14.4519   6
  -1 -19  -2 25.7560 14.2852   6
  -1 -19  -3 205.813 20.4844   3
   1 -19   3 217.908 22.9092   3
   1 -19   3 191.053 18.4169   5
   1 -19   3 213.532 18.8810   6
  -1 -19  -3 184.746 20.4824   5
  -1 -19  -3 188.366 20.2459   6
  -1 -19  -4-3.93021 14.9622   5
   1 -19   4 20.5705 16.1869   3
  -1 -19  -4 26.3659 15.4998   3
  -1 -19  -4 35.1986 15.2895   6
  -1 -19  -5 182.555 20.9890   5
  -1 -19  -5 191.963 19.8993   3
   1 -19   5 186.552 21.9616   3
  -1 -19  -5 137.900 20.5231   6
  -1 -19  -6 16.5414 16.9073   5
  -1 -19  -6 30.2084 15.0533   3
   1 -19   6 36.4838 17.5072   3
  -1 -19  -6 42.4732 17.3548   6
  -1 -19  -7 48.4310 18.1506   5
   1 -19   7 47.1216 18.9734   3
  -1 -19  -7 38.2021 17.4931   6
  -1 -19  -8 66.9914 18.6557   5
  -1 -19  -8 58.1506 18.6084   6
   1 -19   8 69.0304 19.2387   3
   1 -19   9 8.11795 18.5942   3
  -1 -19  -9-1.79369 6.38813   2
  -1 -19  -9 33.0352 18.9278   5
  -1 -19  -9-4.98270 17.6322   6
  -1 -19  -9-5.17646 6.51427   2
   1 -18 -11 63.2995 11.8346   1
   1 -18 -11 48.1316 11.9296   2
  -1 -18  11 99.0821 20.8315   3
   1 -18 -11 71.1496 20.9746   5
   1 -18 -11 44.2446 20.5789   6
   1 -18 -10 58.6414 20.2379   6
   1 -18 -10 58.0732 10.9016   2
   1 -18 -10 76.1867 21.1870   5
   1 -18 -10 51.7400 10.3858   1
  -1 -18  10 91.7568 19.7192   3
   1 -18  -9 473.188 32.7201   6
   1 -18  -9 519.774 33.7536   5
   1 -18  -9 323.778 20.2081   2
   1 -18  -9 422.473 20.7150   1
  -1 -18   9 606.430 33.6875   3
   1 -18  -8-2.96729 17.6161   6
   1 -18  -8 17.8902 17.7291   5
  -1 -18   8 40.0224 17.8580   3
   1 -18  -8 11.3195 5.48880   2
   1 -18  -8 12.1406 6.66574   1
   1 -18  -8 9.56606 5.27286   2
   1 -18  -7 18.0669 17.6901   6
   1 -18  -7 6.11415 17.8880   4
  -1 -18   7 15.4352 16.4704   3
   1 -18  -7 27.7101 17.6999   5
   1 -18  -6 72.1342 18.1677   6
   1 -18  -6 96.2536 19.8679   4
  -1 -18   6 89.7319 18.2125   3
   1 -18  -6 83.4503 18.4474   5
   1 -18  -5 123.697 19.4870   6
   1 -18  -5 100.460 19.0330   5
   1 -18  -5 131.343 21.2900   4
  -1 -18   5 133.126 18.9310   3
  -1 -18   4 256.270 16.7077   6
   1 -18  -4 219.460 22.2998   6
  -1 -18   4 252.310 22.3932   3
   1 -18  -4 246.618 24.4843   4
   1 -18  -4 216.966 22.0897   5
  -1 -18   4 221.867 16.3372   5
   1 -18  -3 44.7233 16.0641   5
   1 -18  -3 32.4930 17.8412   4
   1 -18  -3 42.9793 16.5392   6
  -1 -18   3 40.4206 11.2420   6
  -1 -18   3 31.9856 10.8503   5
  -1 -18   3 36.7543 14.6970   3
   1 -18  -2 97.5199 20.5315   4
   1 -18  -2 72.2417 16.8492   6
  -1 -18   2 104.988 13.6841   6
   1 -18  -2 103.288 18.1451   3
  -1 -18   2 117.449 16.8000   3
  -1 -18   2 86.3644 13.4079   5
   1 -18  -2 87.2552 17.0022   5
   1 -18  -1 24.5414 14.8647   5
  -1 -18   1 8.12108 11.6399   5
   1 -18  -1 7.41208 14.1983   6
  -1 -18   1 23.7510 12.3966   6
   1 -18  -1 3.10155 17.8480   4
  -1 -18   1 22.6905 14.4516   3
   1 -18  -1 6.61879 15.8033   3
   1 -18   0 56.6371 18.5953   4
  -1 -18   0 28.7551 13.1305   6
   1 -18   0 14.8957 13.9029   6
   1 -18   0 20.5686 14.0264   5
  -1 -18   0 30.0281 12.8048   5
   1 -18   0 27.5187 16.2064   3
  -1 -18   0 16.9070 14.0370   3
  -1 -18  -1 98.5808 15.0747   5
   1 -18   1 126.660 20.5265   4
   1 -18   1 97.9745 16.0523   6
   1 -18   1 84.0249 15.4487   5
  -1 -18  -1 108.194 15.3994   6
   1 -18   1 96.9283 18.3487   3
  -1 -18  -1 97.1344 16.9022   3
  -1 -18  -2 163.365 18.2032   5
   1 -18   2 187.071 18.0727   6
   1 -18   2 180.506 18.3909   5
  -1 -18  -2 137.356 17.7340   6
  -1 -18  -2 150.005 18.3901   3
   1 -18   2 207.406 21.4667   3
  -1 -18  -3 328.392 25.7264   5
   1 -18   3 433.834 25.7747   6
  -1 -18  -3 360.916 26.1761   6
   1 -18   3 431.007 25.9431   5
   1 -18   3 419.710 29.1851   3
  -1 -18  -3 403.993 26.4937   3
  -1 -18  -4 65.3683 16.0809   6
  -1 -18  -4 50.0905 15.2271   3
   1 -18   4 67.8758 17.5860   3
  -1 -18  -4 24.9165 15.5912   5
  -1 -18  -5 313.454 23.2771   3
   1 -18   5 346.784 26.3350   3
  -1 -18  -5 283.758 24.0969   5
  -1 -18  -6 106.682 18.3230   6
   1 -18   6 100.154 19.7003   3
  -1 -18  -6 99.6413 18.2150   5
  -1 -18  -7-13.1457 15.4816   6
   1 -18   7-11.9661 17.0885   3
  -1 -18  -7 25.4956 16.0623   5
  -1 -18  -8 646.314 33.2878   6
   1 -18   8 699.453 34.6512   3
  -1 -18  -8 647.858 33.1228   5
  -1 -18  -9 99.2716 19.6159   6
  -1 -18  -9 122.257 20.0723   5
   1 -18   9 113.113 20.8567   3
  -1 -18  -9 58.8154 9.29627   2
  -1 -18  -9 62.2311 9.88007   2
  -1 -18 -10 0.71047 9.42777   2
  -1 -18 -10-4.06206 10.6967   1
  -1 -18 -10 10.1461 18.7016   5
  -1 -18 -10 9.19292 9.27118   2
  -1 -18 -10 18.1386 18.4114   6
  -1 -18 -11 18.7488 10.8058   2
  -1 -18 -11 22.2674 19.0942   5
  -1 -18 -11 18.5599 12.0364   1
  -1 -18 -11 9.68277 10.0515   2
  -1 -18 -11 21.0611 18.6132   6
   1 -17 -13 32.0749 14.1972   2
   1 -17 -13 16.4541 12.8731   1
  -1 -17  13 54.6093 20.5679   3
   1 -17 -13 48.5222 22.0297   5
   1 -17 -13 40.3091 21.4177   6
   1 -17 -12 75.0024 14.0741   2
   1 -17 -12 78.3022 13.2759   1
   1 -17 -12 71.1783 20.6223   5
   1 -17 -12 54.3258 20.6770   6
  -1 -17  12 108.383 20.8906   3
   1 -17 -11 173.267 16.1468   2
   1 -17 -11 191.048 15.9365   1
  -1 -17  11 219.103 24.2684   3
   1 -17 -11 179.921 24.1773   5
   1 -17 -11 181.360 24.1853   6
   1 -17 -10 130.590 21.3458   6
   1 -17 -10 132.296 13.6762   2
  -1 -17  10 143.717 20.9744   3
   1 -17 -10 122.983 21.0762   5
   1 -17 -10 113.820 13.0055   1
   1 -17  -9 145.290 21.9538   6
   1 -17  -9 135.002 12.5677   1
   1 -17  -9 129.738 12.3158   2
   1 -17  -9 140.957 21.4162   5
   1 -17  -8-2.26531 7.65594   2
   1 -17  -8 27.9712 18.1027   4
  -1 -17   8 20.4573 16.5574   3
   1 -17  -8 18.1091 16.5159   5
   1 -17  -8 12.3376 16.7137   6
   1 -17  -8 3.62614 7.66837   1
   1 -17  -7 196.344 21.9287   4
  -1 -17   7 249.710 22.2257   3
   1 -17  -7 245.544 23.0396   6
   1 -17  -7 216.467 22.2684   5
   1 -17  -7 111.565 7.99903   2
   1 -17  -7 145.927 9.23700   1
   1 -17  -6 367.030 27.8994   6
   1 -17  -6 321.285 27.2111   5
  -1 -17   6 406.413 27.5031   3
   1 -17  -6 369.029 28.3060   4
   1 -17  -5 173.768 21.0467   6
   1 -17  -5 194.555 22.3222   4
   1 -17  -5 171.996 20.9787   5
  -1 -17   5 172.127 20.1582   3
  -1 -17   4 120.233 18.0773   3
   1 -17  -4 120.333 20.4330   4
   1 -17  -4 101.050 17.2324   5
   1 -17  -4 98.9887 17.7099   6
  -1 -17   4 95.9076 11.9986   5
  -1 -17   4 107.579 12.2739   6
  -1 -17   3 46.9407 15.0840   3
   1 -17  -3 36.4818 17.8391   4
   1 -17  -3 46.5050 15.7651   5
   1 -17  -3 32.4259 15.4772   6
  -1 -17   3 31.6170 10.8468   6
  -1 -17   3 25.2913 10.7140   5
   1 -17  -2 287.735 22.5986   6
  -1 -17   2 267.113 18.7194   6
   1 -17  -2 271.665 22.5352   5
  -1 -17   2 228.089 18.1652   5
  -1 -17   2 280.923 21.8113   3
   1 -17  -2 281.988 24.7408   4
   1 -17  -1 180.638 18.2420   6
  -1 -17   1 173.678 16.0772   6
   1 -17  -1 142.719 20.9237   4
   1 -17  -1 169.100 18.0157   5
  -1 -17   1 161.842 15.9063   5
  -1 -17   1 155.110 17.9141   3
   1 -17  -1 137.303 18.9735   3
   1 -17   0 278.598 23.8477   3
  -1 -17   0 323.440 22.7485   3
   1 -17   0 310.049 25.6536   4
  -1 -17   0 283.048 20.7278   6
  -1 -17   0 298.371 20.7610   5
   1 -17   0 309.951 22.7643   5
   1 -17   0 289.407 22.6528   6
   1 -17   1 119.791 19.9352   4
  -1 -17  -1 112.523 15.4857   6
  -1 -17  -1 141.096 16.0258   5
   1 -17   1 126.492 16.4532   5
   1 -17   1 111.273 18.8389   3
  -1 -17  -1 111.391 16.3169   3
   1 -17   1 119.100 16.6831   6
  -1 -17  -2 56.8534 14.7155   5
  -1 -17  -2 76.9582 15.0703   6
   1 -17   2 85.0595 14.8910   5
   1 -17   2 74.7864 17.4562   3
  -1 -17  -2 75.2909 14.9418   3
   1 -17   2 69.2809 14.5421   6
  -1 -17  -3 468.258 29.2251   5
   1 -17   3 478.169 31.7523   3
  -1 -17  -3 449.109 28.8327   3
  -1 -17  -3 481.526 29.3881   6
   1 -17   3 518.011 28.6961   5
   1 -17   3 533.535 28.7597   6
  -1 -17  -4 19.4153 14.0303   5
   1 -17   4 27.2901 18.0355   4
   1 -17   4-0.82283 15.1522   3
  -1 -17  -4 5.76673 13.4264   3
  -1 -17  -4 14.3189 14.0414   6
   1 -17   4 13.6176 12.1823   5
   1 -17   4 15.2273 12.5671   6
   1 -17   5 26.4650 15.9544   3
  -1 -17  -5 8.34653 14.1670   5
   1 -17   5 35.4400 17.7927   4
  -1 -17  -5 15.1162 14.8139   6
   1 -17   6 32.4481 16.3271   3
  -1 -17  -6 14.3636 14.9282   6
   1 -17   6 25.8666 18.2224   4
  -1 -17  -6 26.4531 15.2684   5
  -1 -17  -7 248.030 22.0563   6
  -1 -17  -7 254.637 21.8606   5
   1 -17   7 321.533 24.1648   4
   1 -17   7 290.439 23.7113   3
  -1 -17  -8 31.1038 8.38057   2
   1 -17   8 53.1420 18.6133   4
  -1 -17  -8 32.9215 16.6216   5
  -1 -17  -8 13.5702 7.70141   2
  -1 -17  -8 48.6036 17.3068   6
  -1 -17  -9 22.8172 9.06722   2
  -1 -17  -9 17.9878 9.10816   2
   1 -17   9 25.8179 18.4885   4
  -1 -17  -9 17.3447 10.3850   1
  -1 -17  -9 21.4943 17.0663   5
  -1 -17  -9 20.4454 17.3690   6
  -1 -17 -10 252.026 24.8970   6
  -1 -17 -10 186.230 15.4179   2
   1 -17  10 295.164 24.3885   4
  -1 -17 -10 226.543 17.2727   1
  -1 -17 -10 275.568 25.4919   5
  -1 -17 -10 172.350 15.4809   2
  -1 -17 -11 37.5996 11.4946   2
  -1 -17 -11 35.7443 18.5108   6
  -1 -17 -11 58.0911 13.2139   1
  -1 -17 -11 34.8890 18.2030   5
  -1 -17 -11 43.8789 11.8882   2
  -1 -17 -12 26.1084 12.1100   2
  -1 -17 -12 44.6051 13.8085   1
  -1 -17 -12 50.4602 20.2742   5
  -1 -17 -12 20.3019 19.0870   6
  -1 -17 -12 16.3572 12.1006   2
  -1 -17 -13 371.413 24.5971   1
  -1 -17 -13 383.025 31.8669   5
  -1 -17 -13 300.414 23.4883   2
  -1 -17 -13 411.608 31.7103   6
   1 -16 -14 7.41783 14.4287   2
   1 -16 -14 46.4641 21.3643   5
   1 -16 -14 14.4744 13.8882   1
   1 -16 -14 46.1551 20.9104   6
  -1 -16  13 11.9760 18.1574   3
   1 -16 -13 18.6141 13.6416   2
   1 -16 -13 23.4891 18.9337   5
   1 -16 -13 2.75523 12.3861   1
   1 -16 -13 2.22547 18.7707   6
  -1 -16  12 159.501 22.7431   3
   1 -16 -12 148.558 15.8446   1
   1 -16 -12 121.214 15.9344   2
   1 -16 -12 134.834 22.5497   6
   1 -16 -12 111.792 21.8509   5
  -1 -16  11 12.9164 17.2133   3
   1 -16 -11 21.5499 11.4101   1
   1 -16 -11 17.7628 11.8987   2
   1 -16 -11 7.18526 17.1112   6
   1 -16 -11 16.4974 17.6701   5
  -1 -16  10 119.641 19.0171   3
   1 -16 -10 84.2471 19.6402   5
   1 -16 -10 54.7609 11.9751   2
   1 -16 -10 101.693 19.6645   6
   1 -16 -10 92.7246 12.1574   1
  -1 -16   9 375.155 26.8353   3
   1 -16  -9 324.035 25.2915   4
   1 -16  -9 302.331 26.0471   6
   1 -16  -9 312.380 25.9462   5
   1 -16  -9 272.833 17.2143   1
   1 -16  -9 232.890 17.2273   2
  -1 -16   8 137.152 20.3967   3
   1 -16  -8 114.101 19.4475   4
   1 -16  -8 121.779 19.9557   6
   1 -16  -8 89.5133 18.5143   5
   1 -16  -8 103.500 10.7032   1
   1 -16  -8 99.0483 11.0090   2
  -1 -16   7 185.697 20.6582   3
   1 -16  -7 145.551 20.2577   4
   1 -16  -7 161.195 20.1355   5
   1 -16  -7 188.422 21.5727   6
   1 -16  -7 158.144 10.7850   1
   1 -16  -7 116.970 10.7540   2
   1 -16  -6 357.450 25.7511   5
   1 -16  -6 477.155 27.1141   4
  -1 -16   6 504.969 26.9149   3
   1 -16  -6 394.225 26.4050   6
   1 -16  -5 341.577 26.8124   5
   1 -16  -5 308.749 26.2910   6
  -1 -16   5 392.317 26.3164   3
   1 -16  -5 386.064 27.3452   4
   1 -16  -4 700.743 37.6536   4
  -1 -16   4 640.945 30.5866   6
  -1 -16   4 710.509 36.5330   3
   1 -16  -4 626.356 36.3251   5
  -1 -16   4 656.762 30.7630   5
   1 -16  -4 577.616 35.9116   6
  -1 -16   3 323.850 19.5118   6
   1 -16  -3 333.540 25.8675   4
   1 -16  -3 309.872 23.8712   5
  -1 -16   3 301.175 19.1677   5
   1 -16  -3 292.466 23.7892   6
  -1 -16   3 345.155 23.6648   3
  -1 -16   2 5.33947 10.5465   6
   1 -16  -2 34.0139 14.5094   5
  -1 -16   2 20.0386 10.7750   5
   1 -16  -2 39.2339 17.8714   4
  -1 -16   2 23.2681 12.9872   3
   1 -16  -2 37.4547 14.3503   6
   1 -16  -1 46.8211 14.5176   5
  -1 -16   1 40.5265 11.5900   5
  -1 -16   1 41.3789 11.8065   6
   1 -16  -1 48.0381 14.9824   6
   1 -16  -1 36.3882 15.8180   3
  -1 -16   1 45.3586 14.1438   3
   1 -16  -1 65.4907 17.9600   4
   1 -16   0 764.730 38.2467   6
   1 -16   0 768.784 40.1389   4
   1 -16   0 764.995 38.1411   5
  -1 -16   0 649.400 35.6009   5
  -1 -16   0 708.660 36.0175   6
   1 -16   0 728.123 39.7430   3
  -1 -16   0 792.778 38.3240   3
   1 -16   1 63.5124 14.2371   6
  -1 -16  -1 68.4272 13.8706   5
   1 -16   1 96.2783 18.9898   4
   1 -16   1 61.0578 14.3319   5
  -1 -16  -1 68.6893 13.7208   6
  -1 -16  -1 72.8095 14.3759   3
   1 -16   1 50.8989 15.7950   3
   1 -16   2 99.0047 14.6607   6
   1 -16   2 99.9436 14.9876   5
  -1 -16  -2 97.7016 15.2526   6
  -1 -16  -2 90.3133 15.3243   5
  -1 -16  -2 126.410 16.2107   3
   1 -16   2 102.654 17.5922   3
   1 -16   3 821.429 38.5968   6
  -1 -16  -3 669.574 38.6521   5
   1 -16   3 815.671 38.4528   5
  -1 -16  -3 742.926 39.0260   6
  -1 -16  -3 790.644 38.9853   3
   1 -16   3 774.532 41.3653   3
   1 -16   4 28.5330 12.3646   6
  -1 -16  -4 4.07907 13.3073   6
   1 -16   4 41.7805 18.0434   4
   1 -16   4 32.4852 12.3644   5
  -1 -16  -4 25.3058 13.4754   3
   1 -16   4 27.5163 16.1531   3
  -1 -16  -4 21.1580 13.4108   5
   1 -16   5 295.566 23.8084   4
  -1 -16  -5 233.079 21.3382   6
   1 -16   5 247.055 22.5907   3
  -1 -16  -5 234.141 21.2455   5
   1 -16   6 12.5618 16.8366   4
  -1 -16  -6 21.4585 14.6754   5
   1 -16   6 12.1746 15.1814   3
  -1 -16  -6 11.6537 5.88316   2
  -1 -16  -6 12.1783 14.6925   6
  -1 -16  -6 8.41059 5.58421   2
  -1 -16  -7 22.7135 7.44717   2
  -1 -16  -7 33.8240 15.9018   6
   1 -16   7 50.9799 17.2580   4
  -1 -16  -7 27.9233 7.87379   2
  -1 -16  -7 27.5714 15.7045   5
  -1 -16  -8 218.284 15.3000   1
  -1 -16  -8 181.341 13.6833   2
   1 -16   8 235.333 22.1156   4
  -1 -16  -8 219.769 22.4081   6
  -1 -16  -8 185.225 13.6008   2
  -1 -16  -8 208.658 22.1295   5
  -1 -16  -9 77.0430 18.0111   6
  -1 -16  -9 94.1000 12.5282   1
  -1 -16  -9 103.515 19.2721   5
  -1 -16  -9 61.5565 11.1299   2
  -1 -16  -9 90.2294 11.4577   2
  -1 -16 -10 232.190 23.5335   5
  -1 -16 -10 197.335 23.1040   6
   1 -16  10 255.194 22.8110   4
  -1 -16 -10 174.443 15.5378   2
  -1 -16 -10 217.065 17.1013   1
  -1 -16 -11 108.580 20.1894   5
  -1 -16 -11 90.7623 14.4286   1
   1 -16  11 140.752 19.7155   4
  -1 -16 -11 120.868 20.6411   6
  -1 -16 -12 18.5432 18.2314   5
  -1 -16 -12 19.5301 12.5512   1
   1 -16  12-8.29169 17.5913   4
   1 -16  12 13.8547 19.0482   3
  -1 -16 -12 1.02506 17.3813   6
  -1 -16 -13 46.3434 19.9042   5
  -1 -16 -13 61.6684 14.6238   1
   1 -16  13 63.5671 20.0679   3
   1 -16  13 72.8730 18.3727   4
  -1 -16 -13 81.5024 20.4834   6
  -1 -16 -14 18.0053 20.0644   5
  -1 -16 -14 13.4825 15.0025   1
  -1 -16 -14 44.7899 21.1984   6
   1 -16  14 44.4436 20.3914   3
   1 -16  14 30.7577 17.9253   4
   1 -15 -15 4.47548 15.3025   2
   1 -15 -15 11.3413 14.2687   1
   1 -15 -14 245.172 21.1498   2
   1 -15 -14 209.592 26.3323   5
   1 -15 -14 210.978 19.7843   1
   1 -15 -13 9.70029 18.0635   5
   1 -15 -13 30.0049 13.0677   1
   1 -15 -13 10.8291 13.2513   2
   1 -15 -13 17.1280 18.5917   6
   1 -15 -12 27.9870 18.1482   5
   1 -15 -12 19.5636 17.8236   6
   1 -15 -12 39.1006 12.6240   1
   1 -15 -12 25.7550 13.0249   2
  -1 -15  12 44.5481 18.0907   3
   1 -15 -11 73.4959 18.8057   5
   1 -15 -11 71.0335 18.8367   6
   1 -15 -11 56.7867 13.0649   2
   1 -15 -11 61.0659 12.4760   1
  -1 -15  11 105.799 19.9094   3
   1 -15 -10 151.282 20.8182   5
   1 -15 -10 122.188 20.6658   6
   1 -15 -10 85.3245 13.7249   2
   1 -15 -10 130.592 13.9605   1
   1 -15  -9 266.822 25.2730   5
   1 -15  -9 320.458 26.3932   6
   1 -15  -9 268.669 18.8163   2
   1 -15  -9 289.222 18.3770   1
   1 -15  -9 315.670 24.6835   4
   1 -15  -8 54.8675 16.7855   5
   1 -15  -8 51.1853 16.7443   6
   1 -15  -8 57.8218 10.3446   2
  -1 -15   8 96.7913 17.8267   3
   1 -15  -8 70.0910 17.4820   4
   1 -15  -8 66.9277 10.1255   1
   1 -15  -7 234.310 15.6067   2
   1 -15  -7 288.576 24.5478   6
   1 -15  -7 302.360 24.0102   4
  -1 -15   7 342.569 24.5152   3
   1 -15  -7 271.121 15.3376   1
   1 -15  -7 295.051 24.7196   5
  -1 -15   6 145.095 18.1172   3
  -1 -15   6 146.169 18.9259   4
   1 -15  -6 121.492 19.2672   4
   1 -15  -6 125.566 18.2310   5
   1 -15  -6 92.8592 8.81076   1
   1 -15  -6 118.659 18.2773   6
   1 -15  -6 88.6104 8.96620   2
   1 -15  -5 1649.83 64.8042   6
  -1 -15   5 1949.25 65.3052   4
  -1 -15   5 1914.51 65.2497   3
   1 -15  -5 1633.16 63.7063   4
   1 -15  -5 1608.17 64.7087   5
  -1 -15   4 597.070 29.3836   6
  -1 -15   4 712.828 36.4798   4
   1 -15  -4 678.226 36.0110   4
  -1 -15   4 715.609 35.3201   3
  -1 -15   4 600.366 29.3914   5
   1 -15  -4 596.677 34.9247   6
   1 -15  -4 595.589 34.9810   5
  -1 -15   3 155.396 13.7421   5
   1 -15  -3 166.707 20.4092   4
  -1 -15   3 190.279 14.3083   6
   1 -15  -3 172.970 18.6340   6
   1 -15  -3 140.818 18.1951   5
  -1 -15   3 186.510 17.9568   3
  -1 -15   2 1761.04 76.2772   5
   1 -15  -2 1762.32 79.8917   5
  -1 -15   2 1808.17 76.4201   6
   1 -15  -2 1977.75 81.0037   4
   1 -15  -2 1836.13 80.0541   6
  -1 -15   2 1996.39 80.0191   3
  -1 -15   1 77.1950 14.6400   3
  -1 -15   1 50.0102 12.0424   5
   1 -15  -1 68.9023 14.6560   5
  -1 -15   1 66.4416 12.2412   6
   1 -15  -1 61.7444 14.0697   6
   1 -15  -1 84.1422 17.6545   4
  -1 -15   0 149.761 15.3048   5
   1 -15   0 154.352 16.8317   5
   1 -15   0 139.950 18.2604   3
  -1 -15   0 175.638 17.0269   3
   1 -15   0 141.632 16.8487   6
  -1 -15   0 151.594 15.3051   6
   1 -15   0 183.086 19.9919   4
  -1 -15  -1 317.825 21.9153   6
   1 -15   1 353.171 23.1746   6
   1 -15   1 405.981 26.3767   4
  -1 -15  -1 370.246 23.4000   3
   1 -15   1 315.809 24.8544   3
  -1 -15  -1 315.565 21.8194   5
   1 -15   1 369.558 23.2738   5
   1 -15   2 90.7631 14.5756   5
   1 -15   2 97.7172 17.0462   3
  -1 -15  -2 123.772 15.1428   3
  -1 -15  -2 91.3868 14.5134   6
   1 -15   2 124.021 15.3313   6
  -1 -15  -2 98.6800 14.4019   5
   1 -15   3 1143.97 50.2458   5
  -1 -15  -3 1045.17 50.6576   5
  -1 -15  -3 1080.34 50.8596   6
   1 -15   3 1128.36 50.1286   6
  -1 -15  -3 1109.79 50.5362   3
   1 -15   3 1043.08 52.7143   3
   1 -15   4 244.406 22.9730   4
  -1 -15  -4 257.283 21.3471   6
   1 -15   4 261.514 18.8932   6
   1 -15   4 296.519 23.1260   3
  -1 -15  -4 259.286 21.5206   5
   1 -15   4 284.100 19.5931   5
  -1 -15  -5 118.408 16.2863   6
   1 -15   5 138.044 18.3145   3
   1 -15   5 168.649 19.4095   4
  -1 -15  -5 61.9243 6.33397   2
  -1 -15  -5 121.290 16.7208   5
  -1 -15  -6 29.8635 14.8506   6
  -1 -15  -6 22.8788 7.04106   2
   1 -15   6 8.53509 15.6607   4
  -1 -15  -6 16.3642 7.00601   2
  -1 -15  -6 5.12531 14.0323   5
  -1 -15  -7 321.293 18.6917   2
  -1 -15  -7 381.195 26.5307   6
  -1 -15  -7 356.221 19.7077   1
  -1 -15  -7 341.928 26.1062   5
  -1 -15  -8 66.6982 11.4220   1
  -1 -15  -8 60.0334 16.6453   6
  -1 -15  -8 92.0868 17.5044   5
  -1 -15  -8 59.5262 10.1675   2
   1 -15   8 77.5311 17.7100   4
  -1 -15  -9 78.4070 12.4383   1
  -1 -15  -9 78.5145 17.6747   6
  -1 -15  -9 72.9037 17.5549   5
  -1 -15  -9 64.3027 11.4049   2
   1 -15   9 118.214 18.7664   4
   1 -15  10 17.0520 15.7040   4
  -1 -15 -10 13.4968 16.3978   6
  -1 -15 -10 18.3742 11.2078   1
  -1 -15 -10-3.61986 16.0446   5
   1 -15  11 204.118 22.7458   3
   1 -15  11 218.873 21.0016   4
  -1 -15 -11 160.986 22.3966   6
  -1 -15 -11 170.253 16.9410   1
  -1 -15 -11 156.148 22.1456   5
  -1 -15 -12 74.5492 19.5233   6
   1 -15  12 120.295 18.7492   4
   1 -15  12 89.5644 19.9199   3
  -1 -15 -12 74.1569 14.5629   1
  -1 -15 -12 66.8979 19.6091   5
  -1 -15 -13 208.965 19.8668   1
   1 -15  13 238.555 22.5702   4
   1 -15  13 219.647 25.4110   3
  -1 -15 -13 241.676 26.0090   5
  -1 -15 -13 224.968 25.3829   6
   1 -15  14 116.285 19.0467   4
   1 -15  14 92.1171 21.4426   3
  -1 -15 -14 78.1983 16.5075   1
  -1 -15 -14 97.9197 22.3449   6
  -1 -15 -14 66.6713 20.8365   5
   1 -15  15 50.9307 20.3256   3
   1 -15  15 48.3032 16.9026   4
  -1 -15 -15 37.5169 16.1881   1
  -1 -15 -15 51.2938 20.4909   5
  -1 -15 -15 35.1982 19.8745   6
   1 -14 -16 38.6949 17.0110   2
   1 -14 -16 32.7300 16.0902   1
   1 -14 -15 10.5549 15.2535   2
   1 -14 -15 16.9300 14.7383   1
   1 -14 -14 9.14506 14.5503   2
   1 -14 -14 7.51141 14.0514   1
   1 -14 -13 14.2927 13.6180   2
   1 -14 -13 17.8532 13.2644   1
   1 -14 -12 406.061 31.5184   6
   1 -14 -12 382.997 30.8023   5
   1 -14 -12 431.528 25.3188   1
   1 -14 -12 397.201 25.9091   2
   1 -14 -11 60.0533 17.8809   7
   1 -14 -11 78.1061 18.2662   5
   1 -14 -11 58.6553 18.1931   6
   1 -14 -11 61.8823 12.7437   1
   1 -14 -11 47.4367 12.7706   2
  -1 -14  11 86.3436 18.7658   3
   1 -14 -10 63.6434 17.4749   7
  -1 -14  10 85.6620 18.3046   3
   1 -14 -10 42.8887 17.1819   5
   1 -14 -10 71.6512 12.2816   1
   1 -14 -10 48.6273 12.0868   2
   1 -14 -10 72.5163 18.0405   6
   1 -14  -9 500.054 32.2714   6
   1 -14  -9 496.064 25.5685   1
   1 -14  -9 572.112 31.2947   7
  -1 -14   9 626.543 33.3740   3
   1 -14  -9 512.740 30.0746   4
   1 -14  -9 414.233 25.7132   2
   1 -14  -9 468.684 32.0553   5
   1 -14  -8 66.9719 16.6041   6
   1 -14  -8 97.6801 11.2151   1
   1 -14  -8 94.9112 17.5919   4
  -1 -14   8 113.866 17.9206   3
   1 -14  -8 111.419 17.1222   7
   1 -14  -8 97.5318 11.7509   2
   1 -14  -8 95.5122 17.9539   5
  -1 -14   7 636.543 32.4019   3
   1 -14  -7 559.157 30.8975   4
  -1 -14   7 624.852 31.6265   4
   1 -14  -7 531.455 29.7023   7
   1 -14  -7 516.879 31.7678   6
   1 -14  -7 442.181 24.6577   2
   1 -14  -7 470.316 24.0289   1
   1 -14  -7 482.387 31.4716   5
   1 -14  -6 313.266 22.3441   7
   1 -14  -6 254.862 16.0065   2
   1 -14  -6 314.875 23.9225   6
   1 -14  -6 321.021 24.2274   5
  -1 -14   6 356.447 23.7438   3
   1 -14  -6 374.054 24.4343   4
  -1 -14   6 379.576 24.7822   4
   1 -14  -6 284.905 15.6433   1
   1 -14  -5 245.775 20.8150   6
  -1 -14   5 279.282 21.0914   3
   1 -14  -5 290.206 21.6778   4
  -1 -14   5 251.500 21.2452   4
   1 -14  -5 243.262 20.7579   5
   1 -14  -5 215.064 11.4270   1
  -1 -14   4 1609.93 66.3937   3
   1 -14  -4 1424.41 66.6219   6
   1 -14  -4 1583.18 66.5877   4
  -1 -14   4 1578.08 66.7897   4
  -1 -14   4 1423.58 61.2907   6
  -1 -14   4 1469.40 61.4268   5
   1 -14  -4 1398.75 66.4565   5
  -1 -14   3 179.570 16.9327   3
   1 -14  -3 161.315 17.6742   6
   1 -14  -3 190.125 19.3959   4
  -1 -14   3 142.590 12.9419   6
  -1 -14   3 167.997 13.2690   5
   1 -14  -3 146.807 17.3851   5
   1 -14  -2 47.3702 13.4125   5
   1 -14  -2 38.6249 15.7593   4
  -1 -14   2 53.2372 10.3803   6
   1 -14  -2 42.7775 13.4619   6
  -1 -14   2 61.0832 13.7124   3
  -1 -14   2 43.3545 10.2499   5
  -1 -14   1 176.079 19.1948   4
   1 -14  -1 157.472 18.8951   4
   1 -14  -1 130.801 16.0526   6
  -1 -14   1 126.944 13.4881   6
   1 -14  -1 137.146 16.2627   5
  -1 -14   1 127.355 13.4127   5
  -1 -14   1 140.791 15.3468   3
  -1 -14   0 595.587 30.8773   3
   1 -14   0 569.977 32.2649   3
   1 -14   0 581.752 30.8890   6
   1 -14   0 619.703 33.0389   4
  -1 -14   0 546.363 29.0637   5
  -1 -14   0 520.108 28.8032   6
   1 -14   0 590.158 30.9176   5
   1 -14   1 524.821 31.5621   3
  -1 -14  -1 580.073 30.3820   3
   1 -14   1 568.572 30.2295   6
   1 -14   1 600.853 32.2338   4
  -1 -14  -1 553.829 29.1934   5
  -1 -14  -1 519.372 28.7702   6
   1 -14   1 561.904 30.1882   5
   1 -14   2 44.2328 12.2372   6
  -1 -14  -2 44.3382 12.3885   5
   1 -14   2 34.2400 14.4238   3
  -1 -14  -2 54.1776 13.5122   3
  -1 -14  -2 36.1569 12.1495   6
   1 -14   2 31.1577 12.3390   5
   1 -14   3 302.341 19.5387   6
  -1 -14  -3 244.994 19.6414   6
  -1 -14  -3 244.968 19.4749   5
   1 -14   3 262.696 22.6903   3
   1 -14   3 294.888 19.6185   5
   1 -14   4 805.407 36.1474   6
   1 -14   4 777.867 36.1316   5
  -1 -14  -4 687.072 37.3044   6
  -1 -14  -4 670.357 37.0197   5
  -1 -14  -5 760.662 37.3774   5
  -1 -14  -5 646.432 29.9287   2
  -1 -14  -5 758.334 37.4260   6
  -1 -14  -6 31.8106 14.1791   6
   1 -14   6 35.7370 16.3889   4
  -1 -14  -6 15.9762 13.7655   5
  -1 -14  -6 31.9447 7.73724   2
  -1 -14  -6 28.9708 8.87546   1
  -1 -14  -7 225.163 21.3452   5
  -1 -14  -7 222.580 21.0694   6
  -1 -14  -7 193.592 14.4723   2
  -1 -14  -7 229.615 15.5577   1
  -1 -14  -8 140.320 19.3732   5
   1 -14   8 178.218 19.8777   4
  -1 -14  -8 154.410 14.0992   1
  -1 -14  -8 132.582 19.3393   6
  -1 -14  -9 427.151 25.5372   1
  -1 -14  -9 464.769 30.8948   6
  -1 -14  -9 494.093 31.3631   5
  -1 -14 -10 213.791 17.7035   1
   1 -14  10 241.597 23.2578   3
  -1 -14 -10 217.647 22.9003   6
  -1 -14 -10 207.321 22.4618   5
   1 -14  10 294.622 21.8356   4
  -1 -14 -11 107.609 19.6792   6
   1 -14  11 135.777 20.8271   3
   1 -14  11 146.544 18.2865   4
  -1 -14 -11 105.422 19.3318   5
  -1 -14 -11 77.9423 14.6434   1
  -1 -14 -12 13.4363 16.9657   6
   1 -14  12 37.5744 17.9503   3
   1 -14  12 32.9491 15.8127   4
  -1 -14 -12 16.4007 17.5064   5
  -1 -14 -12-5.33031 14.3340   1
  -1 -14 -13 45.2894 18.8429   6
   1 -14  13 32.3390 18.2105   3
   1 -14  13 39.3703 15.8268   4
  -1 -14 -13 30.3731 17.4533   5
  -1 -14 -13 35.4259 14.3949   1
  -1 -14 -14 110.668 21.1771   6
   1 -14  14 122.604 22.2290   3
   1 -14  14 106.372 17.9317   4
  -1 -14 -14 113.449 21.8393   5
  -1 -14 -14 85.1036 17.1390   1
  -1 -14 -15 133.306 23.7969   6
   1 -14  15 195.104 24.5098   3
   1 -14  15 164.702 19.4101   4
  -1 -14 -15 160.699 24.2322   5
  -1 -14 -15 131.359 19.3860   1
  -1 -14 -16-3.44650 20.5500   6
  -1 -14 -16-24.7684 18.4166   1
  -1 -14 -16 18.4908 20.7678   5
   1 -14  16 12.3027 15.7944   4
   1 -13 -17 73.6887 22.4219   6
   1 -13 -17 93.8306 19.0204   1
   1 -13 -17 45.3828 18.2579   2
   1 -13 -17 63.4394 21.4337   5
   1 -13 -16 55.1470 20.7143   6
   1 -13 -16 55.3895 20.6522   5
   1 -13 -16 52.5538 16.8932   2
   1 -13 -16 69.7816 17.6169   1
   1 -13 -15 63.0138 16.5614   2
   1 -13 -15 134.024 17.6267   1
   1 -13 -14 330.546 24.8688   2
   1 -13 -14 383.785 25.0223   1
   1 -13 -13 484.240 28.1890   1
   1 -13 -13 442.438 28.8051   2
   1 -13 -13 545.133 33.0554   7
   1 -13 -12 163.006 16.8161   1
   1 -13 -12 173.573 17.6540   2
   1 -13 -12 216.392 22.3034   7
   1 -13 -11 212.104 17.0020   1
   1 -13 -11 190.807 17.4030   2
   1 -13 -11 226.582 22.2019   7
   1 -13 -10 543.784 31.0573   2
   1 -13 -10 619.103 36.7715   6
   1 -13 -10 599.868 36.5850   5
   1 -13 -10 606.184 30.6723   1
   1 -13 -10 635.191 33.1907   4
   1 -13  -9 916.716 42.6651   2
   1 -13  -9 898.497 47.7259   6
   1 -13  -9 997.602 46.3246   7
   1 -13  -9 921.234 47.9883   5
   1 -13  -9 851.710 44.6419   4
   1 -13  -9 896.941 41.7798   1
   1 -13  -8 77.9696 15.9633   7
   1 -13  -8 72.8260 16.4822   5
   1 -13  -8 47.5184 10.8769   2
   1 -13  -8 60.5878 10.5859   1
  -1 -13   8 72.3076 16.3626   3
   1 -13  -8 88.3866 16.6266   4
  -1 -13   8 73.6361 16.3777   4
   1 -13  -8 55.8284 16.2815   6
   1 -13  -7 865.800 42.4983   2
   1 -13  -7 919.721 48.2449   6
   1 -13  -7 1037.42 46.5733   7
   1 -13  -7 967.295 46.6318   4
  -1 -13   7 1220.43 49.5843   3
  -1 -13   7 1146.56 47.8506   4
   1 -13  -7 956.290 42.0529   1
   1 -13  -7 975.820 48.7276   5
   1 -13  -6 268.086 16.8409   2
   1 -13  -6 341.202 24.3058   6
   1 -13  -6 356.068 22.3202   7
   1 -13  -6 319.553 23.3202   4
  -1 -13   6 350.589 23.4944   4
  -1 -13   6 395.092 24.0493   3
   1 -13  -6 313.017 16.6613   1
   1 -13  -6 301.680 23.5728   5
   1 -13  -5 321.749 24.2679   5
  -1 -13   5 409.755 24.1013   3
  -1 -13   5 422.126 25.5411   4
   1 -13  -5 361.663 17.0973   1
   1 -13  -5 324.385 17.3412   2
   1 -13  -5 431.330 25.1110   4
   1 -13  -5 360.104 22.4182   7
   1 -13  -5 325.131 24.3574   6
  -1 -13   4 158.914 11.7008   5
   1 -13  -4 128.805 8.62633   2
  -1 -13   4 169.247 11.8047   6
   1 -13  -4 175.066 17.8307   6
   1 -13  -4 150.411 8.56491   1
   1 -13  -4 161.528 17.4539   5
   1 -13  -4 184.399 15.8273   7
  -1 -13   4 178.898 18.7819   4
   1 -13  -4 171.442 17.9210   4
  -1 -13   4 187.929 17.0639   3
   1 -13  -3 24.7968 12.3004   6
  -1 -13   3 19.1510 8.19355   5
  -1 -13   3 26.5337 11.7574   3
   1 -13  -3 16.2053 13.8501   4
   1 -13  -3 37.9876 12.9613   5
  -1 -13   3 12.7177 8.02631   6
   1 -13  -2 1138.63 48.7481   4
  -1 -13   2 1082.39 47.6101   3
  -1 -13   2 1010.46 44.5047   6
  -1 -13   2 1003.03 44.4940   5
   1 -13  -2 971.617 47.6115   5
   1 -13  -2 983.831 47.6961   6
   1 -13  -1 701.892 36.3179   6
  -1 -13   1 716.273 33.9650   6
   1 -13  -1 814.712 37.7107   4
  -1 -13   1 766.238 37.5859   4
  -1 -13   1 691.060 33.8363   5
   1 -13  -1 699.254 36.2967   5
  -1 -13   1 759.251 36.3154   3
   1 -13   0 579.329 31.6986   6
  -1 -13   0 651.643 30.6200   6
   1 -13   0 634.394 33.7398   4
  -1 -13   0 673.130 32.2018   3
  -1 -13   0 685.810 34.0833   4
  -1 -13   0 576.514 30.1820   5
   1 -13   0 578.429 31.6685   5
   1 -13   1 224.591 19.7647   4
   1 -13   1 221.712 17.1644   5
  -1 -13  -1 205.486 16.9433   3
   1 -13   1 225.522 18.6806   3
  -1 -13  -1 167.456 15.7871   6
  -1 -13  -1 185.752 15.7395   5
   1 -13   1 217.434 16.9624   6
   1 -13   2 1448.37 62.0236   5
  -1 -13  -2 1488.82 62.3351   3
   1 -13   2 1420.35 64.1052   3
  -1 -13  -2 1363.41 61.7661   6
  -1 -13  -2 1370.14 61.8476   5
   1 -13   2 1501.62 62.2924   6
  -1 -13  -3 853.937 40.2164   6
   1 -13   3 852.733 39.5469   5
  -1 -13  -3 814.737 39.9335   5
   1 -13   3 835.724 39.5044   6
  -1 -13  -4 57.5281 13.2331   6
  -1 -13  -4 50.7836 6.14914   2
   1 -13   4 61.7227 11.5556   6
  -1 -13  -4 58.3321 13.0840   5
   1 -13   4 62.9915 11.5467   5
  -1 -13  -5 432.067 20.9998   1
  -1 -13  -5 478.584 26.7349   5
  -1 -13  -5 456.829 26.5271   6
   1 -13   5 507.520 27.5400   4
  -1 -13  -6 21.1458 8.10871   2
   1 -13   6 28.7499 15.5914   4
  -1 -13  -6 24.2944 13.5103   5
  -1 -13  -6 44.4071 13.6396   6
  -1 -13  -6 30.6434 8.96866   1
  -1 -13  -7 1591.75 71.9816   5
  -1 -13  -7 1600.48 71.9535   6
  -1 -13  -7 1530.46 66.9298   1
  -1 -13  -8 610.841 30.0275   1
  -1 -13  -8 632.740 35.0699   5
  -1 -13  -8 638.326 35.1475   6
   1 -13   8 565.560 28.8756   1
   1 -13   8 696.863 34.3506   4
   1 -13   9 782.855 40.7639   3
  -1 -13  -9 697.297 35.2348   1
  -1 -13  -9 717.555 40.2183   6
  -1 -13  -9 747.147 40.3639   5
   1 -13   9 696.182 34.1831   1
   1 -13   9 834.991 38.9037   4
  -1 -13 -10 154.651 20.3615   6
  -1 -13 -10 127.283 15.4484   1
   1 -13  10 185.753 18.9119   4
  -1 -13 -10 135.658 19.2581   5
   1 -13  10 158.614 14.6618   1
   1 -13  10 167.620 20.9686   3
   1 -13  11 174.288 18.7315   4
  -1 -13 -11 143.190 20.5947   6
   1 -13  11 139.759 15.1106   1
  -1 -13 -11 160.827 16.7593   1
  -1 -13 -11 152.175 20.5047   5
   1 -13  11 156.990 21.0250   3
   1 -13  12 213.234 19.4902   4
  -1 -13 -12 159.116 21.5191   6
   1 -13  12 186.650 21.5812   3
   1 -13  12 166.589 16.7722   1
  -1 -13 -12 159.342 21.6408   5
  -1 -13 -12 163.130 18.1662   1
   1 -13  13 260.341 21.1075   4
  -1 -13 -13 209.879 19.9339   1
   1 -13  13 252.104 19.4043   1
  -1 -13 -13 207.210 23.7676   6
   1 -13  13 242.368 24.1416   3
  -1 -13 -13 206.758 24.1924   5
   1 -13  14 132.792 21.6421   3
   1 -13  14 139.986 17.8085   4
  -1 -13 -14 91.5064 20.4088   5
  -1 -13 -14 106.157 20.9910   6
  -1 -13 -14 83.5007 16.9673   1
   1 -13  15 312.733 23.0629   4
  -1 -13 -15 270.247 24.2168   1
   1 -13  16 80.0385 16.1620   4
  -1 -13 -16 49.2493 18.1804   1
   1 -13  17 58.1054 15.5362   4
  -1 -13 -17 22.1561 18.3946   1
   1 -12 -18 14.1570 20.0882   5
   1 -12 -18 31.2384 18.4229   1
   1 -12 -18 23.4904 20.5038   6
   1 -12 -17 1.13473 18.8134   5
   1 -12 -17 6.18701 16.8398   2
   1 -12 -17 15.8474 16.6614   1
   1 -12 -17 54.2251 20.0306   6
   1 -12 -16 93.7359 20.7630   5
   1 -12 -16 87.3178 18.3432   2
   1 -12 -16 89.4558 17.5389   1
   1 -12 -16 119.362 21.8495   6
   1 -12 -15-8.35778 17.4061   5
   1 -12 -15 24.7410 14.6828   1
   1 -12 -15 13.5210 18.1419   6
   1 -12 -15-0.77921 14.9581   2
   1 -12 -14 350.850 23.9040   1
   1 -12 -14 363.074 28.5167   6
   1 -12 -14 325.543 27.4999   7
   1 -12 -14 327.727 28.1146   5
   1 -12 -14 305.025 24.3539   2
   1 -12 -13 175.025 19.0057   2
   1 -12 -13 188.221 18.4600   1
   1 -12 -13 234.865 23.0418   7
   1 -12 -12 271.161 19.7350   1
   1 -12 -12 302.800 24.2331   7
   1 -12 -11 339.761 23.5440   2
   1 -12 -11 378.672 23.0522   1
   1 -12 -10 1056.62 46.9475   1
   1 -12 -10 982.879 47.4802   2
   1 -12 -10 1039.52 48.1287   4
   1 -12 -10 1139.80 50.8876   7
   1 -12  -9 1323.30 58.0635   1
   1 -12  -9 1295.05 58.8562   2
   1 -12  -9 1377.83 60.3258   4
   1 -12  -8 1460.34 68.5139   2
   1 -12  -8 1624.40 68.0458   1
   1 -12  -8 1573.40 73.3203   6
   1 -12  -8 1685.55 71.5906   7
   1 -12  -8 1556.52 73.3035   5
  -1 -12   8 1829.39 71.8833   4
   1 -12  -8 1742.76 71.1832   4
  -1 -12   8 1862.68 73.9269   3
   1 -12  -7 317.838 19.6289   2
   1 -12  -7 348.899 18.9251   1
   1 -12  -7 345.904 24.9498   6
   1 -12  -7 372.293 23.5953   7
   1 -12  -7 343.941 24.7129   5
  -1 -12   7 423.067 24.3232   4
   1 -12  -7 364.291 23.5026   4
  -1 -12   7 405.465 24.7040   3
   1 -12  -6 741.251 32.4127   1
   1 -12  -6 671.740 32.8476   2
  -1 -12   6 823.488 37.6494   4
  -1 -12   6 889.112 38.7020   3
   1 -12  -6 653.323 37.7830   5
   1 -12  -6 758.636 36.4504   7
   1 -12  -6 816.802 37.5307   4
   1 -12  -6 694.155 38.0410   6
   1 -12  -5 759.063 36.5900   7
   1 -12  -5 821.841 32.5878   1
   1 -12  -5 667.404 32.7600   2
   1 -12  -5 724.917 38.4293   6
   1 -12  -5 744.345 38.6565   5
   1 -12  -5 782.327 37.8850   4
  -1 -12   5 908.948 39.2461   3
  -1 -12   5 816.196 38.5587   4
   1 -12  -4 693.028 36.5248   6
  -1 -12   4 810.129 36.8552   3
  -1 -12   4 776.225 32.0557   5
   1 -12  -4 710.696 36.8322   5
   1 -12  -4 724.493 34.5633   7
   1 -12  -4 731.842 30.1342   1
   1 -12  -4 621.891 30.3104   2
  -1 -12   4 821.719 37.2981   4
   1 -12  -4 787.134 36.7440   4
  -1 -12   4 785.815 32.0561   6
   1 -12  -3 931.285 36.7961   4
  -1 -12   3 880.275 31.9667   6
   1 -12  -3 861.626 33.6437   7
   1 -12  -3 725.874 27.8331   1
   1 -12  -3 801.469 36.2701   6
  -1 -12   3 1002.29 36.5646   3
   1 -12  -3 833.057 36.5251   5
  -1 -12   3 848.548 31.7845   5
   1 -12  -2 19.2236 9.56089   7
   1 -12  -2 18.2305 11.1559   6
  -1 -12   2 11.6273 8.09278   6
   1 -12  -2 2.07519 13.3555   4
  -1 -12   2 14.3654 10.6056   3
  -1 -12   2 16.1975 7.98176   5
   1 -12  -2 10.5389 11.1057   5
  -1 -12   1 70.3943 11.8812   3
   1 -12  -1 62.0183 14.4159   4
  -1 -12   1 61.1894 14.2439   4
  -1 -12   1 51.1981 9.56056   6
   1 -12  -1 64.2594 12.0092   6
   1 -12  -1 40.7160 11.8001   5
  -1 -12   1 56.0747 9.46979   5
  -1 -12   0 1178.80 51.9586   5
   1 -12   0 1119.21 53.1763   6
  -1 -12   0 1199.94 52.0282   6
   1 -12   0 1268.87 54.6772   4
  -1 -12   0 1316.73 53.8058   3
  -1 -12   0 1231.29 54.6949   4
   1 -12   0 1180.20 53.4967   5
  -1 -12  -1 364.431 21.1008   5
   1 -12   1 387.747 22.4546   6
  -1 -12  -1 342.243 20.9590   6
   1 -12   1 375.954 24.1047   4
  -1 -12  -1 402.848 24.2959   4
   1 -12   1 365.896 22.2675   5
   1 -12   1 371.093 23.8234   3
  -1 -12  -1 390.696 22.1358   3
   1 -12   2 161.378 14.1933   5
  -1 -12  -2 167.127 14.4368   3
  -1 -12  -2 125.714 13.8413   6
  -1 -12  -2 148.295 14.1453   5
   1 -12   2 157.696 14.0185   6
   1 -12   3 461.328 22.3269   5
  -1 -12  -3 455.241 22.8209   6
   1 -12   3 487.961 22.5006   6
  -1 -12  -3 451.016 22.7522   5
  -1 -12  -4 1459.46 65.1168   2
  -1 -12  -4 1649.47 70.4143   6
   1 -12   4 1899.92 69.7065   5
  -1 -12  -4 1637.56 70.3721   5
   1 -12   4 1909.43 69.7202   6
  -1 -12  -5 714.309 32.3944   2
  -1 -12  -5 805.668 33.3056   1
   1 -12   5 676.191 31.7544   1
  -1 -12  -5 821.958 37.9924   6
   1 -12   5 851.602 38.5217   4
  -1 -12  -5 830.905 38.1310   5
  -1 -12  -6 741.949 32.8493   1
   1 -12   6 680.995 31.4839   1
  -1 -12  -6 734.825 37.0291   6
   1 -12   6 806.237 37.2261   4
  -1 -12  -6 689.563 36.7536   5
  -1 -12  -7 871.304 39.0232   1
  -1 -12  -7 897.078 43.5245   6
   1 -12   7 822.989 37.9974   1
   1 -12   7 934.801 42.5148   4
  -1 -12  -7 896.453 43.5006   5
  -1 -12  -8 162.561 14.6177   1
  -1 -12  -8 156.711 18.2507   6
   1 -12   8 198.278 18.6374   4
   1 -12   8 158.411 13.2992   1
   1 -12   8 196.943 19.5643   3
  -1 -12  -8 145.767 17.7595   5
  -1 -12  -9 349.958 21.6599   1
  -1 -12  -9 337.660 25.1908   6
   1 -12   9 391.527 24.2255   4
   1 -12   9 328.686 20.3899   1
   1 -12   9 368.535 26.0869   3
  -1 -12  -9 329.805 25.1248   5
  -1 -12 -10 542.069 29.0535   1
  -1 -12 -10 487.264 32.4799   6
   1 -12  10 498.097 27.7541   1
   1 -12  10 584.195 33.6135   3
  -1 -12 -10 500.051 32.6849   5
  -1 -12 -11 414.281 26.7921   1
  -1 -12 -11 439.381 30.6739   6
   1 -12  11 548.168 28.6697   4
   1 -12  11 475.816 26.4247   1
   1 -12  11 521.585 32.0458   3
  -1 -12 -11 455.182 31.1237   5
  -1 -12 -12-1.78599 13.6263   1
   1 -12  12 20.9926 12.5086   1
  -1 -12 -12 23.1691 17.3684   6
   1 -12  12 29.6973 14.7737   4
   1 -12  12 46.4198 17.4678   3
  -1 -12 -12 7.17861 16.3616   5
  -1 -12 -13 62.1300 15.7160   1
   1 -12  13 73.9746 18.5257   3
   1 -12  13 102.504 15.8756   4
   1 -12  13 100.278 15.2430   1
   1 -12  14 152.088 17.3426   4
   1 -12  14 153.746 21.9951   3
   1 -12  14 145.367 17.5008   1
  -1 -12 -14 131.123 18.3466   1
   1 -12  15 134.690 16.6751   4
   1 -12  15 105.178 17.1289   1
  -1 -12 -15 103.667 18.1788   1
   1 -12  16 42.2966 14.4203   4
   1 -12  16 28.7605 15.8837   1
  -1 -12 -16 43.0607 17.6554   1
  -1 -12 -17 155.602 21.5731   1
   1 -12  17 138.309 17.1969   4
   1 -11 -18 38.5577 20.3960   6
   1 -11 -18 88.9319 21.8967   5
   1 -11 -18 82.1504 19.9686   1
   1 -11 -17 99.0952 21.5119   6
   1 -11 -17 134.713 20.6882   2
   1 -11 -17 109.482 22.1890   5
   1 -11 -17 169.251 20.3132   1
   1 -11 -16 95.0100 21.4671   6
   1 -11 -16 69.1317 16.6816   1
   1 -11 -16 73.8897 17.4729   2
   1 -11 -16 76.6274 20.8366   5
   1 -11 -15 482.390 32.8271   6
   1 -11 -15 444.074 28.4880   1
   1 -11 -15 418.718 31.5829   5
   1 -11 -14 55.2006 15.3707   1
   1 -11 -14 53.4108 18.3035   6
   1 -11 -14 36.4385 17.8247   5
   1 -11 -13 376.621 28.6722   5
   1 -11 -13 399.867 24.9661   1
   1 -11 -13 351.901 25.3640   2
   1 -11 -13 390.056 28.6863   6
   1 -11 -12 151.441 20.7149   6
   1 -11 -12 169.586 21.0573   5
   1 -11 -12 154.374 20.3321   7
   1 -11 -12 190.965 17.1095   1
   1 -11 -12 176.947 17.8532   2
   1 -11 -11 12.8088 16.0129   7
   1 -11 -11 20.2683 11.8691   1
   1 -11 -11 15.4900 12.2845   2
   1 -11 -10 373.565 25.6612   7
   1 -11 -10 376.307 23.0347   4
   1 -11 -10 364.109 21.6716   1
   1 -11 -10 319.312 22.0558   2
   1 -11  -9 926.703 45.0135   7
  -1 -11   9 1015.05 44.3161   4
   1 -11  -9 921.000 43.2247   4
   1 -11  -9 923.481 42.0038   1
   1 -11  -9 906.250 42.7337   2
   1 -11  -8 630.239 32.3774   7
   1 -11  -8 540.844 29.4251   2
   1 -11  -8 630.216 29.1786   1
  -1 -11   8 653.163 32.3290   4
   1 -11  -8 619.312 31.4742   4
   1 -11  -7 9.38981 7.87152   1
  -1 -11   7 1.45129 12.1556   4
   1 -11  -7 3.70859 12.0163   4
   1 -11  -7 7.96954 8.51589   2
   1 -11  -7 10.3827 12.5006   7
   1 -11  -6 799.792 39.0950   4
   1 -11  -6 751.776 35.9458   2
   1 -11  -6 872.087 39.1698   7
   1 -11  -6 766.578 40.4352   6
   1 -11  -6 839.057 35.6465   1
   1 -11  -6 788.922 40.6889   5
  -1 -11   6 898.864 39.8662   4
  -1 -11   6 943.412 41.0488   3
   1 -11  -5 256.780 19.6307   4
   1 -11  -5 291.540 19.0485   7
   1 -11  -5 290.279 20.4328   5
   1 -11  -5 315.188 21.1323   6
  -1 -11   5 311.095 20.5144   4
  -1 -11   5 361.436 20.4916   3
   1 -11  -5 224.433 14.9574   2
   1 -11  -5 276.714 14.4969   1
   1 -11  -4 376.263 22.7257   6
  -1 -11   4 374.255 22.0008   3
   1 -11  -4 335.257 22.2924   5
  -1 -11   4 366.520 17.2465   5
   1 -11  -4 365.000 20.7264   7
   1 -11  -4 341.433 16.0171   1
   1 -11  -4 306.544 16.5080   2
   1 -11  -4 370.614 22.4265   4
  -1 -11   4 364.168 22.3565   4
  -1 -11   4 346.239 17.1068   6
   1 -11  -3 1586.51 65.5417   7
   1 -11  -3 1598.41 61.7773   1
   1 -11  -3 1696.13 68.4907   6
  -1 -11   3 1644.97 64.0892   6
   1 -11  -3 1657.02 68.4036   5
   1 -11  -3 1637.93 67.7860   4
  -1 -11   3 1749.08 67.6047   3
  -1 -11   3 1668.49 64.1575   5
   1 -11  -2 1660.86 69.5492   7
   1 -11  -2 1620.84 71.9819   6
  -1 -11   2 1751.68 69.2182   6
   1 -11  -2 1537.50 71.7100   5
   1 -11  -2 1751.11 72.2673   4
  -1 -11   2 1855.06 71.9605   3
  -1 -11   2 1682.67 69.0748   5
   1 -11  -1 850.714 37.4618   7
  -1 -11   1 935.373 40.1534   3
   1 -11  -1 917.365 41.1124   4
  -1 -11   1 829.480 37.6826   6
   1 -11  -1 856.723 40.3192   6
  -1 -11   1 896.714 41.2710   4
   1 -11  -1 833.667 40.1835   5
  -1 -11   1 831.222 37.7430   5
  -1 -11   0 926.508 41.6978   5
   1 -11   0 893.939 43.1194   6
   1 -11   0 984.812 44.3247   4
  -1 -11   0 968.082 41.8731   6
  -1 -11   0 973.757 44.6938   4
   1 -11   0 921.964 43.2837   5
  -1 -11   0 1022.18 43.3930   3
  -1 -11  -1 510.966 25.6486   5
   1 -11   1 490.620 26.2123   6
   1 -11   1 496.246 28.1036   4
  -1 -11  -1 482.283 25.3365   6
   1 -11   1 472.456 25.9659   5
  -1 -11  -1 571.638 26.4972   3
  -1 -11  -1 513.196 28.1710   4
   1 -11   2 2044.24 84.9456   6
   1 -11   2 2075.30 85.0753   5
  -1 -11  -2 2063.20 84.9868   5
  -1 -11  -2 2058.48 84.9434   6
   1 -11   3 637.790 27.7391   1
   1 -11   3 813.073 33.2314   6
   1 -11   3 812.446 33.2138   5
  -1 -11  -3 652.846 28.3368   2
  -1 -11  -3 706.113 33.3524   5
  -1 -11  -3 694.761 33.1621   6
  -1 -11  -4 12.0735 10.1073   5
  -1 -11  -4 12.3661 5.74644   2
   1 -11   4 9.64354 9.07207   6
  -1 -11  -4 18.5278 10.2075   6
   1 -11   4 12.4396 5.40399   1
   1 -11   4 4.85076 8.72884   5
  -1 -11  -4 9.38930 6.69183   1
   1 -11   5 383.035 18.9633   1
  -1 -11  -5 378.422 23.5647   6
  -1 -11  -5 393.602 19.5478   2
  -1 -11  -5 428.793 20.2463   1
   1 -11   5 448.780 24.6822   4
  -1 -11  -5 386.148 23.7330   5
  -1 -11  -6 966.722 40.9853   1
   1 -11   6 892.598 44.7489   3
   1 -11   6 902.154 39.9752   1
   1 -11   6 1002.09 44.1732   4
  -1 -11  -6 981.595 44.9346   5
  -1 -11  -6 922.131 44.3214   6
  -1 -11  -7 385.671 21.3521   1
   1 -11   7 374.484 20.3393   1
   1 -11   7 433.601 25.7900   3
  -1 -11  -7 412.617 25.4155   6
   1 -11   7 419.535 24.4246   4
  -1 -11  -7 400.134 25.0941   5
   1 -11   8 703.742 32.8312   1
  -1 -11  -8 668.237 36.8884   6
  -1 -11  -8 669.622 33.4707   1
   1 -11   8 739.778 35.8567   4
  -1 -11  -8 658.204 36.8724   5
   1 -11   9 1025.79 48.2262   3
   1 -11   9 960.442 43.6025   1
  -1 -11  -9 952.124 47.7946   6
  -1 -11  -9 943.212 44.2256   1
   1 -11   9 1101.39 46.2079   4
  -1 -11  -9 873.618 47.2185   5
  -1 -11 -10 141.037 18.9625   6
   1 -11  10 139.591 14.4227   1
   1 -11  10 134.393 16.0218   4
   1 -11  10 100.616 17.9174   3
  -1 -11 -10 107.274 18.1805   5
  -1 -11 -10 130.489 14.9790   1
   1 -11  11 1290.79 59.8284   1
  -1 -11 -11 1249.67 60.3182   1
   1 -11  11 1504.72 64.8635   3
   1 -11  11 1517.57 60.9686   4
   1 -11  12 121.261 15.3783   1
  -1 -11 -12 103.214 15.9958   1
   1 -11  12 113.996 19.8296   3
   1 -11  12 142.956 16.4513   4
   1 -11  13 328.055 23.4746   1
  -1 -11 -13 303.081 24.2204   1
   1 -11  13 394.090 28.0343   3
   1 -11  13 377.287 23.4193   4
   1 -11  14 1056.62 52.1881   1
  -1 -11 -14 1050.14 53.1576   1
   1 -11  14 1226.81 56.6475   3
   1 -11  14 1160.92 50.7903   4
   1 -11  15 60.7502 15.8776   1
  -1 -11 -15 36.7174 16.5600   1
   1 -11  15 50.3456 13.7728   4
  -1 -11 -16 231.773 25.9510   6
  -1 -11 -16 212.918 25.4270   5
   1 -11  16 229.398 22.1369   1
   1 -11  16 262.807 19.2674   4
  -1 -11 -16 228.216 23.2474   1
  -1 -11 -17 258.121 26.8152   6
  -1 -11 -17 216.610 25.7985   5
   1 -11  17 196.299 22.0753   1
  -1 -11 -17 236.058 23.8365   1
   1 -11  17 206.260 18.0172   4
  -1 -11 -18 32.2625 20.3355   5
  -1 -11 -18 16.0326 19.9208   6
  -1 -11 -18 10.8833 18.1973   1
   1 -10 -19 353.719 31.4246   5
   1 -10 -19 325.852 30.6652   6
   1 -10 -19 375.403 29.4999   1
   1 -10 -18 24.2911 19.6750   5
   1 -10 -18 14.2901 19.1879   6
   1 -10 -18 64.7104 18.4910   1
   1 -10 -17 453.434 34.0849   5
   1 -10 -17 502.945 35.1168   6
   1 -10 -17 504.340 31.7090   1
   1 -10 -16 63.4359 18.7598   6
   1 -10 -16 120.610 18.3678   1
   1 -10 -16 78.8960 19.7327   5
   1 -10 -15 42.5131 17.4294   5
   1 -10 -15 61.9490 16.4382   1
   1 -10 -15 48.0920 18.0229   6
   1 -10 -15 31.4006 18.5115   7
   1 -10 -14 35.9022 17.2484   5
   1 -10 -14 54.1066 18.1930   6
   1 -10 -14 59.4509 15.2522   1
   1 -10 -13 135.960 19.7998   5
   1 -10 -13 124.874 19.6018   6
   1 -10 -13 121.334 16.2519   1
   1 -10 -12 153.992 20.4640   5
   1 -10 -12 174.022 20.9099   6
   1 -10 -11 80.5216 16.5883   5
   1 -10 -11 96.1987 13.8654   1
   1 -10 -11 72.2373 16.3915   6
   1 -10 -10 314.112 21.1320   4
   1 -10 -10 377.377 21.5858   1
   1 -10  -9 1224.65 52.7911   7
   1 -10  -9 1038.24 50.1064   2
  -1 -10   9 1221.22 50.9207   4
   1 -10  -9 1166.40 50.3122   4
   1 -10  -9 1093.59 49.6028   1
   1 -10  -8 1511.57 63.9009   7
   1 -10  -8 1368.92 61.7611   2
  -1 -10   8 1592.93 63.0173   4
   1 -10  -8 1356.94 61.8932   4
   1 -10  -8 1499.54 61.3183   1
   1 -10  -7 537.965 27.7006   2
   1 -10  -7 552.840 26.9930   1
   1 -10  -7 600.668 30.2384   7
  -1 -10   7 640.863 30.3520   4
   1 -10  -7 607.528 29.8655   4
   1 -10  -6 176.283 12.8371   2
   1 -10  -6 192.017 16.1090   7
   1 -10  -6 199.119 16.0908   4
  -1 -10   6 192.842 16.5768   4
   1 -10  -6 207.516 12.7166   1
   1 -10  -5 358.089 21.8342   4
   1 -10  -5 372.261 21.4643   7
   1 -10  -5 323.338 22.4488   5
   1 -10  -5 328.947 22.3289   6
  -1 -10   5 398.271 22.6648   4
   1 -10  -5 373.328 17.8249   1
   1 -10  -5 328.353 18.1795   2
   1 -10  -4 20.6938 10.6870   5
   1 -10  -4 14.2712 10.4629   6
  -1 -10   4 22.9332 10.2034   3
   1 -10  -4 24.2057 5.74464   1
   1 -10  -4 18.2203 10.1510   7
  -1 -10   4 13.7399 5.90647   5
   1 -10  -4 16.7471 6.01145   2
  -1 -10   4 27.1048 12.3443   4
   1 -10  -4 14.1907 11.7707   4
  -1 -10   4 15.9782 6.01454   6
   1 -10  -3 712.792 36.2101   5
  -1 -10   3 843.092 36.4024   3
   1 -10  -3 771.467 31.1323   1
   1 -10  -3 721.423 34.3969   7
  -1 -10   3 827.346 32.7938   6
   1 -10  -3 688.057 31.4242   2
  -1 -10   3 802.580 32.7267   5
   1 -10  -3 728.292 36.2177   6
   1 -10  -3 797.396 36.4025   4
   1 -10  -2 10.2823 3.48645   1
  -1 -10   2 9.14924 9.37893   3
   1 -10  -2 11.2931 3.70374   2
  -1 -10   2 14.5866 7.02773   5
   1 -10  -2-2.38464 9.89380   5
  -1 -10   2 15.0920 7.25110   6
   1 -10  -2 11.8656 9.78942   6
   1 -10  -2 9.57231 11.4801   4
   1 -10  -2 13.3262 8.63721   7
   1 -10  -1-1.31103 11.5475   4
  -1 -10   1-2.02327 9.22289   3
   1 -10  -1 4.53701 7.79344   7
   1 -10  -1 4.52559 9.26081   5
  -1 -10   1 2.87296 7.32939   5
  -1 -10   1 0.44443 11.8428   4
   1 -10  -1 1.80281 9.23366   6
  -1 -10   1-0.28588 7.26000   6
   1 -10   0 517.281 24.4617   7
  -1 -10   0 520.028 25.5932   6
   1 -10   0 519.712 28.2768   4
  -1 -10   0 542.500 25.7610   5
  -1 -10   0 603.340 28.9820   4
   1 -10   0 527.273 27.6056   6
  -1 -10   0 589.776 27.3149   3
   1 -10   0 544.368 27.5661   5
  -1 -10  -1 260.805 16.3691   6
  -1 -10  -1 268.856 19.0541   4
   1 -10   1 276.779 18.9785   4
   1 -10   1 284.687 17.5776   5
   1 -10   1 269.499 17.4784   6
  -1 -10  -1 264.753 16.5879   5
  -1 -10  -1 270.548 16.9587   3
  -1 -10  -2 496.895 23.7162   6
  -1 -10  -2 471.080 23.4566   5
   1 -10   2 513.953 24.0512   6
   1 -10   2 414.504 18.3018   1
  -1 -10  -2 436.286 18.9264   2
   1 -10   2 538.338 24.2637   5
  -1 -10  -3 148.425 13.4469   6
   1 -10   3 125.613 8.03321   1
  -1 -10  -3 126.402 12.9509   5
   1 -10   3 160.859 12.7194   6
  -1 -10  -3 140.145 8.73238   2
   1 -10   3 169.911 12.8341   5
  -1 -10  -4 2297.57 89.8897   2
  -1 -10  -4 2424.29 90.4028   1
  -1 -10  -4 2188.61 93.2217   6
   1 -10   4 2177.36 89.2618   1
  -1 -10  -4 2214.18 93.3258   5
   1 -10   5 650.629 30.5880   1
   1 -10   5 742.021 35.7770   3
  -1 -10  -5 735.405 31.6994   1
   1 -10   5 734.610 34.9516   4
  -1 -10  -5 745.540 35.2315   5
  -1 -10  -5 732.927 35.1034   6
   1 -10   6 866.859 37.7090   1
   1 -10   6 913.690 42.3889   3
  -1 -10  -6 869.095 38.6186   1
   1 -10   6 935.097 41.2986   4
  -1 -10  -6 876.472 41.9598   5
  -1 -10  -6 826.785 41.3928   6
  -1 -10  -7 1068.01 47.9508   1
   1 -10   7 1126.84 47.4998   1
   1 -10   7 1212.35 52.0622   3
  -1 -10  -7 1097.82 51.2238   6
   1 -10   7 1096.08 49.6775   4
  -1 -10  -7 1126.07 51.4468   5
   1 -10   8 257.602 21.4186   3
   1 -10   8 265.695 17.0193   1
  -1 -10  -8 282.603 21.3269   6
  -1 -10  -8 322.723 18.7029   1
   1 -10   8 292.014 19.9085   4
  -1 -10  -8 237.242 20.4586   5
  -1 -10  -9 1870.24 80.9862   1
   1 -10   9 2017.63 81.6220   4
   1 -10   9 2017.34 84.6683   3
   1 -10   9 1921.26 80.5266   1
  -1 -10 -10 165.831 16.4518   1
   1 -10  10 177.244 16.8814   4
   1 -10  10 197.371 19.2909   3
   1 -10  10 179.942 15.6556   1
  -1 -10 -11 833.098 41.1629   1
   1 -10  11 914.504 40.4138   4
   1 -10  11 865.647 44.1980   3
   1 -10  11 790.203 40.0920   1
  -1 -10 -12 1134.81 55.8407   1
   1 -10  12 1348.86 55.1386   4
   1 -10  12 1297.73 59.3261   3
   1 -10  12 1178.04 55.3868   1
  -1 -10 -13 357.930 25.4770   1
   1 -10  13 361.442 24.4666   1
   1 -10  13 369.913 23.0939   4
   1 -10  13 381.881 27.5583   3
   1 -10  14 326.738 23.9182   1
  -1 -10 -14 326.321 25.0376   1
  -1 -10 -14 329.397 27.7661   6
   1 -10  14 348.579 22.0578   4
  -1 -10 -14 331.988 27.9524   5
   1 -10  15 815.375 41.3612   1
  -1 -10 -15 800.530 44.8548   6
  -1 -10 -15 773.496 42.0352   1
   1 -10  15 824.096 38.0228   4
  -1 -10 -15 726.541 43.9624   5
  -1 -10 -16 329.478 28.1224   6
   1 -10  16 319.211 20.6348   4
   1 -10  16 325.258 24.9487   1
  -1 -10 -16 330.969 26.2468   1
  -1 -10 -16 267.735 26.9643   5
  -1 -10 -17 7.45075 18.8700   6
   1 -10  17 10.1017 12.0918   4
  -1 -10 -17 7.48855 19.1436   5
   1 -10  17 26.5123 16.4288   1
  -1 -10 -17 18.9007 17.3587   1
  -1 -10 -18 109.464 22.3534   5
  -1 -10 -18 105.891 20.9390   1
  -1 -10 -18 92.2450 21.8298   6
   1  -9 -19 83.2994 21.5707   5
   1  -9 -19 125.236 21.3300   1
   1  -9 -19 101.655 22.1001   6
   1  -9 -18 343.312 30.0608   5
   1  -9 -18 423.919 29.8650   1
   1  -9 -18 374.426 30.5306   6
   1  -9 -17 288.890 27.5397   5
   1  -9 -17 286.387 27.4989   6
   1  -9 -17 356.222 26.5035   1
   1  -9 -16 49.1437 18.7722   7
   1  -9 -16 43.9027 18.1762   5
   1  -9 -16 56.2941 18.9378   6
   1  -9 -16 41.3107 16.2823   1
   1  -9 -15 2144.44 89.3917   7
   1  -9 -15 1979.32 90.5636   5
   1  -9 -15 2103.18 88.3086   1
   1  -9 -15 1878.04 90.0890   6
   1  -9 -14 15.8371 15.6406   6
   1  -9 -14 26.1969 16.8943   7
   1  -9 -14 28.0641 14.7300   1
   1  -9 -14 20.3413 15.9410   5
   1  -9 -13 423.003 30.6120   5
   1  -9 -13 534.822 28.9348   1
   1  -9 -13 467.576 31.3896   6
   1  -9 -12 387.802 27.3332   5
   1  -9 -12 400.017 24.5226   1
   1  -9 -12 388.170 27.5952   6
   1  -9 -11 42.0974 15.0949   5
   1  -9 -11 30.6817 15.1555   6
   1  -9 -11 45.6474 12.4732   1
   1  -9 -10 588.474 30.6177   4
   1  -9 -10 652.556 35.2584   6
   1  -9 -10 685.016 31.9191   1
   1  -9 -10 638.457 35.0158   5
   1  -9  -9 340.925 20.6232   4
  -1  -9   9 404.284 21.8436   4
   1  -9  -9 339.490 24.0729   5
   1  -9  -9 372.263 20.8650   1
   1  -9  -9 335.007 24.1404   6
   1  -9  -8 380.889 23.4115   7
   1  -9  -8 369.038 20.6002   1
   1  -9  -8 361.289 21.3152   4
  -1  -9   8 427.542 22.3490   4
   1  -9  -8 376.288 21.2845   2
   1  -9  -7 120.368 14.2722   7
   1  -9  -7 91.3060 10.7438   2
   1  -9  -7 101.340 12.5332   4
  -1  -9   7 102.459 13.2273   4
   1  -9  -7 99.8077 10.2936   1
   1  -9  -6 68.7458 12.0513   7
   1  -9  -6 67.1416 9.35439   2
  -1  -9   6 50.0836 11.8542   4
   1  -9  -6 79.3525 12.0511   4
   1  -9  -6 62.5347 8.44355   1
   1  -9  -5 741.018 36.3187   4
   1  -9  -5 772.830 36.6516   7
  -1  -9   5 824.412 37.0708   4
   1  -9  -5 771.602 34.4801   2
   1  -9  -5 837.347 34.1175   1
   1  -9  -4 575.637 27.6832   4
   1  -9  -4 511.336 26.7959   7
   1  -9  -4 562.274 23.8271   1
  -1  -9   4 546.541 27.8633   4
  -1  -9   4 608.696 28.5635   3
   1  -9  -4 487.752 24.1511   2
   1  -9  -3 12.0497 9.59839   7
   1  -9  -3-0.78051 10.7181   4
   1  -9  -3 8.79946 10.4197   5
   1  -9  -3 5.83286 5.01461   1
  -1  -9   3 15.3739 5.99236   5
   1  -9  -3 10.1376 10.0176   6
  -1  -9   3 8.39417 9.47328   3
   1  -9  -3 9.20619 5.48310   2
  -1  -9   3 8.71136 5.94932   6
   1  -9  -2 1323.86 55.5407   7
   1  -9  -2 1251.81 52.9843   2
   1  -9  -2 1412.73 57.6104   4
  -1  -9   2 1384.01 54.6591   5
   1  -9  -2 1255.14 57.4103   5
  -1  -9   2 1481.61 57.3651   3
   1  -9  -2 1353.81 52.7340   1
   1  -9  -2 1315.24 57.6540   6
  -1  -9   2 1385.46 54.6434   6
  -1  -9   1 2844.34 105.005   3
   1  -9  -1 2702.81 105.352   4
  -1  -9   1 2569.31 102.949   5
   1  -9  -1 2437.17 104.932   5
  -1  -9   1 2740.08 105.643   4
   1  -9  -1 2497.32 105.001   6
  -1  -9   1 2617.06 102.984   6
   1  -9  -1 2463.64 102.701   7
  -1  -9   0 3873.23 144.429   3
   1  -9   0 3725.96 144.892   4
  -1  -9   0 3555.74 143.024   5
   1  -9   0 3433.56 144.570   5
  -1  -9   0 3935.79 145.290   4
   1  -9   0 3504.64 144.573   6
  -1  -9   0 3624.79 143.063   6
   1  -9   0 3540.27 141.873   7
  -1  -9  -1 392.300 20.0983   3
  -1  -9  -1 382.628 19.5029   5
  -1  -9  -1 390.738 19.6051   6
   1  -9   1 391.847 20.5934   5
   1  -9   1 408.002 20.7973   6
  -1  -9  -1 322.564 15.4768   2
  -1  -9  -1 405.034 22.2673   4
   1  -9   1 359.002 21.7511   4
   1  -9   1 378.362 17.1516   7
   1  -9   2 2801.05 108.361   1
  -1  -9  -2 2631.37 111.805   6
   1  -9   2 3056.11 112.567   5
  -1  -9  -2 2636.04 108.775   2
  -1  -9  -2 2924.65 112.302   5
   1  -9   2 3027.34 112.496   6
  -1  -9  -3 381.557 21.0400   5
   1  -9   3 381.092 20.3787   6
  -1  -9  -3 403.901 21.3553   6
  -1  -9  -3 374.040 17.4705   2
   1  -9   3 396.702 20.6071   5
  -1  -9  -3 373.321 18.0281   1
   1  -9   3 367.759 16.9257   1
   1  -9   4 232.238 12.8761   1
  -1  -9  -4 225.389 16.6166   5
   1  -9   4 261.665 18.2652   3
  -1  -9  -4 255.561 17.0477   6
  -1  -9  -4 273.768 14.0744   1
   1  -9   5 652.870 29.5731   1
   1  -9   5 696.963 32.7501   4
  -1  -9  -5 698.893 33.2647   5
   1  -9   5 683.957 33.9421   3
  -1  -9  -5 667.483 30.3224   1
  -1  -9  -5 702.426 33.3417   6
  -1  -9  -6 932.717 40.4148   1
   1  -9   6 972.894 42.0248   4
  -1  -9  -6 909.346 43.0746   5
   1  -9   6 862.135 43.0199   3
  -1  -9  -6 936.304 43.2256   6
   1  -9   6 929.144 39.6916   1
   1  -9   7 901.300 40.2470   3
   1  -9   7 904.867 38.5906   4
  -1  -9  -7 836.054 37.0622   1
  -1  -9  -7 704.867 38.9182   5
   1  -9   7 841.013 36.5151   1
  -1  -9  -7 730.044 39.3040   6
  -1  -9  -8 140.648 13.4077   1
   1  -9   8 141.120 16.7086   3
   1  -9   8 151.153 12.8973   1
   1  -9   8 185.344 15.1770   4
  -1  -9  -9 985.965 46.4133   1
   1  -9   9 1067.23 49.3338   3
   1  -9   9 1022.45 46.0604   1
   1  -9   9 1111.96 46.8640   4
  -1  -9 -10 115.503 14.2967   1
   1  -9  10 116.546 16.1186   3
   1  -9  10 111.291 13.2843   1
   1  -9  10 98.1592 13.8768   4
  -1  -9 -11 441.107 26.9578   1
   1  -9  11 530.003 29.8829   3
   1  -9  11 444.283 26.2258   1
   1  -9  11 479.155 25.8345   4
  -1  -9 -12 443.385 27.6168   1
   1  -9  12 489.551 25.9426   4
   1  -9  12 518.996 30.7770   3
   1  -9  12 442.738 26.8997   1
  -1  -9 -13 142.564 17.5531   1
  -1  -9 -13 121.937 18.8880   6
  -1  -9 -13 120.955 19.1021   5
   1  -9  13 131.613 19.1994   3
   1  -9  13 123.379 14.6230   4
   1  -9  13 121.826 16.4889   1
   1  -9  14 1234.64 55.5197   1
   1  -9  14 1332.13 52.4880   4
  -1  -9 -14 1150.00 55.7183   1
   1  -9  14 1098.12 49.2148   7
  -1  -9 -14 1255.20 58.8362   5
  -1  -9 -14 1171.50 58.2530   6
   1  -9  15 16.6879 14.6210   1
  -1  -9 -15 26.3096 16.0150   1
   1  -9  15 18.6031 11.5243   4
   1  -9  15 13.5586 9.61552   7
  -1  -9 -15-5.65804 16.6426   5
  -1  -9 -15 21.5662 16.8603   6
   1  -9  16 249.686 22.4981   1
  -1  -9 -16 283.694 24.3282   1
   1  -9  16 259.911 17.6801   4
   1  -9  16 218.665 16.2831   7
  -1  -9 -16 228.000 24.9982   5
  -1  -9 -16 305.564 26.3204   6
   1  -9  17 123.141 19.4693   1
  -1  -9 -17 98.0745 19.6516   1
   1  -9  17 102.093 12.9293   4
   1  -9  17 94.2750 12.9994   7
  -1  -9 -17 84.8228 21.0518   6
  -1  -9 -17 82.1316 20.6439   5
   1  -9  18 103.397 13.7011   7
  -1  -9 -18 115.749 21.4884   6
  -1  -9 -18 105.827 21.1158   1
  -1  -9 -18 108.786 21.6322   5
   1  -9  19 90.2949 14.2736   7
  -1  -9 -19 110.048 22.9336   5
  -1  -9 -19 100.779 21.2896   1
  -1  -9 -19 94.8362 22.7975   6
   1  -8 -20 219.579 26.5016   5
   1  -8 -20 277.470 27.3327   1
   1  -8 -20 274.178 27.9423   6
   1  -8 -19 66.7326 20.6239   5
   1  -8 -19 53.8165 19.2771   1
   1  -8 -19 42.8004 20.1704   6
   1  -8 -18 134.092 22.2786   5
   1  -8 -18 166.117 22.9166   6
   1  -8 -18 150.039 21.1022   1
   1  -8 -17 248.471 25.4111   6
   1  -8 -17 306.158 25.8921   1
   1  -8 -17 284.711 26.2803   5
   1  -8 -16 293.425 26.1173   7
   1  -8 -16 287.500 25.9272   5
   1  -8 -16 326.527 26.4388   6
   1  -8 -16 288.785 24.4577   1
   1  -8 -15 75.1054 18.5547   5
   1  -8 -15 109.503 17.6462   1
   1  -8 -15 130.509 19.7949   6
   1  -8 -15 114.203 19.8572   7
   1  -8 -14 189.635 19.5805   1
   1  -8 -14 173.157 21.0289   5
   1  -8 -14 153.395 20.6955   6
   1  -8 -14 233.479 22.0841   7
   1  -8 -13 934.729 48.7189   6
   1  -8 -13 1004.72 46.9096   1
   1  -8 -13 913.248 48.7230   5
   1  -8 -13 1049.90 48.3455   7
   1  -8 -12 268.928 23.5898   6
   1  -8 -12 329.208 23.5146   7
   1  -8 -12 265.526 22.9403   5
   1  -8 -12 298.727 20.9971   1
   1  -8 -11 459.936 26.4014   1
   1  -8 -11 507.657 29.4710   5
   1  -8 -11 451.352 28.7789   6
   1  -8 -10 714.114 33.9184   1
   1  -8 -10 730.583 36.9934   5
   1  -8 -10 631.277 31.6904   4
   1  -8 -10 755.558 37.1154   6
   1  -8  -9 226.913 16.0559   1
   1  -8  -9 194.320 18.1211   5
   1  -8  -9 188.287 14.6409   4
   1  -8  -9 226.726 18.4707   6
   1  -8  -8 1110.97 47.1033   1
   1  -8  -8 1134.49 50.2923   5
   1  -8  -8 1106.49 50.1940   6
   1  -8  -8 995.918 46.3520   4
  -1  -8   8 1115.97 47.3054   4
   1  -8  -7 179.899 14.4536   4
  -1  -8   7 212.233 15.4433   4
   1  -8  -7 206.073 13.9309   1
   1  -8  -6 174.579 12.4704   1
   1  -8  -6 208.093 14.6414   4
  -1  -8   6 189.773 14.9072   4
   1  -8  -6 178.618 12.8888   2
   1  -8  -6 175.312 15.7644   7
   1  -8  -5 721.710 31.0578   1
   1  -8  -5 729.725 33.1396   4
  -1  -8   5 755.440 33.6362   4
   1  -8  -5 672.813 31.2942   2
   1  -8  -5 693.387 33.4962   7
   1  -8  -4 190.112 11.2389   1
   1  -8  -4 174.634 11.5076   2
   1  -8  -4 188.075 14.5243   7
  -1  -8   4 208.443 15.5421   4
   1  -8  -4 173.705 14.6594   4
  -1  -8   3 878.224 39.2870   3
  -1  -8   3 934.612 36.1946   5
   1  -8  -3 806.110 36.2528   2
   1  -8  -3 856.104 38.5308   7
   1  -8  -3 897.248 39.5691   4
  -1  -8   3 943.517 36.2376   6
   1  -8  -3 837.465 35.9096   1
   1  -8  -2 163.029 14.2046   4
   1  -8  -2 175.857 12.7823   7
  -1  -8   2 173.718 10.3919   5
  -1  -8   2 176.672 13.3314   3
   1  -8  -2 170.518 8.99015   1
   1  -8  -2 148.440 9.34252   2
  -1  -8   2 164.176 10.3317   6
   1  -8  -1 1954.98 82.3325   5
  -1  -8   1 2054.76 80.2319   5
   1  -8  -1 2022.13 80.3450   7
  -1  -8   1 2077.96 82.6080   4
  -1  -8   1 2261.03 82.2451   3
  -1  -8   1 2044.61 80.2146   6
   1  -8  -1 2065.07 82.6017   6
   1  -8  -1 2149.42 82.6703   4
   1  -8  -1 1985.47 78.3843   2
   1  -8  -1 1921.40 78.1104   1
   1  -8   0 543.496 26.3600   4
   1  -8   0 528.560 22.7229   7
   1  -8   0 522.019 25.5398   5
  -1  -8   0 536.211 23.6913   6
   1  -8   0 486.562 25.2830   6
  -1  -8   0 547.159 24.8653   3
  -1  -8   0 539.542 23.6981   5
  -1  -8   0 467.616 20.6568   2
  -1  -8   0 489.493 26.0795   4
  -1  -8  -1 1056.47 44.8827   5
  -1  -8  -1 1035.32 44.9137   6
   1  -8   1 1156.31 41.7775   1
   1  -8   1 1082.40 46.4689   4
   1  -8   1 1037.17 45.5933   6
   1  -8   1 1004.62 45.4887   5
  -1  -8  -1 954.397 42.1152   2
   1  -8   1 1067.62 42.8101   7
  -1  -8  -2 427.084 22.3243   6
   1  -8   2 488.637 22.9303   5
   1  -8   2 441.344 22.5343   6
  -1  -8  -2 429.127 19.4088   2
   1  -8   2 440.371 18.8748   1
  -1  -8  -2 465.668 22.6642   5
  -1  -8  -3 631.137 26.5450   1
  -1  -8  -3 626.584 29.0138   6
  -1  -8  -3 620.615 26.0803   2
   1  -8   3 548.268 29.7863   3
   1  -8   3 596.889 28.2634   6
  -1  -8  -3 581.104 28.8287   5
   1  -8   3 585.427 25.4895   1
   1  -8   3 609.399 28.4089   5
  -1  -8  -4 5927.71 233.887   6
   1  -8   4 5818.82 231.036   1
  -1  -8  -4 6170.32 231.753   1
  -1  -8  -4 5876.32 233.853   5
   1  -8   4 6022.33 234.760   3
   1  -8   5 171.693 15.5832   3
   1  -8   5 201.556 15.3831   4
   1  -8   5 203.659 11.9982   1
  -1  -8  -5 157.579 14.8319   6
  -1  -8  -5 188.441 12.7984   1
  -1  -8  -5 159.840 14.8534   5
   1  -8   6 248.159 14.7115   1
   1  -8   6 252.551 17.0694   4
  -1  -8  -6 245.075 15.2227   1
   1  -8   6 240.281 17.8308   3
   1  -8   7 1636.29 69.2472   3
   1  -8   7 1632.97 67.2468   4
  -1  -8  -7 1586.51 66.7670   1
   1  -8   7 1589.68 66.3349   1
   1  -8   8 161.328 16.1019   3
   1  -8   8 165.023 14.0767   4
  -1  -8  -8 153.991 13.5273   1
   1  -8   8 148.333 12.7148   1
   1  -8   9 1739.57 76.8066   3
   1  -8   9 1877.22 74.3875   4
  -1  -8  -9 1814.79 75.2645   1
   1  -8   9 1718.43 74.4487   1
   1  -8  10 70.7360 11.7303   1
   1  -8  10 81.5128 14.2159   3
   1  -8  10 85.2374 12.0204   4
  -1  -8 -10 75.7900 12.6993   1
   1  -8  10 64.6991 7.07149   7
  -1  -8 -11 414.352 27.8839   5
   1  -8  11 443.741 25.2619   1
  -1  -8 -11 436.897 28.0719   6
   1  -8  11 501.110 24.5365   4
  -1  -8 -11 432.383 25.8607   1
   1  -8  11 415.629 20.3793   7
  -1  -8 -12 349.596 26.2684   5
   1  -8  12 365.643 23.5625   1
  -1  -8 -12 394.599 26.5390   6
   1  -8  12 447.554 27.0230   3
   1  -8  12 410.123 21.5887   4
  -1  -8 -12 348.086 24.0970   1
   1  -8  12 315.684 18.2206   7
   1  -8  13-2.40588 12.9202   1
  -1  -8 -13 11.2975 15.2395   6
   1  -8  13 16.3954 11.1695   4
  -1  -8 -13 10.9980 14.6494   1
   1  -8  13 7.09851 9.07051   7
  -1  -8 -13 1.62252 14.6483   5
  -1  -8 -14 155.450 20.3632   5
   1  -8  14 183.371 18.6496   1
  -1  -8 -14 174.276 20.5817   6
   1  -8  14 161.835 14.2345   4
   1  -8  14 115.252 12.8853   7
  -1  -8 -14 150.843 18.5756   1
   1  -8  15 95.6549 16.9009   1
  -1  -8 -15 121.195 19.5441   6
   1  -8  15 115.194 13.1403   4
  -1  -8 -15 117.291 19.3073   5
   1  -8  15 113.757 12.7071   7
  -1  -8 -15 108.422 18.2352   1
   1  -8  16 81.0978 17.2568   1
  -1  -8 -16 76.1505 18.3968   6
   1  -8  16 74.9258 11.9396   4
  -1  -8 -16 77.5108 18.4181   5
   1  -8  16 88.0476 12.8946   7
  -1  -8 -16 71.7082 17.8909   1
   1  -8  17 45.2654 16.6758   1
   1  -8  17 42.6217 10.9020   4
  -1  -8 -17 70.4776 18.6875   1
  -1  -8 -17 59.1799 18.7665   6
  -1  -8 -17 37.3282 17.9741   5
   1  -8  17 48.2453 12.8856   7
  -1  -8 -18 203.176 24.6420   5
  -1  -8 -18 166.034 22.7840   1
   1  -8  18 157.818 16.5116   7
  -1  -8 -18 179.931 24.6017   6
  -1  -8 -19 300.602 28.5365   5
  -1  -8 -19 273.590 26.9245   1
   1  -8  19 249.030 19.9233   7
  -1  -8 -19 238.618 27.6444   6
   1  -7 -20 213.771 26.4920   5
   1  -7 -20 305.592 27.3543   1
  -1  -7  20 253.415 22.7405   7
   1  -7 -20 260.759 27.1466   6
   1  -7 -19 49.9943 20.0401   5
   1  -7 -19 92.1884 20.0241   1
  -1  -7  19 53.2000 16.0885   7
   1  -7 -19 47.5749 19.1713   6
   1  -7 -18 49.7764 18.5968   5
   1  -7 -18 55.0100 18.1698   1
  -1  -7  18 39.1056 15.4017   7
   1  -7 -18 48.4312 18.1486   6
  -1  -7  17 55.6675 14.9239   7
   1  -7 -17 57.1711 18.9497   7
   1  -7 -17 76.0186 18.0511   5
   1  -7 -17 57.4502 17.1044   1
   1  -7 -17 42.4538 17.2489   6
  -1  -7  16 17.6427 13.4251   7
   1  -7 -16 12.5463 16.7029   6
   1  -7 -16 37.9414 17.0741   5
   1  -7 -16 52.4152 16.9549   1
   1  -7 -16 43.4733 18.0790   7
   1  -7 -15 963.091 48.0718   1
  -1  -7  15 993.296 44.7360   7
   1  -7 -15 896.698 48.9570   6
   1  -7 -15 936.494 49.4689   5
   1  -7 -15 1059.88 49.0808   7
   1  -7 -14 400.584 26.0221   1
  -1  -7  14 376.420 22.7683   7
   1  -7 -14 398.123 27.5915   5
   1  -7 -14 370.212 27.2937   7
   1  -7 -14 386.081 27.5630   6
   1  -7 -13 607.509 36.9271   5
   1  -7 -13 736.355 36.2177   1
   1  -7 -13 696.280 36.8497   7
   1  -7 -13 649.839 37.0326   6
   1  -7 -12 405.004 24.3650   1
   1  -7 -12 392.063 25.2424   7
   1  -7 -12 348.396 25.7041   6
   1  -7 -12 342.529 25.4752   5
   1  -7 -11 200.469 16.7233   1
   1  -7 -11 215.279 18.8227   7
   1  -7 -11 171.294 17.9340   6
   1  -7 -11 199.705 18.6251   5
   1  -7 -10 110.052 13.1347   1
   1  -7 -10 112.909 15.6680   7
   1  -7 -10 120.256 15.3641   5
   1  -7 -10 112.442 15.7704   6
   1  -7  -9 183.485 16.5971   6
   1  -7  -9 180.355 14.5205   1
   1  -7  -9 151.673 12.3569   4
   1  -7  -9 172.310 16.5082   5
   1  -7  -8 1226.91 53.7926   6
   1  -7  -8 1068.39 49.6817   4
   1  -7  -8 1254.56 51.4272   1
  -1  -7   8 1269.92 50.8018   4
   1  -7  -8 1179.59 53.5051   5
   1  -7  -7 753.466 36.0050   6
   1  -7  -7 662.994 32.6487   4
   1  -7  -7 737.928 33.2987   1
  -1  -7   7 806.012 33.7402   4
   1  -7  -7 725.955 35.8279   5
   1  -7  -6 525.423 29.2259   6
   1  -7  -6 525.649 29.2813   5
   1  -7  -6 565.197 26.7667   1
   1  -7  -6 624.090 27.6184   4
  -1  -7   6 607.958 27.9026   4
  -1  -7   5 24.0127 10.5611   4
   1  -7  -5 31.2027 9.95709   4
   1  -7  -5 23.2675 7.91544   2
   1  -7  -5 19.4646 7.69552   1
   1  -7  -4 6.05241 9.85086   4
   1  -7  -4 23.2633 6.91738   2
   1  -7  -4 18.3878 10.4554   7
   1  -7  -4 21.6710 6.67403   1
   1  -7  -3 800.450 36.0439   7
  -1  -7   3 830.027 33.3406   5
   1  -7  -3 815.240 36.3896   4
   1  -7  -3 745.494 34.0645   2
  -1  -7   3 846.809 33.3865   6
   1  -7  -3 845.675 33.9052   1
  -1  -7   2-0.44608 5.09657   6
   1  -7  -2 7.71066 5.29560   2
   1  -7  -2 2.81794 4.62180   1
  -1  -7   2 5.97234 5.22406   5
   1  -7  -2-1.65658 8.17809   7
   1  -7  -2-2.49126 9.44319   4
  -1  -7   1 4830.39 178.026   3
  -1  -7   1 4672.97 178.473   4
   1  -7  -1 4079.93 175.227   2
  -1  -7   1 4846.03 176.488   5
  -1  -7   1 4799.78 176.460   6
   1  -7  -1 4572.46 178.315   4
   1  -7  -1 4581.55 176.700   7
   1  -7   0 1676.39 77.8970   5
  -1  -7   0 2073.89 78.7703   4
  -1  -7   0 2012.30 76.9375   5
  -1  -7   0 2113.73 77.8686   3
   1  -7   0 1894.20 74.9687   1
   1  -7   0 1898.73 76.1685   7
   1  -7   0 1991.24 78.5567   4
  -1  -7   0 1887.78 75.1163   2
  -1  -7   0 2044.01 77.0020   6
   1  -7   0 1799.10 78.1760   6
  -1  -7  -1 658.829 30.4582   5
   1  -7   1 725.013 28.0632   1
   1  -7   1 688.163 28.6210   7
   1  -7   1 731.241 31.5876   6
  -1  -7  -1 661.000 28.4112   2
   1  -7   1 725.248 32.1100   4
  -1  -7  -1 675.352 30.4751   6
   1  -7   1 715.349 31.4440   5
   1  -7   2 2488.43 105.041   5
   1  -7   2 2528.88 102.152   7
   1  -7   2 2649.47 106.536   3
   1  -7   2 2534.79 105.098   6
  -1  -7  -2 2647.74 105.138   6
  -1  -7  -2 2750.64 105.297   5
  -1  -7  -2 2737.10 103.516   1
   1  -7   2 2753.37 102.763   1
  -1  -7  -2 2688.07 103.249   2
   1  -7   3 592.281 29.0290   3
  -1  -7  -3 587.414 28.1012   5
   1  -7   3 612.922 27.7054   5
  -1  -7  -3 594.207 28.0783   6
   1  -7   3 574.060 25.2669   1
  -1  -7  -3 602.117 26.1114   1
   1  -7   3 615.937 27.6965   6
   1  -7   4 304.060 15.4997   1
  -1  -7  -4 319.688 16.4005   1
   1  -7   4 298.802 18.8720   3
   1  -7   5 1212.92 54.0529   3
   1  -7   5 1204.91 52.8211   4
  -1  -7  -5 1279.53 52.0585   1
   1  -7   5 1274.47 51.5329   1
   1  -7   6 1370.04 58.3922   3
  -1  -7  -6 1376.34 56.4575   1
   1  -7   6 1311.22 55.6884   1
   1  -7   6 1335.88 56.6124   4
   1  -7   7 539.710 26.3696   1
   1  -7   7 580.315 29.2010   3
  -1  -7  -7 551.711 27.0184   1
   1  -7   7 545.186 26.8369   4
   1  -7   8 96.3004 11.3305   1
   1  -7   8 87.1079 12.9417   3
   1  -7   8 111.533 11.6147   4
   1  -7   8 76.3918 6.40794   7
  -1  -7  -8 104.637 11.6610   1
   1  -7   9 1412.25 59.3085   1
   1  -7   9 1556.74 58.8433   4
   1  -7   9 1539.60 62.0152   3
  -1  -7  -9 1478.81 60.0734   1
  -1  -7 -10 412.506 26.0944   5
   1  -7  10 424.461 24.1201   1
  -1  -7 -10 445.230 26.4446   6
   1  -7  10 442.214 22.6407   4
   1  -7  10 467.775 26.4737   3
   1  -7  10 399.088 19.8607   7
  -1  -7 -10 475.341 25.2498   1
  -1  -7 -11 1048.83 50.3851   5
   1  -7  11 1143.49 48.4523   1
  -1  -7 -11 978.953 49.7551   6
   1  -7  11 930.783 43.5857   7
   1  -7  11 1169.34 50.4577   3
  -1  -7 -11 1103.57 48.7434   1
   1  -7  11 1142.69 45.8675   4
  -1  -7 -12 569.595 34.8853   5
   1  -7  12 672.815 33.5392   1
  -1  -7 -12 622.156 35.2767   6
   1  -7  12 586.934 28.7447   7
  -1  -7 -12 616.833 33.5069   1
   1  -7  12 658.401 30.2698   4
  -1  -7 -13 105.834 17.4433   5
   1  -7  13 99.3197 11.6117   7
   1  -7  13 134.854 16.7290   1
  -1  -7 -13 136.304 18.2628   6
  -1  -7 -13 130.109 16.8581   1
   1  -7  13 119.839 12.7613   4
  -1  -7 -14 961.325 49.7118   5
   1  -7  14 1044.32 48.2397   1
   1  -7  14 945.268 43.2136   7
  -1  -7 -14 954.620 49.6489   6
  -1  -7 -14 1052.71 49.1247   1
   1  -7  14 992.780 43.0361   4
   1  -7  15 53.2284 16.1451   1
  -1  -7 -15 45.2305 16.7377   6
   1  -7  15 32.1156 11.5298   7
  -1  -7 -15 72.0241 17.2017   1
  -1  -7 -15 20.9843 16.1602   5
   1  -7  15 51.8778 10.7207   4
  -1  -7 -16 312.334 27.2144   5
   1  -7  16 358.435 25.9321   1
  -1  -7 -16 376.756 28.4790   6
   1  -7  16 338.224 19.0444   4
  -1  -7 -16 329.503 27.0279   1
   1  -7  16 356.920 21.4011   7
   1  -7  17 134.564 19.5923   1
   1  -7  17 139.073 15.8608   7
  -1  -7 -17 188.588 22.1385   1
   1  -7  17 129.747 12.4949   4
  -1  -7 -17 155.930 21.3880   6
  -1  -7 -17 137.284 21.3412   5
   1  -7  18 88.9778 15.2682   7
  -1  -7 -18 104.225 20.8538   1
  -1  -7 -18 115.075 21.3619   6
  -1  -7 -18 89.0658 20.8352   5
  -1  -7 -19 193.356 24.4783   6
  -1  -7 -19 217.063 25.2672   1
  -1  -7 -19 247.788 21.1304   3
   1  -7  19 249.544 20.4222   7
  -1  -7 -19 219.188 25.6677   5
   1  -7  20-7.19869 14.6217   7
  -1  -7 -20-1.12129 19.3002   5
  -1  -7 -20 14.3255 15.1889   3
  -1  -7 -20-10.2710 19.8445   1
  -1  -7 -20-7.80594 19.4800   6
   1  -6 -20 210.176 25.8313   5
   1  -6 -20 224.627 25.5936   1
  -1  -6  20 240.374 22.6331   7
   1  -6 -20 203.455 24.8579   6
   1  -6 -19 30.1490 18.6664   5
   1  -6 -19 16.4704 17.7122   1
  -1  -6  19 15.8021 16.0990   7
   1  -6 -19 0.99697 17.3976   6
   1  -6 -18-0.96024 16.6151   5
   1  -6 -18 24.1414 17.4590   1
  -1  -6  18 4.18255 14.6705   7
   1  -6 -18 17.1468 17.2792   6
   1  -6 -17 58.9416 17.7555   6
   1  -6 -17 66.8438 18.7577   7
   1  -6 -17 44.7398 17.8995   5
   1  -6 -17 67.3989 18.6043   1
  -1  -6  17 39.3302 14.9051   7
   1  -6 -16 364.498 27.9023   6
  -1  -6  16 400.978 24.6574   7
   1  -6 -16 322.766 26.9068   5
   1  -6 -16 422.770 27.6651   1
   1  -6 -16 371.298 27.9855   7
   1  -6 -15 121.380 18.7765   6
   1  -6 -15 155.744 19.9536   7
  -1  -6  15 135.800 16.6078   7
   1  -6 -15 136.878 19.4536   5
   1  -6 -15 145.315 19.2718   1
   1  -6 -14 57.7537 15.3120   1
  -1  -6  14 52.7978 13.4067   7
   1  -6 -14 43.3624 15.8951   5
   1  -6 -14 38.4804 16.4346   6
   1  -6 -14 43.3478 16.3180   7
   1  -6 -13 435.681 27.6054   1
  -1  -6  13 499.355 25.2287   7
   1  -6 -13 421.547 28.3833   5
   1  -6 -13 409.552 28.2929   6
   1  -6 -13 466.031 28.8142   7
   1  -6 -12 10.2215 12.2760   1
   1  -6 -12 29.2760 13.9900   6
   1  -6 -12 21.9348 14.1810   7
  -1  -6  12 24.9005 10.5650   7
   1  -6 -12 24.6607 13.4183   5
   1  -6 -11 1033.48 46.5027   1
   1  -6 -11 960.724 47.7001   6
   1  -6 -11 993.083 47.2317   7
  -1  -6  11 1037.84 44.1058   7
   1  -6 -11 984.090 47.9080   5
   1  -6 -10 419.687 23.9437   1
   1  -6 -10 414.327 25.3288   6
   1  -6 -10 447.319 25.5081   7
  -1  -6  10 426.174 21.8411   7
   1  -6 -10 407.572 25.2351   5
   1  -6  -9 226.586 18.2554   6
   1  -6  -9 219.740 14.0560   4
   1  -6  -9 269.179 18.7065   5
   1  -6  -9 244.389 18.6864   7
   1  -6  -9 250.540 16.8591   1
   1  -6  -8 975.294 42.1924   1
   1  -6  -8 1013.18 44.2771   5
   1  -6  -8 1043.09 44.4391   6
   1  -6  -7 139.256 14.3329   6
   1  -6  -7 135.780 14.1866   5
   1  -6  -7 126.713 11.8948   1
   1  -6  -7 114.661 11.1564   4
  -1  -6   7 137.080 11.8919   4
  -1  -6   7 142.679 13.7135   3
   1  -6  -6 836.580 37.9732   6
   1  -6  -6 853.559 38.1589   5
   1  -6  -6 819.323 35.5935   1
  -1  -6   6 820.098 35.5582   4
   1  -6  -6 745.121 34.9780   4
   1  -6  -5 1103.09 49.6904   2
   1  -6  -5 1193.81 51.9392   6
   1  -6  -5 1221.78 49.5556   1
   1  -6  -5 1180.73 51.8849   5
  -1  -6   5 1225.71 50.0782   4
   1  -6  -5 1240.61 50.0322   4
   1  -6  -4 120.249 9.47371   2
   1  -6  -4 120.863 9.37839   1
   1  -6  -4 104.819 10.6942   4
   1  -6  -3 1038.39 45.0005   1
  -1  -6   3 1167.96 44.0770   6
   1  -6  -3 1091.45 46.9839   4
   1  -6  -3 1019.55 45.3322   2
  -1  -6   3 1160.02 44.0787   5
   1  -6  -2 2447.89 105.345   2
   1  -6  -2 2737.56 107.291   4
  -1  -6   2 2848.78 105.079   6
  -1  -6   2 2805.37 105.066   5
   1  -6  -2 2584.18 106.419   7
  -1  -6   1 1038.05 41.7517   4
  -1  -6   1 1011.19 39.4895   6
  -1  -6   1 1005.43 39.4738   5
  -1  -6   1 942.487 38.8035   2
   1  -6  -1 909.600 38.8038   2
   1  -6  -1 989.824 41.5396   4
   1  -6  -1 969.119 40.0339   7
   1  -6   0 924.813 40.8961   1
   1  -6   0 988.737 41.6899   7
  -1  -6   0 1104.63 43.0760   3
   1  -6   0 993.371 43.6674   4
   1  -6   0 1064.20 40.9954   2
  -1  -6   0 1099.16 42.3449   6
  -1  -6   0 1068.39 41.1234   2
  -1  -6   0 1075.10 42.3081   5
   1  -6   1 513.742 21.2928   1
   1  -6   1 448.731 24.2317   4
  -1  -6  -1 539.414 23.1869   6
  -1  -6  -1 542.430 23.2468   5
   1  -6   1 473.573 21.4330   7
  -1  -6  -1 554.471 21.8155   2
  -1  -6  -2 43.4428 5.71636   2
   1  -6   2 39.4015 8.20116   6
   1  -6   2 42.9108 9.39633   3
  -1  -6  -2 35.2505 7.85142   6
  -1  -6  -2 39.9456 6.63810   1
   1  -6   2 46.0273 4.21993   7
  -1  -6  -2 32.8725 7.48971   5
   1  -6   2 47.0944 5.41068   1
   1  -6   2 36.3308 8.23613   5
   1  -6   3 2209.82 88.2136   1
   1  -6   3 2277.17 91.0810   3
  -1  -6  -3 2270.39 88.7742   1
  -1  -6  -4 3070.34 119.945   1
   1  -6   4 3115.14 121.893   3
   1  -6   4 2984.63 119.508   1
   1  -6   5 110.351 12.3748   3
  -1  -6  -5 120.029 10.7439   1
   1  -6   5 116.735 11.7910   4
   1  -6   5 107.415 9.85825   1
   1  -6   6 6.69266 3.50397   7
   1  -6   6 4.57766 9.81615   3
   1  -6   6 11.4001 9.33998   4
  -1  -6  -6 6.82108 8.53719   1
   1  -6   6 5.71774 8.46537   1
   1  -6   7 615.651 31.2109   3
   1  -6   7 663.690 29.1858   4
  -1  -6  -7 657.191 30.0413   1
   1  -6   7 667.861 29.5275   1
   1  -6   7 593.935 25.7002   7
   1  -6   8 1118.90 48.6852   3
   1  -6   8 1114.41 46.2125   4
  -1  -6  -8 1144.54 47.8119   1
   1  -6   8 1097.43 47.1188   1
   1  -6   8 1028.46 43.6009   7
   1  -6   9 3141.01 126.429   3
   1  -6   9 3198.00 123.473   4
  -1  -6  -9 3091.43 125.286   1
   1  -6   9 3216.73 125.234   1
   1  -6   9 3006.66 121.717   7
   1  -6  10 34.1805 12.0186   3
  -1  -6 -10 55.3052 11.9508   1
   1  -6  10 34.4989 9.44335   4
   1  -6  10 41.0904 7.86523   7
   1  -6  10 41.5179 10.9344   1
  -1  -6 -11 228.337 19.0597   6
   1  -6  11 233.192 17.6948   1
   1  -6  11 208.724 18.6340   3
  -1  -6 -11 234.556 18.0614   1
   1  -6  11 220.184 14.7148   4
   1  -6  11 210.392 13.8072   7
  -1  -6 -11 201.927 18.7659   5
  -1  -6 -12 1233.77 58.4959   5
   1  -6  12 1311.70 57.0258   1
  -1  -6 -12 1221.44 57.0570   1
   1  -6  12 1299.07 53.2706   4
   1  -6  12 1259.15 53.2702   7
  -1  -6 -12 1264.06 58.6917   6
  -1  -6 -13 580.221 33.4682   5
   1  -6  13 609.708 32.0584   1
  -1  -6 -13 534.993 31.7950   1
   1  -6  13 578.836 26.9715   4
   1  -6  13 562.415 27.8509   7
  -1  -6 -13 537.406 33.2184   6
  -1  -6 -14 94.9602 17.7925   5
   1  -6  14 117.872 16.6841   1
  -1  -6 -14 82.2424 17.2149   1
   1  -6  14 86.3007 11.2624   4
   1  -6  14 98.1869 13.0270   7
  -1  -6 -14 86.3574 17.2262   6
  -1  -6 -15 59.9034 16.7634   1
   1  -6  15 94.1868 17.0858   1
  -1  -6 -15 77.3626 17.4230   6
   1  -6  15 75.6622 10.3418   4
   1  -6  15 62.8079 12.8701   7
  -1  -6 -15 57.4700 17.0185   5
  -1  -6 -16 220.552 22.6432   1
   1  -6  16 233.961 21.4661   1
  -1  -6 -16 221.424 22.4908   6
   1  -6  16 211.542 13.9464   4
  -1  -6 -16 196.578 22.2679   5
   1  -6  16 225.398 18.0826   7
   1  -6  17 43.1564 16.4497   1
  -1  -6 -17 64.5536 17.9044   1
   1  -6  17 51.6955 13.7088   7
  -1  -6 -17 48.7057 17.7675   6
  -1  -6 -17 46.1379 18.1277   5
  -1  -6 -18 473.223 28.2446   3
  -1  -6 -18 476.385 32.5745   1
   1  -6  18 441.905 27.1250   7
  -1  -6 -18 409.840 32.1171   6
  -1  -6 -18 489.406 33.2206   5
  -1  -6 -19 225.440 20.7189   3
  -1  -6 -19 233.704 26.1651   1
   1  -6  19 204.668 19.7632   7
  -1  -6 -19 215.067 25.5393   6
  -1  -6 -19 246.349 25.9077   5
  -1  -6 -20 101.029 17.7958   3
  -1  -6 -20 95.1756 22.0091   6
  -1  -6 -20 125.033 22.8983   5
   1  -6  20 112.241 17.8668   7
  -1  -6 -20 170.048 23.7940   1
   1  -5 -21 129.315 22.6072   5
   1  -5 -21 114.640 22.1705   6
   1  -5 -21 138.298 23.1272   1
  -1  -5  21 118.973 20.9574   7
   1  -5 -20 248.801 27.2703   5
  -1  -5  20 307.693 25.7794   7
   1  -5 -20 312.308 28.3067   6
   1  -5 -19 143.450 21.0872   6
   1  -5 -19 137.653 21.4403   5
  -1  -5  19 138.153 19.8334   7
   1  -5 -19 153.953 22.1985   1
   1  -5 -18 224.488 24.1943   7
   1  -5 -18 238.861 24.4561   5
   1  -5 -18 293.404 25.0716   1
   1  -5 -18 246.575 24.6014   6
  -1  -5  18 243.723 22.0627   7
   1  -5 -17 69.3102 18.1041   1
   1  -5 -17 56.6876 17.5087   6
   1  -5 -17 56.8979 18.1254   7
   1  -5 -17 56.1570 17.2211   5
  -1  -5  17 62.7635 16.0871   7
   1  -5 -16 445.361 29.2961   1
  -1  -5  16 423.397 26.3976   7
   1  -5 -16 395.017 28.6668   5
   1  -5 -16 435.401 29.0375   7
   1  -5 -16 421.946 29.1068   6
   1  -5 -15 1399.23 64.8280   1
  -1  -5  15 1483.20 62.3039   7
   1  -5 -15 1340.40 64.9972   5
   1  -5 -15 1488.86 64.7319   7
   1  -5 -15 1318.10 64.8560   6
   1  -5 -14 329.549 23.6507   1
  -1  -5  14 297.860 20.6832   7
   1  -5 -14 286.839 23.4211   5
   1  -5 -14 304.541 23.3144   7
   1  -5 -14 263.338 22.6341   6
   1  -5 -13 190.911 18.5954   6
   1  -5 -13 178.822 19.4222   7
  -1  -5  13 193.325 16.7447   7
   1  -5 -13 180.099 18.2655   5
   1  -5 -13 169.925 18.3786   1
   1  -5 -12 323.113 22.8992   6
   1  -5 -12 328.428 23.2724   7
  -1  -5  12 326.555 20.4857   7
   1  -5 -12 353.267 23.2556   5
   1  -5 -12 376.607 22.9637   1
   1  -5 -11 226.744 18.5753   6
   1  -5 -11 227.456 19.0086   7
  -1  -5  11 242.121 16.0092   7
   1  -5 -11 186.066 18.0665   5
   1  -5 -11 212.686 17.8629   1
   1  -5 -10 581.280 30.9949   6
   1  -5 -10 550.482 30.6493   7
  -1  -5  10 614.789 28.3708   7
   1  -5 -10 566.760 30.9264   5
   1  -5 -10 628.712 30.4992   1
   1  -5  -9 548.240 27.1584   1
   1  -5  -9 575.736 28.3953   6
  -1  -5   9 577.290 25.3283   7
   1  -5  -9 544.830 28.2425   5
   1  -5  -9 514.989 27.8602   7
   1  -5  -8 420.553 23.8650   7
   1  -5  -8 419.121 23.9065   6
   1  -5  -8 406.115 22.7808   1
  -1  -5   8 469.119 21.1453   7
   1  -5  -8 409.982 23.8981   5
   1  -5  -8 383.802 19.6542   4
   1  -5  -7 1245.06 52.3569   6
   1  -5  -7 1259.84 52.4963   5
   1  -5  -7 1256.02 52.1550   7
   1  -5  -7 1133.37 50.7544   1
   1  -5  -7 1138.20 48.8165   4
   1  -5  -6 313.003 18.1438   5
  -1  -5   6 266.828 17.4134   3
   1  -5  -6 256.808 16.1648   1
   1  -5  -6 289.045 17.9342   6
   1  -5  -6 248.342 14.9175   4
   1  -5  -5 1385.23 56.1865   5
   1  -5  -5 1399.94 56.1837   6
   1  -5  -5 1250.01 53.7724   4
   1  -5  -5 1295.99 54.3588   1
  -1  -5   5 1323.64 54.0840   4
   1  -5  -4 988.663 41.6469   1
   1  -5  -4 948.811 41.8846   2
   1  -5  -4 1045.89 42.1146   4
   1  -5  -4 1034.36 43.8564   5
   1  -5  -4 1022.79 43.7438   6
   1  -5  -3 547.703 23.4992   1
   1  -5  -3 512.694 23.7210   2
   1  -5  -3 519.577 25.6119   5
   1  -5  -3 538.350 25.7347   6
   1  -5  -3 579.669 24.8624   4
   1  -5  -2 110.046 8.11856   2
  -1  -5   2 129.074 6.61061   5
  -1  -5   2 130.977 6.74132   6
   1  -5  -2 121.392 10.9544   4
   1  -5  -1 829.223 35.2006   4
  -1  -5   1 881.948 33.3444   2
  -1  -5   1 843.030 33.1292   6
  -1  -5   1 833.446 33.1267   5
  -1  -5   0 6179.66 235.485   2
   1  -5   0 5789.62 235.566   7
  -1  -5   0 6571.15 236.048   6
   1  -5   0 5971.81 235.309   2
   1  -5   0 5742.47 237.046   4
  -1  -5   0 6370.47 235.993   5
   1  -5   1 330.169 14.6837   7
  -1  -5  -1 350.634 15.2929   2
   1  -5   1 324.051 17.6576   4
   1  -5   1 336.358 14.9301   1
   1  -5   2 857.709 35.1828   1
  -1  -5  -2 913.970 35.6239   2
   1  -5   2 817.984 37.6282   3
  -1  -5  -2 856.696 35.7272   1
   1  -5   3 646.225 27.8942   1
   1  -5   3 681.937 30.4733   3
  -1  -5  -3 671.835 28.4600   1
   1  -5   4 734.181 34.5646   3
   1  -5   4 772.602 32.7971   1
  -1  -5  -4 803.960 33.3072   1
   1  -5   5 1193.16 49.2190   1
   1  -5   5 1202.58 50.7434   3
   1  -5   5 1189.66 46.4833   7
  -1  -5  -5 1223.25 49.6771   1
   1  -5   5 1128.23 49.3090   4
  -1  -5  -6 1372.06 58.3966   1
   1  -5   6 1477.48 59.5868   3
   1  -5   6 1430.57 58.2195   1
   1  -5   6 1376.55 55.2654   7
   1  -5   6 1424.20 57.7768   4
   1  -5   7 56.8350 6.80578   7
   1  -5   7 54.8110 9.73662   1
   1  -5   7 50.0705 11.0005   3
   1  -5   7 62.4003 9.36535   4
  -1  -5  -7 70.1684 11.1568   1
   1  -5   8 919.530 42.6185   3
  -1  -5  -8 955.416 42.1201   1
   1  -5   8 945.069 41.6522   1
   1  -5   8 960.064 40.0225   4
   1  -5   8 908.734 38.6040   7
   1  -5   9 1074.85 46.2463   3
  -1  -5  -9 942.014 44.8572   1
   1  -5   9 1020.51 44.7592   1
   1  -5   9 995.210 42.3994   4
   1  -5   9 994.909 41.7746   7
   1  -5  10 1272.89 54.7159   3
   1  -5  10 1203.77 53.4347   1
   1  -5  10 1203.57 50.3930   7
   1  -5  10 1207.15 50.4110   4
  -1  -5 -10 1199.73 53.7725   1
   1  -5  11 1993.27 81.6828   1
   1  -5  11 1934.34 78.4500   7
   1  -5  11 1931.86 77.9597   4
  -1  -5 -11 1878.46 81.7529   1
   1  -5  12 437.602 26.1885   1
   1  -5  12 431.244 23.3692   7
   1  -5  12 473.201 22.0870   4
  -1  -5 -12 454.896 26.7420   1
   1  -5  13 750.773 36.6047   1
   1  -5  13 677.525 32.7518   7
   1  -5  13 686.543 30.7636   4
  -1  -5 -13 676.329 36.5458   1
   1  -5  14 1011.33 48.0258   1
  -1  -5 -14 1046.46 48.9307   1
   1  -5  14 1027.36 44.8310   7
   1  -5  14 942.534 41.6069   4
  -1  -5 -15 237.990 22.9544   5
   1  -5  15 243.152 22.0552   1
  -1  -5 -15 261.243 23.1057   6
  -1  -5 -15 265.715 23.2356   1
   1  -5  15 268.010 19.1688   7
   1  -5  15 271.154 14.9377   4
  -1  -5 -16 211.886 22.1305   1
   1  -5  16 232.276 21.8005   1
  -1  -5 -16 250.242 23.5020   6
   1  -5  16 208.427 12.9974   4
   1  -5  16 241.302 18.9130   7
  -1  -5 -16 217.625 22.3215   5
  -1  -5 -17 38.6759 17.5519   1
   1  -5  17 54.5151 17.2553   1
  -1  -5 -17 46.2999 17.3714   6
  -1  -5 -17 48.3581 17.3634   5
  -1  -5 -17 54.3385 14.1298   3
   1  -5  17 60.0718 14.5568   7
  -1  -5 -18 176.126 19.1200   3
  -1  -5 -18 211.170 23.2726   6
   1  -5  18 205.065 19.3137   7
  -1  -5 -18 207.384 23.4115   5
  -1  -5 -18 197.003 23.7494   1
  -1  -5 -19 131.945 17.8266   3
  -1  -5 -19 136.509 22.1681   6
   1  -5  19 114.308 17.7778   7
  -1  -5 -19 143.326 22.5987   5
  -1  -5 -19 183.950 23.4094   1
  -1  -5 -20 64.7486 16.5326   3
  -1  -5 -20 76.0672 21.2415   5
  -1  -5 -20 56.7507 20.0722   6
  -1  -5 -20 44.1151 20.4313   1
   1  -5  20 46.2390 16.6546   7
   1  -4 -21 193.871 24.9120   6
  -1  -4  21 215.554 23.9689   7
   1  -4 -21 202.359 24.8572   5
   1  -4 -21 278.491 26.9918   1
   1  -4 -20 376.611 29.5652   6
  -1  -4  20 355.088 27.2579   7
   1  -4 -20 325.197 28.5432   5
   1  -4 -20 368.086 30.3403   1
   1  -4 -19 36.4065 17.8565   5
  -1  -4  19 35.4614 17.4851   7
   1  -4 -19 58.7463 19.0607   1
   1  -4 -19 53.8145 18.9985   6
   1  -4 -18 73.7079 19.1982   1
   1  -4 -18 86.4618 17.9655   6
   1  -4 -18 82.4610 18.2451   5
  -1  -4  18 76.0187 17.1974   7
   1  -4 -18 91.9714 18.7805   7
   1  -4 -17 529.504 33.0197   7
   1  -4 -17 461.967 32.5494   5
  -1  -4  17 557.760 31.7448   7
   1  -4 -17 550.922 33.5255   6
   1  -4 -17 613.362 34.6931   1
   1  -4 -16 161.746 20.0794   7
   1  -4 -16 133.550 18.9805   5
  -1  -4  16 184.154 18.6539   7
   1  -4 -16 151.074 19.4751   6
   1  -4 -16 169.334 20.2873   1
   1  -4 -15 695.390 36.5931   7
   1  -4 -15 655.980 36.6937   5
  -1  -4  15 665.647 34.7448   7
   1  -4 -15 654.466 36.6693   1
   1  -4 -15 637.872 36.6239   6
   1  -4 -14 11.9394 14.0766   6
   1  -4 -14 11.5361 15.0245   7
   1  -4 -14 14.1146 13.7749   5
  -1  -4  14 22.3743 13.4734   7
   1  -4 -14 20.0463 14.8167   1
   1  -4 -13 510.218 29.2568   6
   1  -4 -13 456.539 28.6926   5
  -1  -4  13 512.012 27.1502   7
   1  -4 -13 535.109 29.5134   7
   1  -4 -13 468.873 28.9815   1
  -1  -4  12 765.269 38.9881   1
   1  -4 -12 797.381 39.4588   6
   1  -4 -12 767.977 39.2795   5
  -1  -4  12 829.653 37.4425   7
   1  -4 -12 828.409 39.5687   7
   1  -4 -12 769.519 38.9922   1
  -1  -4  11 228.060 17.4470   1
   1  -4 -11 203.417 17.7398   6
   1  -4 -11 202.117 17.6808   5
  -1  -4  11 225.412 15.9778   7
   1  -4 -11 214.826 18.2280   7
   1  -4 -11 178.836 17.0286   1
  -1  -4  10 73.7714 11.0961   7
   1  -4 -10 66.1557 12.4231   5
  -1  -4  10 59.9707 11.6995   1
   1  -4 -10 83.3073 13.7705   7
   1  -4 -10 68.9950 12.4540   6
  -1  -4   9 2772.34 104.845   7
   1  -4  -9 2419.88 106.555   5
  -1  -4   9 2626.53 106.263   1
   1  -4  -9 2605.07 106.343   7
   1  -4  -9 2568.41 106.876   6
  -1  -4   8 610.609 26.5808   7
   1  -4  -8 604.740 28.9118   6
   1  -4  -8 559.767 28.4519   7
   1  -4  -8 499.388 23.9860   4
   1  -4  -8 601.988 28.7844   5
  -1  -4   7 143.522 11.0076   7
   1  -4  -7 99.8283 13.6843   7
   1  -4  -7 111.922 12.6462   6
   1  -4  -7 115.049 12.8741   5
   1  -4  -7 102.840 8.87341   4
   1  -4  -6 933.096 43.7779   7
   1  -4  -6 1055.78 44.5911   6
   1  -4  -6 1083.39 44.8050   5
   1  -4  -6 998.204 41.4216   4
   1  -4  -5 35.8012 7.26561   4
   1  -4  -5 39.0325 9.52135   6
   1  -4  -5 42.2865 9.91681   7
   1  -4  -5 38.9026 9.42591   5
  -1  -4   5 37.8585 8.53193   3
   1  -4  -4 1973.52 77.8048   5
   1  -4  -4 1954.59 77.7705   6
   1  -4  -4 1957.65 75.8966   4
   1  -4  -4 1780.41 76.3491   2
   1  -4  -3 1665.53 63.3487   5
   1  -4  -3 1659.12 63.2805   6
   1  -4  -3 1583.77 61.8116   4
   1  -4  -2 1084.37 43.1443   5
   1  -4  -2 1080.94 43.1179   6
   1  -4  -2 1115.21 42.2697   4
  -1  -4   1 1381.53 53.2272   5
   1  -4  -1 1278.97 55.1702   4
  -1  -4   1 1364.42 53.2054   6
   1  -4   0 618.112 27.6376   4
   1  -4   1 1238.74 51.5116   4
   1  -4   1 1262.27 49.3932   7
   1  -4   2 1553.22 61.5564   3
   1  -4   2 1483.36 59.6855   1
   1  -4   3 1461.21 60.3769   3
   1  -4   3 1483.88 58.9839   1
   1  -4   4 3477.86 141.481   3
   1  -4   4 3626.81 138.541   7
   1  -4   4 3557.16 140.430   1
   1  -4   5 1300.99 51.5681   7
   1  -4   5 1354.12 54.8702   3
   1  -4   5 1289.11 53.4856   4
   1  -4   5 1298.32 53.6521   1
   1  -4   6 1817.82 71.0562   7
   1  -4   6 1788.93 74.1125   3
   1  -4   6 1766.19 72.3873   4
   1  -4   6 1826.42 73.4083   1
   1  -4   7 1418.57 57.1721   1
   1  -4   7 1429.26 57.9054   3
   1  -4   7 1240.51 55.3508   4
   1  -4   7 1380.94 54.5905   7
   1  -4   8 2441.44 99.0163   1
   1  -4   8 2265.36 96.8637   4
   1  -4   8 2489.31 96.6701   7
   1  -4   9 1886.36 79.4686   1
   1  -4   9 1882.84 79.8425   3
   1  -4   9 1920.70 77.0539   7
   1  -4   9 1941.90 76.7285   4
   1  -4  10 150.392 11.9777   7
   1  -4  10 153.880 10.7099   4
   1  -4  10 127.209 13.8044   1
   1  -4  11 218.253 12.5365   4
  -1  -4 -11 180.905 17.1512   1
   1  -4  11 218.063 14.5470   7
   1  -4  11 170.100 16.1807   1
   1  -4  12 1479.52 59.0016   4
  -1  -4 -12 1332.19 63.5686   1
   1  -4  12 1457.30 61.1571   7
   1  -4  12 1503.03 64.0666   1
   1  -4  13 1197.61 48.9601   4
  -1  -4 -13 1220.15 55.5147   1
   1  -4  13 1162.89 51.9567   7
   1  -4  13 1203.04 54.8612   1
   1  -4  14 7.24737 7.55064   4
   1  -4  14 7.23759 13.4520   1
   1  -4  14 3.96635 12.0066   7
  -1  -4 -14 25.6525 15.5935   1
   1  -4  15 18.3062 7.09242   4
   1  -4  15 15.5575 14.7423   1
   1  -4  15 22.1893 13.2181   7
  -1  -4 -15 22.4843 15.5512   1
  -1  -4 -16 258.045 19.2326   3
   1  -4  16 178.157 11.1134   4
   1  -4  16 227.401 21.5764   1
   1  -4  16 212.990 18.3881   7
  -1  -4 -16 223.496 22.0947   1
  -1  -4 -17 250.198 23.9366   6
  -1  -4 -17 236.527 24.0716   1
  -1  -4 -17 240.135 20.2792   3
   1  -4  17 226.351 22.7095   1
  -1  -4 -17 254.079 24.1486   5
   1  -4  17 247.099 20.3169   7
  -1  -4 -18 186.514 22.2954   6
  -1  -4 -18 141.670 21.6466   1
  -1  -4 -18 157.580 18.4013   3
   1  -4  18 203.685 22.1179   1
  -1  -4 -18 150.148 21.1970   5
   1  -4  18 147.202 18.3933   7
  -1  -4 -19 77.7386 20.8680   1
  -1  -4 -19 116.524 20.3831   5
  -1  -4 -19 78.7241 16.5710   3
  -1  -4 -19 116.942 20.4042   6
   1  -4  19 90.3561 17.2316   7
  -1  -4 -20 212.800 25.4242   1
  -1  -4 -20 184.378 23.7572   5
  -1  -4 -20 188.507 20.1109   3
   1  -4  20 170.605 20.6803   7
  -1  -4 -20 188.556 24.1009   6
  -1  -4 -21 268.083 27.0929   6
   1  -4  21 184.387 22.2112   7
  -1  -4 -21 228.639 27.6703   1
  -1  -4 -21 257.809 26.5556   5
   1  -3 -21 9.85372 17.8136   5
   1  -3 -21 35.2587 19.0215   6
  -1  -3  21 31.2171 18.9812   7
   1  -3 -20 25.3998 17.5261   5
  -1  -3  20 48.8113 18.9058   7
   1  -3 -20 17.7852 16.9360   6
   1  -3 -19 262.444 24.1718   5
   1  -3 -19 259.098 24.8543   7
   1  -3 -19 270.938 24.6359   6
  -1  -3  19 259.999 24.3234   7
  -1  -3  18 10.2305 15.9972   7
   1  -3 -18 16.1938 15.4173   5
   1  -3 -18 39.8582 16.4574   6
   1  -3 -18 40.2575 17.5845   7
   1  -3 -17 229.638 22.3282   7
  -1  -3  17 216.035 20.7890   7
   1  -3 -17 209.205 21.8831   6
   1  -3 -17 177.876 20.9986   5
   1  -3 -16 91.9091 17.5741   6
   1  -3 -16 106.460 18.7915   7
   1  -3 -16 99.2388 18.1400   5
  -1  -3  16 104.931 17.3804   7
   1  -3 -15 454.111 28.4739   6
   1  -3 -15 437.266 28.0747   7
   1  -3 -15 406.072 28.0792   5
  -1  -3  15 476.192 27.5320   7
   1  -3 -14 3010.91 129.127   6
   1  -3 -14 3314.78 128.927   7
   1  -3 -14 2932.72 129.046   5
  -1  -3  14 3257.96 127.843   7
   1  -3 -13 72.5437 14.4437   6
   1  -3 -13 98.4990 16.1193   7
   1  -3 -13 75.4696 14.5881   5
  -1  -3  13 105.618 14.4749   7
   1  -3 -12 604.440 32.2693   6
   1  -3 -12 631.504 32.3098   7
   1  -3 -12 564.024 31.9940   5
  -1  -3  12 641.502 31.0661   7
   1  -3 -11 1556.28 68.3593   6
  -1  -3  11 1652.86 66.9251   7
   1  -3 -11 1608.20 68.1272   7
   1  -3 -11 1515.34 68.2179   5
   1  -3 -10 316.838 20.3884   7
   1  -3 -10 303.387 19.7373   5
  -1  -3  10 313.658 18.9437   7
   1  -3 -10 280.412 19.4424   6
   1  -3  -9 388.053 23.5585   7
   1  -3  -9 408.924 23.3906   5
  -1  -3   9 446.255 22.2111   7
   1  -3  -9 407.071 23.2548   6
   1  -3  -8 2650.50 94.7524   6
  -1  -3   8 2605.64 92.9510   7
   1  -3  -8 2670.42 94.8253   5
   1  -3  -8 2541.63 94.2072   7
   1  -3  -7 627.981 29.4354   6
  -1  -3   7 661.448 28.0526   7
   1  -3  -7 640.820 29.5619   5
   1  -3  -7 616.757 29.3843   7
   1  -3  -7 572.175 25.4401   4
   1  -3  -6 2128.51 85.4855   6
  -1  -3   6 2301.99 84.1716   7
   1  -3  -6 2077.49 85.4178   5
   1  -3  -6 2008.28 85.1581   7
   1  -3  -6 2041.63 82.4354   4
   1  -3  -5 483.195 25.4451   6
   1  -3  -5 494.133 25.6015   5
   1  -3  -5 551.840 22.9734   4
   1  -3  -5 504.013 25.5613   7
   1  -3  -4 2725.12 106.605   5
   1  -3  -4 2607.85 106.127   7
   1  -3  -4 2689.28 104.758   4
   1  -3  -4 2702.10 106.593   6
   1  -3  -3 181.672 11.0496   4
   1  -3  -3 168.193 12.3523   6
   1  -3  -3 180.876 12.5329   5
   1  -3  -2 3879.68 153.731   4
   1  -3  -2 4031.92 154.741   6
   1  -3  -2 3987.21 154.704   5
   1  -3  -1 494.292 23.4776   4
   1  -3  -1 545.694 23.7544   5
   1  -3  -1 544.301 23.7167   6
   1  -3   0 649.279 27.8816   6
   1  -3   0 657.985 28.0956   4
   1  -3   0 628.726 27.8298   5
   1  -3   1 3488.20 136.228   4
   1  -3   2 1803.11 72.0573   3
  -1  -3  -2 1793.13 70.6573   8
   1  -3   3 8618.94 335.650   3
  -1  -3  -3 8701.92 333.977   8
   1  -3   4 987.065 38.8850   3
   1  -3   4 973.163 36.2998   7
   1  -3   5 814.827 31.7280   4
   1  -3   5 846.676 30.6863   7
   1  -3   5 824.859 33.1760   3
   1  -3   6 1109.87 45.8716   4
   1  -3   6 1112.62 45.5418   7
   1  -3   6 1155.18 47.7922   3
   1  -3   7 552.425 24.0101   4
   1  -3   7 543.323 24.1928   7
   1  -3   7 502.873 26.2447   3
   1  -3   8 2256.48 90.3718   4
   1  -3   8 2255.93 91.0598   7
   1  -3   8 2402.20 93.4893   3
   1  -3   9 840.983 36.3300   7
   1  -3   9 831.123 34.9437   4
  -1  -3  -9 809.889 38.2535   7
   1  -3  10 456.773 22.7192   7
   1  -3  10 440.077 20.4684   4
  -1  -3 -10 433.956 24.4545   7
   1  -3  11 253.709 13.4623   4
   1  -3  11 232.023 16.3285   7
   1  -3  12 1022.81 41.8487   4
   1  -3  12 1009.34 45.0547   7
   1  -3  13 368.394 17.3133   4
   1  -3  13 353.199 21.8167   7
   1  -3  14 145.169 9.54849   4
   1  -3  14 148.916 15.7796   7
  -1  -3 -14 122.091 14.9423   3
   1  -3  15 481.360 21.8256   4
  -1  -3 -15 531.718 28.4946   3
  -1  -3 -16 52.8981 13.5170   3
   1  -3  16 45.3447 16.1949   1
   1  -3  16 30.9690 15.0637   7
  -1  -3 -17 80.1127 15.0665   3
   1  -3  17 102.358 18.2954   1
   1  -3  17 93.7183 16.8347   7
  -1  -3 -18 445.897 31.3047   6
  -1  -3 -18 481.568 31.8560   5
  -1  -3 -18 514.786 29.1885   3
   1  -3  18 429.699 31.0428   1
   1  -3  18 443.751 28.7307   7
  -1  -3 -19 155.236 18.6980   3
   1  -3  19 171.374 20.0388   7
  -1  -3 -19 187.825 22.2350   5
  -1  -3 -19 176.613 22.1063   6
  -1  -3 -20 58.7161 16.1909   3
  -1  -3 -20 62.7937 19.7360   5
  -1  -3 -20 62.4947 20.3001   6
   1  -3  20 49.2521 17.7861   7
  -1  -3 -21 14.5699 19.1371   5
  -1  -3 -21 11.3880 18.6442   6
   1  -3  21 24.5062 17.7697   7
   1  -2 -21 257.000 25.7223   6
   1  -2 -21 277.270 26.0869   5
  -1  -2  21 276.023 26.3183   7
  -1  -2  20 43.4133 18.5292   7
   1  -2 -20 50.4636 17.6411   6
   1  -2 -20 28.9807 17.7058   5
   1  -2 -19 137.521 20.2233   6
  -1  -2  19 151.892 20.7038   7
   1  -2 -19 114.974 18.6953   3
   1  -2 -19 159.811 21.4235   7
   1  -2 -19 118.320 19.5005   5
   1  -2 -18 76.7471 17.6695   6
  -1  -2  18 57.1770 17.7009   7
   1  -2 -18 64.6802 16.4410   3
   1  -2 -18 52.5137 17.0878   5
   1  -2 -18 91.2672 18.4234   7
  -1  -2  17 25.2270 16.1661   7
   1  -2 -17 54.4706 16.8490   7
   1  -2 -17 53.2461 15.5147   6
   1  -2 -17 16.2967 14.8194   5
  -1  -2  16 566.716 31.9871   7
   1  -2 -16 561.265 32.1257   7
   1  -2 -16 499.363 31.7091   6
   1  -2 -16 554.885 32.4527   5
  -1  -2  15 288.339 21.8383   7
   1  -2 -15 274.348 22.2339   7
   1  -2 -15 223.252 20.8455   6
   1  -2 -15 247.884 21.2368   5
  -1  -2  14 465.797 27.1528   7
   1  -2 -14 456.011 27.5590   7
   1  -2 -14 429.051 27.2002   5
   1  -2 -14 444.621 27.2401   6
   1  -2 -13 1014.45 48.1031   6
   1  -2 -13 1135.72 48.7437   7
  -1  -2  13 1161.32 48.1689   7
   1  -2 -13 951.087 42.5024   8
   1  -2 -13 1115.62 48.7973   5
   1  -2 -12 1371.16 59.2103   6
   1  -2 -12 1396.84 58.9050   7
  -1  -2  12 1448.59 58.5185   7
   1  -2 -12 1240.35 53.8196   8
   1  -2 -12 1413.10 59.4433   5
   1  -2 -11 263.505 17.9339   6
   1  -2 -11 259.834 18.6804   7
  -1  -2  11 277.215 17.9707   7
   1  -2 -11 229.235 12.9538   8
   1  -2 -11 243.577 17.7529   5
   1  -2 -10 651.481 32.3118   6
   1  -2 -10 691.448 32.8008   7
  -1  -2  10 673.767 31.7077   7
   1  -2 -10 635.275 27.9197   8
   1  -2 -10 684.612 32.6073   5
   1  -2  -9 2489.32 100.187   6
   1  -2  -9 2494.21 99.8733   7
  -1  -2   9 2588.13 99.3398   7
   1  -2  -9 2350.58 96.2882   8
   1  -2  -9 2533.59 100.308   5
  -1  -2   8 1566.55 64.3599   7
   1  -2  -8 1505.52 64.9109   7
   1  -2  -8 1555.92 65.1862   5
   1  -2  -8 1593.93 65.2966   6
   1  -2  -7 2817.29 105.183   6
   1  -2  -7 2696.63 104.746   7
   1  -2  -7 2863.50 105.274   5
   1  -2  -7 2444.27 100.956   4
  -1  -2   7 2852.21 104.181   7
   1  -2  -6 418.584 21.1227   6
   1  -2  -6 404.179 17.4617   4
   1  -2  -6 426.617 21.1337   5
  -1  -2   6 445.626 20.4853   7
   1  -2  -6 401.476 21.5633   7
   1  -2  -5 1973.16 80.0175   7
   1  -2  -5 1992.89 80.3105   6
   1  -2  -5 1986.87 77.6886   4
   1  -2  -5 2019.28 80.3029   5
   1  -2  -4 78.4854 9.72678   5
   1  -2  -4 70.7578 6.77466   4
   1  -2  -4 71.6914 9.51116   6
   1  -2  -4 76.8840 10.4773   7
   1  -2  -3 2362.24 91.5757   6
   1  -2  -3 2232.53 90.2467   4
   1  -2  -3 2389.57 91.6100   5
   1  -2  -3 2324.66 91.4608   7
   1  -2  -2 367.927 17.4309   6
   1  -2  -2 372.312 17.6657   7
   1  -2  -2 354.607 16.6403   4
   1  -2  -2 365.137 17.4362   5
  -1  -2   1 913.904 35.2196   8
   1  -2  -1 851.585 35.0899   4
   1  -2  -1 837.294 35.3966   6
   1  -2  -1 842.534 35.4256   5
  -1  -2   0 1511.06 55.7976   8
   1  -2   0 1351.77 55.9053   4
   1  -2   0 1392.81 56.0527   6
   1  -2   0 1366.29 56.0166   5
   1  -2   1 607.930 25.1535   5
   1  -2   1 585.106 25.1324   4
   1  -2   1 609.216 25.1222   6
  -1  -2  -1 561.058 24.4739   8
  -1  -2  -2 745.954 29.8810   8
   1  -2   2 723.084 30.9565   3
  -1  -2  -3 29132.2 1152.51   8
   1  -2   3 32111.0 1153.93   3
  -1  -2  -4 5027.44 196.949   8
   1  -2   4 5547.73 199.031   3
   1  -2   4 5015.80 197.485   7
   1  -2   5 3819.85 148.316   4
   1  -2   5 3685.89 149.474   3
   1  -2   5 3881.41 148.233   7
   1  -2   6 1571.61 62.0712   4
   1  -2   6 1559.00 63.8215   3
   1  -2   6 1536.02 62.5016   7
   1  -2   7 344.842 16.3372   4
   1  -2   7 366.016 19.1509   3
   1  -2   7 312.511 17.7571   7
  -1  -2  -8 4094.15 160.929   7
   1  -2   8 4046.47 159.719   7
   1  -2   8 4073.09 158.342   4
  -1  -2  -9 674.039 32.4513   7
   1  -2   9 677.873 28.7357   4
   1  -2   9 680.814 31.0560   7
   1  -2  10 359.314 19.9257   7
  -1  -2 -10 334.099 21.1693   7
   1  -2  10 350.735 16.5337   4
   1  -2  11 1258.66 53.8633   7
   1  -2  11 1262.31 50.4540   4
  -1  -2 -11 1222.20 54.8404   7
   1  -2  12 146.073 14.4873   7
   1  -2  12 146.857 9.30458   4
  -1  -2 -12 135.797 13.7784   3
  -1  -2 -13 46.8895 11.6115   3
   1  -2  13 59.9542 6.64252   4
   1  -2  13 57.0895 12.4610   7
  -1  -2 -13 38.3192 5.89063   8
  -1  -2 -14 31.6495 11.9680   3
  -1  -2 -14 20.6577 5.68870   8
   1  -2  14 26.2970 5.66677   4
   1  -2  14 33.7887 12.9311   7
  -1  -2 -15 604.008 26.6641   3
   1  -2  15 588.601 27.0375   7
  -1  -2 -16 394.582 21.1171   3
   1  -2  16 450.921 22.8701   7
  -1  -2 -17 444.350 26.3764   3
   1  -2  17 364.596 26.3018   7
  -1  -2 -18 177.845 19.0005   3
   1  -2  18 179.806 20.8774   7
  -1  -2 -19 108.221 17.1926   3
  -1  -2 -19 119.643 20.8496   6
  -1  -2 -19 101.730 20.1033   5
   1  -2  19 126.579 19.4504   7
  -1  -2 -20 771.320 39.1373   3
  -1  -2 -20 674.476 41.0662   6
  -1  -2 -20 646.513 40.7987   5
   1  -2  20 687.471 39.0735   7
  -1  -2 -21 109.793 21.7263   6
  -1  -2 -21 100.196 21.3101   5
   1  -2  21 123.187 21.3034   7
   1  -1 -21 27.2851 17.5755   6
  -1  -1  21 43.7329 19.7890   7
   1  -1 -21 13.3473 20.0430   1
   1  -1 -21 17.3668 17.4987   5
   1  -1 -20 55.4654 18.6741   7
   1  -1 -20 58.2535 17.8446   6
  -1  -1  20 45.7229 19.6294   7
   1  -1 -20 42.8322 19.9997   1
   1  -1 -20 59.4076 17.5254   5
   1  -1 -19 113.567 18.7394   3
   1  -1 -19 72.7447 18.2573   7
  -1  -1  19 94.3971 19.6473   7
   1  -1 -19 72.8109 18.1176   6
   1  -1 -19 93.9605 18.5391   5
   1  -1 -19 76.5741 20.0298   1
   1  -1 -18 248.549 22.4852   7
   1  -1 -18 248.965 24.1978   1
   1  -1 -18 243.949 22.3832   6
   1  -1 -18 271.188 22.4194   3
  -1  -1  18 251.019 23.2954   7
   1  -1 -18 211.402 21.6986   5
   1  -1 -18 179.283 13.9332   8
   1  -1 -17 330.975 24.4740   7
   1  -1 -17 349.110 26.2014   1
   1  -1 -17 291.393 23.3469   6
   1  -1 -17 298.249 23.2901   3
   1  -1 -17 328.026 24.2851   5
   1  -1 -17 251.599 16.4728   8
  -1  -1  17 325.283 24.7598   7
   1  -1 -16 827.459 37.6780   7
   1  -1 -16 701.356 36.9419   6
   1  -1 -16 744.776 37.3864   5
   1  -1 -16 767.094 39.5152   1
  -1  -1  16 728.783 37.4963   7
   1  -1 -15 100.768 16.8916   7
   1  -1 -15 96.4429 15.0549   5
   1  -1 -15 80.3814 14.9379   6
   1  -1 -15 70.5855 17.1096   1
   1  -1 -15 69.8219 9.78914   8
  -1  -1  15 80.1850 16.6280   7
   1  -1 -14 1369.10 60.2602   8
   1  -1 -14 1602.59 66.9942   1
   1  -1 -14 1503.02 65.5756   6
   1  -1 -14 1529.15 65.7457   5
  -1  -1  14 1571.25 65.5574   7
   1  -1 -14 1501.18 65.1256   7
   1  -1 -13 131.505 10.8821   8
   1  -1 -13 129.210 16.7838   1
   1  -1 -13 130.942 15.0345   6
   1  -1 -13 134.482 15.2004   5
  -1  -1  13 152.576 16.4528   7
   1  -1 -13 165.317 16.6114   7
   1  -1 -12 412.490 20.5738   8
  -1  -1  12 384.700 25.3539   1
   1  -1 -12 482.143 26.4955   1
   1  -1 -12 414.528 24.3381   6
   1  -1 -12 447.456 24.8058   5
  -1  -1  12 427.920 25.0575   7
   1  -1 -12 477.921 25.3106   7
   1  -1 -11 1912.63 81.2426   8
  -1  -1  11 1924.11 85.4395   1
   1  -1 -11 2165.67 86.3274   1
   1  -1 -11 2116.61 85.1559   6
   1  -1 -11 2112.03 85.1743   5
  -1  -1  11 2159.01 84.9595   7
   1  -1 -11 2088.93 84.9078   7
   1  -1 -10 217.995 12.7919   8
   1  -1 -10 239.249 17.8425   1
  -1  -1  10 210.811 17.0217   1
   1  -1 -10 226.669 16.2690   6
   1  -1 -10 224.404 16.1372   5
  -1  -1  10 246.031 16.9860   7
   1  -1 -10 241.872 17.3369   7
   1  -1  -9 4290.77 171.442   8
   1  -1  -9 4469.26 175.071   1
  -1  -1   9 4351.53 174.800   1
   1  -1  -9 4486.66 174.414   6
   1  -1  -9 4514.71 174.484   5
  -1  -1   9 4448.94 173.970   7
   1  -1  -9 4413.62 174.167   7
   1  -1  -8 1527.38 63.1310   8
   1  -1  -8 1619.62 66.3281   1
  -1  -1   8 1559.78 66.1354   1
   1  -1  -8 1588.05 65.6504   6
   1  -1  -8 1541.29 65.5498   5
  -1  -1   8 1661.03 65.7245   7
   1  -1  -8 1614.81 65.8206   7
   1  -1  -7 9128.55 358.536   7
  -1  -1   7 9308.95 359.154   1
   1  -1  -7 9464.84 359.282   1
  -1  -1   7 9030.40 358.229   7
   1  -1  -7 9153.32 356.630   8
   1  -1  -7 9358.16 358.723   5
   1  -1  -7 9434.50 358.735   6
   1  -1  -6 3078.00 117.628   1
   1  -1  -6 2885.05 117.062   7
   1  -1  -6 2939.72 115.316   8
   1  -1  -6 2957.91 117.137   5
   1  -1  -6 2943.35 117.129   6
   1  -1  -5 10753.3 420.420   7
   1  -1  -5 11194.0 420.802   1
   1  -1  -5 10981.7 420.386   6
   1  -1  -5 10571.6 418.015   4
   1  -1  -5 11224.4 420.475   5
   1  -1  -5 11262.4 419.004   8
   1  -1  -4 4648.13 182.278   7
   1  -1  -4 4790.92 181.114   8
   1  -1  -4 4500.72 180.413   4
   1  -1  -4 4807.61 182.475   1
   1  -1  -4 4696.62 182.156   5
   1  -1  -4 4898.53 182.246   6
   1  -1  -3 1580.17 62.2956   6
   1  -1  -3 1575.36 62.3058   5
   1  -1  -3 1551.27 62.5701   7
   1  -1  -3 1574.85 62.7908   2
   1  -1  -3 1540.44 61.1294   4
   1  -1  -2 15992.2 625.182   6
   1  -1  -2 16070.6 625.231   7
   1  -1  -2 15906.3 625.518   2
  -1  -1   2 16653.7 625.503   2
   1  -1  -2 15959.7 624.636   4
  -1  -1   2 17120.5 625.155   8
   1  -1  -2 16246.5 625.215   5
   1  -1   2 197.250 10.9004   1
  -1  -1  -2 231.237 11.6868   1
   1  -1   2 193.965 10.3968   3
   1  -1   3 3990.87 149.455   1
  -1  -1  -3 3938.57 149.597   1
   1  -1   3 3637.03 148.799   3
   1  -1   4 450.593 21.4767   1
  -1  -1  -4 462.332 21.9549   1
   1  -1   4 446.002 20.6242   3
   1  -1   5 1254.53 54.7170   3
   1  -1   5 1400.73 53.9349   4
   1  -1   5 1367.88 55.3760   1
  -1  -1  -5 1351.52 55.6147   1
   1  -1   6 730.436 32.1260   7
   1  -1   6 775.890 33.1974   1
   1  -1   6 738.193 30.9754   4
  -1  -1  -6 739.138 33.3753   1
  -1  -1  -7 116.517 12.2619   1
  -1  -1  -7 100.769 9.80530   3
   1  -1   7 113.801 11.1950   7
   1  -1   7 106.624 11.5774   1
   1  -1   7 126.141 8.58401   4
   1  -1   8 500.861 20.5205   4
   1  -1   8 431.534 24.1369   1
  -1  -1  -8 392.957 22.1704   3
  -1  -1  -8 416.117 24.5905   1
   1  -1   8 483.973 23.0866   7
  -1  -1  -8 471.846 23.7615   7
   1  -1   9 1291.29 50.5280   4
   1  -1   9 1202.73 54.5359   1
  -1  -1  -9 1198.66 52.9582   3
  -1  -1  -9 1272.05 54.9334   1
   1  -1   9 1291.43 53.4161   7
  -1  -1  -9 1248.27 53.6796   7
   1  -1  10 717.274 28.8009   4
  -1  -1 -10 640.532 31.8424   3
   1  -1  10 656.665 33.4433   1
  -1  -1 -10 660.764 32.7239   7
  -1  -1 -10 719.359 34.2339   1
   1  -1  10 689.080 32.3681   7
   1  -1  11 686.423 27.8052   4
  -1  -1 -11 696.220 33.9648   1
  -1  -1 -11 659.507 32.5487   7
  -1  -1 -11 589.154 31.3910   3
   1  -1  11 678.212 32.3521   7
   1  -1  12 523.399 22.5212   4
  -1  -1 -12 578.385 29.8095   1
   1  -1  12 517.875 27.9316   7
  -1  -1 -12 552.115 27.5963   3
   1  -1  13 1825.76 73.9342   7
   1  -1  13 1701.40 68.0017   4
  -1  -1 -13 1713.94 73.4192   3
  -1  -1 -13 1869.05 76.1211   1
  -1  -1 -14 523.569 22.6851   8
   1  -1  14 745.289 30.6745   7
  -1  -1 -14 667.521 29.3874   3
  -1  -1 -14 749.132 32.9918   1
   1  -1  15 552.741 28.8421   7
  -1  -1 -15 509.019 30.4784   1
  -1  -1 -15 575.519 27.8852   3
   1  -1  16 41.4456 15.6964   7
  -1  -1 -16 26.3710 16.7805   1
  -1  -1 -16 28.1228 13.1448   3
  -1  -1 -16 20.6038 7.54685   8
   1  -1  17 123.225 18.2187   7
  -1  -1 -17 145.630 20.8311   1
  -1  -1 -17 115.710 16.5389   3
  -1  -1 -17 73.3838 8.94339   8
   1  -1  18 241.675 22.0767   7
  -1  -1 -18 274.351 20.6004   3
  -1  -1 -18 251.933 24.6514   1
   1  -1  19 16.9820 17.4153   7
  -1  -1 -19 76.7590 20.2063   1
  -1  -1 -19 22.8013 7.42439   8
  -1  -1 -19 87.2966 16.7295   3
  -1  -1 -20 23.6647 19.6589   1
   1  -1  20 43.9966 18.5678   7
  -1  -1 -20 30.9345 17.5026   6
  -1  -1 -20 26.8235 16.0384   3
  -1  -1 -20 47.0985 17.5623   5
   1  -1  21-0.80574 18.5215   7
  -1  -1 -21 42.3509 21.8398   1
  -1  -1 -21 23.4750 18.8661   6
  -1  -1 -21 28.4898 18.5418   5
  -1   0  21 343.541 29.5237   7
   1   0 -21 305.711 26.9026   5
   1   0 -21 332.725 29.8794   1
   1   0 -21 340.199 27.4324   6
  -1   0  20 112.916 21.3344   7
   1   0 -20 122.800 19.4270   5
   1   0 -20 140.608 19.7265   6
   1   0 -20 126.578 22.1076   1
   1   0 -20 114.401 19.9909   7
   1   0 -19 118.111 13.2565   8
   1   0 -19 180.332 20.7341   7
  -1   0  19 185.635 22.4267   7
   1   0 -19 202.096 23.7278   1
   1   0 -19 204.283 20.7856   3
   1   0 -19 170.150 19.7255   6
   1   0 -19 161.510 19.9523   5
   1   0 -18 208.049 21.0930   7
   1   0 -18 198.567 20.6896   6
  -1   0  18 252.757 23.5525   7
   1   0 -18 241.172 24.2260   1
   1   0 -18 256.120 22.0220   3
   1   0 -18 170.501 15.0215   8
   1   0 -18 186.088 20.2680   5
   1   0 -17 11.4771 16.7049   1
  -1   0  17 12.8399 16.1742   7
   1   0 -17 24.8447 10.3898   8
   1   0 -17 7.42017 15.2363   7
   1   0 -17 6.42175 14.5420   3
   1   0 -17 12.0857 14.0873   5
   1   0 -17 13.4374 14.0494   6
   1   0 -16 26.9525 16.7202   1
  -1   0  16 34.1245 16.5852   7
   1   0 -16 50.4594 15.7439   7
   1   0 -16 17.7230 9.92585   8
   1   0 -16 29.9543 13.8941   5
   1   0 -16 42.3990 13.9222   6
   1   0 -16 30.3947 14.5530   3
   1   0 -15 296.487 18.7577   8
  -1   0  15 388.245 25.4078   7
   1   0 -15 367.905 24.6545   7
   1   0 -15 386.037 23.9925   6
   1   0 -15 339.729 23.3534   5
   1   0 -15 410.612 26.2603   1
   1   0 -15 352.849 24.2805   3
  -1   0  15 337.594 25.2248   1
   1   0 -14 44.7257 13.1105   6
  -1   0  14 66.4766 15.4727   7
  -1   0  14 39.2326 14.6565   1
   1   0 -14 56.5456 16.0648   1
   1   0 -14 74.6121 14.7681   7
   1   0 -14 44.0876 9.56517   8
   1   0 -14 71.4733 13.8450   5
   1   0 -13 7.94331 10.7345   6
  -1   0  13-0.54191 12.9368   7
  -1   0  13-9.27797 12.9090   1
   1   0 -13 6.24502 12.7044   1
   1   0 -13 10.1094 10.7596   5
   1   0 -13 0.27685 7.79285   8
   1   0 -13 17.7405 13.0773   7
   1   0 -12 889.425 40.0008   7
  -1   0  12 923.753 40.8006   7
   1   0 -12 892.323 39.9283   6
   1   0 -12 875.059 39.8779   5
   1   0 -12 854.810 41.4406   1
  -1   0  12 797.008 40.7785   1
   1   0 -12 771.643 36.2503   8
   1   0 -11 225.347 17.4871   7
  -1   0  11 239.459 17.6441   7
   1   0 -11 224.097 16.3317   6
   1   0 -11 241.684 16.6679   5
   1   0 -11 243.830 18.7010   1
  -1   0  11 220.456 17.7690   1
   1   0 -11 218.710 13.6302   8
   1   0 -10 781.108 34.1840   7
  -1   0  10 741.888 34.2902   7
   1   0 -10 722.584 33.5140   6
   1   0 -10 711.306 33.4969   5
  -1   0  10 642.267 34.1633   1
   1   0 -10 727.072 35.1562   1
   1   0 -10 681.417 30.8982   8
   1   0  -9 8593.26 324.761   7
  -1   0   9 8338.54 324.981   7
   1   0  -9 8155.51 324.663   5
   1   0  -9 8739.05 325.957   1
  -1   0   9 8152.99 325.583   1
   1   0  -9 8253.50 324.753   6
   1   0  -9 8262.04 322.753   8
   1   0  -8 12.0436 10.4438   7
   1   0  -8 5.36793 7.96021   6
   1   0  -8 2.98247 6.84571   8
  -1   0   8 5.76596 10.5473   1
   1   0  -8 0.38658 10.4530   1
   1   0  -8 10.7895 8.26289   5
   1   0  -7 8851.60 346.977   7
   1   0  -7 8896.40 346.924   6
   1   0  -7 8826.66 345.650   8
   1   0  -7 8988.44 346.981   5
   1   0  -7 9059.96 347.952   1
  -1   0   7 9220.61 347.901   1
   1   0  -6 5392.45 211.031   1
   1   0  -6 5343.59 210.273   7
   1   0  -6 5395.58 210.075   6
   1   0  -6 5419.78 209.133   8
  -1   0   6 5391.79 210.847   1
   1   0  -6 5410.88 210.103   5
   1   0  -5 3398.64 129.314   6
   1   0  -5 3259.54 129.574   7
   1   0  -5 3301.37 128.580   8
  -1   0   5 3152.87 128.377   8
   1   0  -5 3385.08 130.170   1
   1   0  -5 3384.41 129.316   5
   1   0  -4 72701.7 2799.04   6
   1   0  -4 71490.4 2799.38   7
   1   0  -4 72983.9 2798.74   8
   1   0  -4 74691.6 2799.79   1
   1   0  -4 73145.6 2799.05   5
   1   0  -3 1778.84 68.7504   2
   1   0  -3 1753.67 67.7321   8
   1   0  -3 1685.84 68.1963   7
  -1   0   3 1617.70 68.2354   7
   1   0  -3 1742.90 67.6477   5
   1   0  -3 1712.98 67.6232   6
  -1   0   2 357.010 15.5325   7
   1   0  -2 327.061 15.5494   7
   1   0  -2 332.616 14.9996   8
  -1   0  -2 413.954 17.9629   1
   1   0   2 436.675 17.5915   1
   1   0   3 4.60533 5.81123   3
  -1   0  -3 5.23861 8.19209   1
   1   0   3 8.43302 7.79950   1
  -1   0  -4 1820.25 71.6806   1
   1   0   4 1741.20 71.4663   1
   1   0   5 241.503 14.3494   1
  -1   0  -5 226.116 14.5671   1
  -1   0  -6 939.560 42.7426   1
  -1   0  -6 942.710 41.1028   3
  -1   0  -7 1074.81 47.9296   3
  -1   0  -7 1140.66 49.6147   1
  -1   0  -8 1130.79 50.8305   1
   1   0   8 1174.23 50.1469   7
   1   0   8 1229.27 51.0086   1
   1   0   8 1186.63 47.2666   4
  -1   0  -8 1134.02 49.5487   3
  -1   0  -9 1.02996 8.83161   3
   1   0   9-1.68041 5.86031   4
   1   0   9 14.8888 10.6856   7
   1   0   9 4.72363 10.3131   1
  -1   0  -9-4.34899 9.99603   7
  -1   0  -9 11.8710 11.0968   1
  -1   0 -10 511.327 26.6377   3
  -1   0 -10 563.977 29.0688   1
   1   0  10 550.416 27.3723   7
   1   0  10 532.164 28.4351   1
   1   0  10 545.507 23.1206   4
  -1   0 -10 530.337 26.9719   7
   1   0  11 332.455 14.7510   4
   1   0  11 300.244 19.9959   7
   1   0  11 284.226 20.6309   1
  -1   0 -11 307.206 19.3021   3
  -1   0 -11 339.848 21.5056   1
  -1   0 -12 285.252 18.2784   3
   1   0  12 292.373 19.2500   7
  -1   0 -12 294.527 20.7888   1
   1   0  12 238.566 19.3561   1
   1   0  12 254.499 12.4929   4
  -1   0 -13 424.912 24.9324   3
   1   0  13 423.765 18.3485   4
   1   0  13 439.108 25.7014   7
   1   0  13 495.755 27.4659   1
  -1   0 -13 507.436 27.9714   1
  -1   0 -14 6.93152 14.3509   1
  -1   0 -14-3.76509 11.3649   3
   1   0  14 6.10331 13.8075   7
   1   0  14 10.6342 13.7130   1
  -1   0 -15-0.74290 15.0298   1
  -1   0 -15 21.8722 12.7871   3
   1   0  15 22.8466 14.8062   1
   1   0  15 5.96513 14.5531   7
  -1   0 -16 46.4031 17.1539   1
  -1   0 -16 58.2973 14.5346   3
   1   0  16 68.6562 17.1561   1
   1   0  16 67.7046 16.8439   7
  -1   0 -16 43.9565 9.19634   8
  -1   0 -17 113.122 20.1803   1
  -1   0 -17 124.640 16.8934   3
   1   0  17 106.383 18.7309   1
   1   0  17 86.7476 18.3610   7
  -1   0 -17 86.0961 10.4525   8
   1   0  18 242.479 23.1527   7
  -1   0 -18 286.967 25.4968   1
  -1   0 -18 322.944 22.5973   3
   1   0  18 243.316 23.5857   1
  -1   0 -18 193.849 14.5517   8
  -1   0 -19 77.9433 10.4592   8
   1   0  19 108.896 20.0171   7
  -1   0 -19 95.6667 17.7194   3
  -1   0 -19 104.011 21.2166   1
  -1   0 -20 190.562 25.4149   1
   1   0  20 223.983 24.5995   7
  -1   0 -20 228.496 22.3593   3
  -1   0 -21 31.5054 20.7554   1
  -1   0 -21 5.74275 17.9403   5
   1   0  21 16.8729 19.6435   7
  -1   0 -21 35.2425 18.6154   6
   1   1 -21 7.94246 18.0471   7
   1   1 -21 37.9978 20.9846   1
   1   1 -21 39.0232 16.8640   5
   1   1 -21 16.0415 16.6365   6
  -1   1  21 19.1892 20.4062   7
  -1   1  20 50.5592 20.5764   7
   1   1 -20 52.5830 19.9015   1
   1   1 -20 73.1549 18.2474   7
   1   1 -20 64.6842 16.9919   5
   1   1 -20 50.7816 12.0825   8
   1   1 -20 50.6553 17.0493   6
  -1   1  19 96.0523 20.2614   7
   1   1 -19 119.985 21.3164   1
   1   1 -19 121.871 19.0482   7
   1   1 -19 78.6656 12.8139   8
   1   1 -19 107.356 18.8530   3
   1   1 -19 98.9668 17.3986   5
   1   1 -19 100.693 17.4533   6
   1   1 -18 244.664 24.0816   1
   1   1 -18 208.536 20.6688   6
   1   1 -18 212.229 16.3642   8
   1   1 -18 248.032 22.0113   7
   1   1 -18 253.309 22.6124   3
  -1   1  18 244.450 24.0916   7
   1   1 -18 190.105 20.2927   5
   1   1 -17 345.211 25.8717   1
   1   1 -17 277.766 22.1930   6
   1   1 -17 239.105 17.6582   8
   1   1 -17 297.431 22.5855   7
   1   1 -17 331.117 23.9858   3
  -1   1  17 316.340 25.1676   7
   1   1 -17 292.804 22.4433   5
   1   1 -16 813.280 41.3501   1
   1   1 -16 804.219 38.5688   7
   1   1 -16 762.989 38.3987   6
   1   1 -16 815.209 40.1800   3
   1   1 -16 729.730 38.2594   5
  -1   1  16 871.510 41.2505   7
   1   1 -15 70.0137 16.4419   1
   1   1 -15 82.1800 15.6275   7
  -1   1  15 70.6333 16.2885   1
   1   1 -15 82.9744 14.4401   6
   1   1 -15 68.7535 11.2632   8
   1   1 -15 78.1403 15.4293   3
   1   1 -15 53.2379 13.5904   5
  -1   1  15 68.2105 16.6705   7
  -1   1  14 1599.20 66.1629   7
   1   1 -14 1531.10 64.3601   7
   1   1 -14 1483.32 66.4831   1
   1   1 -14 1463.95 64.3653   6
   1   1 -14 1396.12 61.2238   8
   1   1 -14 1451.27 65.2304   3
  -1   1  14 1445.83 66.3194   1
   1   1 -14 1496.63 64.5226   5
   1   1 -13 119.958 16.4260   1
   1   1 -13 108.616 11.4334   8
   1   1 -13 130.081 15.4122   3
   1   1 -13 131.955 14.1215   6
  -1   1  13 110.921 15.7219   1
  -1   1  13 126.157 16.0716   7
   1   1 -13 130.206 15.1285   7
   1   1 -13 112.442 13.8620   5
   1   1 -12 420.321 23.5923   6
   1   1 -12 459.253 26.3944   1
  -1   1  12 363.158 25.2023   1
  -1   1  12 456.647 25.8043   7
   1   1 -12 438.399 21.6247   8
   1   1 -12 419.510 24.3756   7
   1   1 -12 428.590 23.5705   5
   1   1 -11 2090.20 85.4927   6
   1   1 -11 2108.66 87.2885   1
  -1   1  11 2040.33 86.9642   1
  -1   1  11 2073.30 86.5108   7
   1   1 -11 2036.03 83.5892   8
   1   1 -11 2100.24 85.4915   7
   1   1 -11 2100.24 85.4918   5
   1   1 -10 169.064 13.4750   6
  -1   1  10 172.693 15.3728   1
   1   1 -10 165.491 15.8334   1
  -1   1  10 170.765 15.3962   7
   1   1 -10 167.632 13.2500   5
   1   1 -10 189.691 14.6656   7
   1   1 -10 162.660 12.0917   8
   1   1  -9 4352.94 167.539   8
   1   1  -9 4390.58 170.129   1
  -1   1   9 4068.29 169.754   1
   1   1  -9 4260.86 168.667   7
   1   1  -8 1552.23 64.5913   8
   1   1  -8 1626.77 65.8471   7
   1   1  -8 1635.42 67.1843   1
  -1   1   8 1602.11 66.9034   1
   1   1  -7 9905.49 371.050   1
   1   1  -7 9548.61 369.626   6
  -1   1   7 9827.95 370.913   1
   1   1  -7 9469.80 369.600   5
   1   1  -7 9323.67 369.091   8
   1   1  -7 9459.57 369.805   7
   1   1  -6 2874.66 110.660   7
  -1   1   6 2831.46 111.420   1
   1   1  -6 2842.02 110.144   6
   1   1  -6 2760.94 108.058   4
   1   1  -6 2832.95 110.145   5
   1   1  -6 2849.36 110.017   8
  -1   1   6 2685.67 108.967   8
   1   1  -6 2929.82 111.645   1
   1   1  -5 10874.3 425.990   7
   1   1  -5 11043.6 425.497   6
   1   1  -5 11051.8 425.509   5
   1   1  -5 10968.6 425.638   8
  -1   1   5 11135.8 424.917   8
   1   1  -5 11135.2 426.746   1
   1   1  -4 5159.49 204.753   7
  -1   1   4 5064.19 205.193   7
   1   1  -4 5400.23 204.140   5
   1   1  -4 5363.59 204.123   6
   1   1  -4 5373.61 205.365   1
   1   1  -4 5225.75 204.591   8
   1   1  -3 1436.26 61.8122   7
   1   1  -3 1545.32 61.6833   8
   1   1  -3 1639.05 62.4051   2
   1   1  -3 1568.50 60.7983   5
  -1   1   3 1575.30 62.2192   7
   1   1  -3 1548.15 60.7824   6
   1   1  -2 17570.8 635.655   2
  -1   1   2 16154.1 635.525   2
   1   1  -2 16922.1 635.231   7
  -1   1   2 16256.7 635.355   7
   1   1  -2 17503.7 635.259   8
  -1   1   2 15602.2 635.194   6
  -1   1   2 15830.8 635.227   5
  -1   1  -2 225.977 12.1141   1
   1   1   2 221.560 11.6022   1
  -1   1  -3 3744.21 143.300   1
   1   1   3 3599.02 143.024   1
   1   1   4 402.251 20.1862   1
  -1   1  -4 437.090 20.6846   1
   1   1   5 1313.51 54.0255   1
  -1   1  -5 1305.28 54.1635   1
   1   1   6 854.993 38.0718   1
  -1   1  -6 903.068 38.5914   1
  -1   1  -7 65.2177 9.18922   3
   1   1   7 50.3176 10.3279   1
  -1   1  -7 63.4774 10.6784   1
  -1   1  -8 462.429 23.8915   3
   1   1   8 510.430 25.6126   1
  -1   1  -8 489.838 25.4121   1
   1   1   9 1336.29 56.8945   1
  -1   1  -9 1304.93 57.0322   1
  -1   1  -9 1282.61 55.6001   3
   1   1   9 1332.80 56.3324   7
   1   1  10 702.743 35.2578   1
  -1   1 -10 737.961 35.4974   1
  -1   1 -10 690.223 33.5827   3
   1   1  10 754.881 34.7396   7
   1   1  11 702.833 34.5752   7
   1   1  11 698.412 35.0717   1
  -1   1 -11 764.293 35.6535   1
  -1   1 -11 676.111 33.6417   3
   1   1  11 702.051 29.2970   4
   1   1  12 588.027 29.4389   7
  -1   1 -12 562.832 30.1271   1
  -1   1 -12 500.072 27.9165   3
   1   1  12 513.840 29.4389   1
   1   1  12 531.475 22.6697   4
  -1   1 -13 1639.12 68.2718   3
  -1   1 -13 1762.17 70.6251   1
   1   1  13 1742.63 70.3982   1
   1   1  13 1654.50 62.1018   4
   1   1  13 1783.94 69.4755   7
   1   1  14 822.760 40.1571   7
  -1   1 -14 775.291 40.8065   1
  -1   1 -14 844.051 39.4844   3
   1   1  14 732.042 40.3156   1
   1   1  15 621.043 32.5831   7
  -1   1 -15 483.730 30.0587   3
  -1   1 -15 561.547 33.4458   1
   1   1  15 547.752 32.4672   1
   1   1  16 9.93771 15.3194   1
  -1   1 -16 30.4149 17.0875   1
   1   1  16 36.0174 16.4934   7
  -1   1 -16 27.8388 14.0513   3
   1   1  17 111.476 19.1620   7
  -1   1 -17 114.408 16.6364   3
   1   1  17 112.309 18.7897   1
  -1   1 -17 139.735 20.4111   1
  -1   1 -17 99.8860 12.0668   8
   1   1  18 200.000 22.7079   7
   1   1  18 237.953 23.7989   1
  -1   1 -18 179.294 14.7810   8
  -1   1 -18 249.602 24.8014   1
  -1   1 -18 225.635 20.7031   3
   1   1  19 24.7516 18.5000   7
  -1   1 -19 47.4506 16.0782   3
  -1   1 -19 50.5666 19.8621   1
  -1   1 -19 37.5260 10.6158   8
  -1   1 -20 40.1863 20.4275   1
   1   1  20 24.4691 18.9069   7
  -1   1 -20 18.6597 16.3115   3
  -1   1 -21 1.08673 20.2044   1
   1   1  21 5.28251 19.3874   7
   1   2 -21 245.559 24.3862   7
   1   2 -21 342.755 29.0685   1
   1   2 -21 303.827 24.9145   5
  -1   2  21 250.942 27.9640   7
   1   2 -21 269.914 24.2061   6
   1   2 -20 65.2327 20.2781   1
  -1   2  20 52.9441 20.8116   7
   1   2 -20 33.9102 17.0882   7
   1   2 -20 39.5847 16.1342   5
   1   2 -20 28.5855 12.5291   8
   1   2 -20 29.3307 15.6556   6
   1   2 -19 169.042 20.6935   3
   1   2 -19 169.155 19.0670   6
   1   2 -19 142.916 18.4799   5
   1   2 -19 124.664 19.2422   7
   1   2 -19 182.612 22.7208   1
   1   2 -19 135.040 14.8304   8
  -1   2  19 196.920 23.3025   7
   1   2 -18 89.9407 17.9484   3
   1   2 -18 88.6539 15.7989   6
   1   2 -18 81.5166 15.6988   5
   1   2 -18 86.0416 17.0237   7
  -1   2  18 80.0210 19.7783   7
   1   2 -18 68.7782 18.9586   1
   1   2 -18 78.0429 12.9899   8
   1   2 -17 67.2485 17.8373   1
   1   2 -17 62.2278 12.0989   8
   1   2 -17 43.3894 15.3040   7
   1   2 -17 81.2199 15.0858   6
   1   2 -17 59.7267 16.6479   3
  -1   2  17 75.6313 19.1971   7
   1   2 -17 62.8706 14.7365   5
   1   2 -16 582.591 32.6979   1
   1   2 -16 532.566 29.4238   7
   1   2 -16 524.282 31.0602   3
   1   2 -16 514.253 29.0572   6
   1   2 -16 499.763 28.8727   5
  -1   2  16 564.808 32.4978   7
  -1   2  15 233.262 21.8312   7
   1   2 -15 214.828 21.3412   1
  -1   2  15 214.566 21.4122   1
   1   2 -15 214.176 18.3306   6
   1   2 -15 193.917 15.9080   8
   1   2 -15 229.592 20.1725   3
   1   2 -15 245.173 19.7903   7
   1   2 -15 215.801 17.9567   5
  -1   2  14 412.151 26.9467   7
   1   2 -14 414.147 27.0868   1
  -1   2  14 417.039 26.9011   1
   1   2 -14 414.950 24.1577   6
   1   2 -14 377.080 21.9672   8
   1   2 -14 389.524 25.5340   3
   1   2 -14 453.520 25.0604   7
   1   2 -14 393.426 23.7824   5
   1   2 -13 1181.32 53.2932   1
   1   2 -13 1174.83 50.9285   7
  -1   2  13 1132.58 52.9592   1
   1   2 -13 1175.16 50.7483   6
   1   2 -13 1077.86 50.3138   5
  -1   2  13 1243.13 53.3729   7
   1   2 -13 1077.97 49.0259   8
  -1   2  12 1353.71 59.7079   7
   1   2 -12 1362.18 57.7606   7
   1   2 -12 1340.79 59.7493   1
  -1   2  12 1292.35 59.3563   1
   1   2 -12 1337.20 56.2933   8
   1   2 -11 263.163 17.3630   7
   1   2 -11 271.962 19.0969   1
  -1   2  11 233.991 18.6875   1
   1   2 -11 258.265 15.9242   8
   1   2 -10 653.208 30.1243   7
  -1   2  10 593.418 31.4647   1
   1   2 -10 633.928 31.8225   1
   1   2 -10 642.417 29.3002   8
  -1   2   9 2560.42 96.4778   1
   1   2  -9 2433.94 96.1752   1
   1   2  -9 2429.03 94.0635   8
   1   2  -9 2468.04 94.4978   7
   1   2  -9 2234.10 90.9422   4
   1   2  -8 1563.15 61.4251   7
  -1   2   8 1439.07 62.6330   1
   1   2  -8 1508.69 62.9414   1
   1   2  -8 1515.17 61.1244   8
   1   2  -8 1477.06 58.3532   4
   1   2  -8 1420.88 62.4519   3
   1   2  -7 2626.38 102.758   4
  -1   2   7 2501.90 102.943   8
   1   2  -7 2768.01 105.047   8
   1   2  -7 2720.13 105.082   7
   1   2  -7 2863.23 106.617   1
  -1   2   7 2818.18 106.518   1
  -1   2   7 2634.04 102.562   4
   1   2  -7 2569.85 106.059   3
   1   2  -6 328.996 14.3948   4
  -1   2   6 313.751 18.4029   7
   1   2  -6 329.955 16.5754   7
   1   2  -6 358.537 18.2055   1
   1   2  -6 329.014 16.6600   8
  -1   2   6 295.292 14.4286   8
  -1   2   6 319.390 14.1860   4
   1   2  -6 338.894 17.9541   3
   1   2  -5 1873.50 74.2193   4
   1   2  -5 1881.17 76.3460   3
   1   2  -5 1979.92 76.4531   1
  -1   2   5 1900.99 74.1420   4
   1   2  -5 1975.76 75.7820   8
  -1   2   5 1851.05 74.2568   8
  -1   2   5 1840.04 76.5274   7
   1   2  -5 1914.77 75.4493   7
  -1   2   4 147.830 9.06060   4
   1   2  -4 156.865 10.5443   7
  -1   2   4 159.761 12.4470   7
  -1   2   4 127.729 8.98209   8
   1   2  -4 164.778 8.28075   5
  -1   2   4 131.251 10.9934   5
   1   2  -4 163.691 8.28217   6
  -1   2   4 132.739 11.1154   6
   1   2  -4 169.585 10.7997   8
   1   2  -4 130.584 10.9763   3
   1   2  -4 148.275 9.32839   4
   1   2  -4 173.290 11.4235   1
  -1   2   3 2286.14 90.4115   5
  -1   2   3 2195.47 90.3821   7
   1   2  -3 2327.53 89.8461   7
   1   2  -3 2154.14 90.1549   3
   1   2  -3 2305.77 90.1087   8
  -1   2   3 2288.47 90.4118   6
   1   2  -3 2433.07 90.4412   2
   1   2  -2 441.168 18.5233   8
  -1   2   2 409.000 18.6566   7
   1   2  -2 411.625 18.2199   2
  -1   2   2 369.498 18.1993   2
  -1   2   2 384.437 18.5232   5
  -1   2   2 360.765 18.4361   6
   1   2  -2 417.279 18.2004   3
  -1   2   1 800.528 34.5798   4
  -1   2   1 810.550 34.6149   7
  -1   2   1 866.257 35.0396   6
   1   2  -1 848.340 34.8671   8
  -1   2   1 774.838 34.4604   2
   1   2  -1 959.093 34.6881   2
  -1   2   1 849.103 35.0236   5
   1   2  -1 900.757 34.1860   3
   1   2   0 1180.78 46.1132   8
  -1   2   0 1119.68 46.2600   4
  -1   2   0 1186.34 46.5705   5
   1   2   0 1277.66 46.1359   2
  -1   2   0 1028.39 45.8635   2
  -1   2   0 1173.08 46.5501   6
  -1   2  -1 577.104 27.0416   1
   1   2   1 720.081 27.1554   1
   1   2   1 767.265 26.9931   2
  -1   2  -1 541.009 27.1274   5
  -1   2  -1 707.545 27.0685   2
  -1   2  -1 649.825 27.4458   4
  -1   2  -1 573.681 27.2041   6
   1   2   2 667.641 27.2753   1
  -1   2  -2 623.869 27.5207   4
  -1   2  -2 630.488 27.3716   1
   1   2   3 32105.2 1237.50   1
  -1   2  -3 32320.4 1237.61   1
  -1   2  -3 32226.5 1237.29   4
   1   2   4 5398.35 213.521   1
  -1   2  -4 5614.74 213.791   1
   1   2   4 5391.20 213.688   7
  -1   2  -4 5563.67 212.993   4
   1   2   5 3634.22 140.246   1
  -1   2  -5 3494.58 140.360   1
   1   2   6 1521.64 62.1598   1
  -1   2  -6 1492.77 62.3856   1
   1   2   7 421.534 21.3442   1
  -1   2  -7 356.723 21.0051   1
   1   2   8 4137.86 161.743   1
  -1   2  -8 3912.14 160.900   3
  -1   2  -8 4209.79 161.943   1
   1   2   9 595.663 29.6882   1
  -1   2  -9 575.198 28.8750   3
  -1   2  -9 616.134 30.3891   1
  -1   2 -10 351.630 21.2173   3
   1   2  10 399.275 22.9308   7
   1   2  10 393.863 22.7646   1
  -1   2 -10 377.707 22.9814   1
  -1   2 -11 1261.21 54.9555   3
   1   2  11 1264.54 55.7662   7
   1   2  11 1240.00 55.8352   1
  -1   2 -11 1270.72 56.2653   1
   1   2  12 118.095 8.38209   4
  -1   2 -12 149.717 14.6982   3
  -1   2 -12 143.806 16.2473   1
   1   2  12 155.075 16.1156   1
   1   2  12 156.602 16.2708   7
   1   2  13 54.7547 14.4224   7
   1   2  13 35.8140 5.55997   4
  -1   2 -13 59.7400 14.4990   1
  -1   2 -13 49.9317 12.6308   3
   1   2  13 37.7068 13.5889   1
   1   2  13 38.7447 6.00738   4
   1   2  14 18.3345 15.0726   7
  -1   2 -14 44.2833 15.0287   1
   1   2  14 11.2408 3.43396   4
   1   2  14 25.3855 14.1726   1
   1   2  14 15.4644 3.71730   4
  -1   2 -14 33.3452 12.8266   3
  -1   2 -15 513.494 31.4524   1
   1   2  15 483.651 30.6676   1
   1   2  15 518.399 30.7738   7
  -1   2 -15 490.374 29.0280   3
  -1   2 -16 400.069 27.8952   1
   1   2  16 346.464 26.5915   1
   1   2  16 355.089 27.0466   7
  -1   2 -16 411.770 25.6382   3
  -1   2 -17 379.040 28.8911   1
   1   2  17 362.334 27.9182   1
  -1   2 -17 402.691 26.3372   3
   1   2  17 379.871 27.9831   7
   1   2  18 178.126 22.7479   7
  -1   2 -18 147.897 14.8490   8
  -1   2 -18 184.796 23.1491   1
   1   2  18 194.990 22.6211   1
  -1   2 -18 235.985 21.0506   3
   1   2  19 102.033 21.8549   7
  -1   2 -19 117.938 18.6968   3
  -1   2 -19 117.694 21.8868   1
  -1   2 -19 72.5910 12.5279   8
  -1   2 -20 688.017 41.7672   1
   1   2  20 619.394 39.5839   7
  -1   2 -21 191.285 25.5799   1
   1   2  21 126.424 23.9924   7
   1   3 -21 12.4928 15.8276   5
  -1   3  21 17.4908 21.3909   7
   1   3 -21 41.0790 20.7311   1
   1   3 -21 31.8356 15.9470   6
   1   3 -21 8.68822 16.6104   7
   1   3 -20 45.2923 16.9153   7
   1   3 -20 50.5393 15.9382   5
   1   3 -20 30.3306 12.8710   8
   1   3 -20 30.1650 19.6787   1
   1   3 -20 25.8659 15.2062   6
  -1   3  20 46.2014 20.8057   7
  -1   3  19 319.584 27.7383   7
   1   3 -19 298.599 23.0469   7
   1   3 -19 283.512 22.6778   5
   1   3 -19 231.249 19.6668   8
   1   3 -19 314.423 27.1779   1
   1   3 -19 293.190 22.9240   6
   1   3 -18 25.2786 17.8641   1
  -1   3  18 22.5724 18.5679   7
   1   3 -18 26.8738 16.1317   3
   1   3 -18 38.8961 13.7582   5
   1   3 -18 49.5933 15.4648   7
   1   3 -18 39.0524 12.4754   8
   1   3 -18 28.1933 14.1865   6
   1   3 -17 197.340 17.5044   8
   1   3 -17 271.250 22.6090   3
   1   3 -17 204.713 19.1426   6
  -1   3  17 248.118 23.8207   7
   1   3 -17 248.666 20.3142   7
   1   3 -17 238.462 23.7729   1
   1   3 -17 250.880 20.0274   5
   1   3 -16 144.392 15.2406   8
   1   3 -16 148.258 18.8489   3
   1   3 -16 128.920 16.4432   6
  -1   3  16 159.303 20.8355   7
   1   3 -16 144.540 17.0665   7
   1   3 -16 123.973 19.3100   1
   1   3 -16 140.498 16.3463   5
   1   3 -15 332.706 21.7113   8
   1   3 -15 377.226 23.7008   7
   1   3 -15 407.045 25.9859   3
   1   3 -15 363.217 23.4034   6
   1   3 -15 366.776 26.5674   1
  -1   3  15 374.011 27.0787   7
   1   3 -15 387.187 23.3535   5
   1   3 -14 3323.81 126.947   7
   1   3 -14 3338.72 129.889   1
  -1   3  14 3341.93 130.005   7
   1   3 -14 2835.74 128.019   3
   1   3 -14 3055.62 125.635   8
  -1   3  14 2947.30 128.905   1
  -1   3  13 97.4759 16.7447   7
   1   3 -13 94.6707 13.6830   7
   1   3 -13 85.1606 11.7964   8
  -1   3  13 78.3277 15.0243   1
   1   3 -13 74.9716 15.1977   1
   1   3 -12 714.731 35.1565   1
  -1   3  12 673.421 35.1662   1
   1   3 -12 671.232 32.0585   8
   1   3 -12 668.002 32.6648   7
   1   3 -11 1583.44 63.7420   4
   1   3 -11 1642.34 67.5689   7
  -1   3  11 1627.43 69.8108   1
   1   3 -11 1658.83 69.8850   1
   1   3 -11 1693.77 67.4958   8
   1   3 -10 435.807 22.9550   1
  -1   3  10 338.834 21.9032   1
   1   3 -10 407.376 20.3853   8
   1   3 -10 422.203 20.4010   7
   1   3 -10 333.293 16.5698   4
  -1   3   9 383.333 22.7372   1
   1   3  -9 443.948 23.5317   1
   1   3  -9 467.689 21.4335   7
   1   3  -9 398.080 22.9335   3
  -1   3   9 378.989 17.5677   4
   1   3  -9 416.695 18.1089   4
  -1   3   8 2501.73 98.3015   4
   1   3  -8 2651.38 102.287   1
   1   3  -8 2474.36 98.5176   4
   1   3  -8 2465.38 102.366   3
   1   3  -8 2600.71 100.424   7
  -1   3   8 2498.23 102.209   1
  -1   3   7 489.914 20.7577   4
  -1   3   7 427.904 20.0271   8
   1   3  -7 551.133 24.5964   1
   1   3  -7 510.036 21.0781   4
   1   3  -7 501.610 24.4687   3
  -1   3   7 488.112 25.2071   7
   1   3  -7 496.545 22.4724   7
  -1   3   7 430.068 23.9255   1
   1   3  -6 2147.71 82.9316   3
   1   3  -6 2279.75 82.8335   1
  -1   3   6 2002.28 80.0797   4
   1   3  -6 2175.13 80.3713   4
   1   3  -6 2188.93 81.2994   7
  -1   3   6 2053.81 82.9207   7
  -1   3   5 578.935 26.4552   6
   1   3  -5 572.550 24.3741   4
   1   3  -5 595.076 26.7209   3
   1   3  -5 613.475 26.0666   1
  -1   3   5 542.201 26.2060   5
  -1   3   5 543.966 24.2898   4
  -1   3   5 542.679 26.6313   7
   1   3  -5 585.804 24.9795   7
  -1   3   4 2660.04 108.447   7
  -1   3   4 2678.36 108.403   6
   1   3  -4 2879.17 107.320   7
  -1   3   4 2715.61 108.472   5
   1   3  -4 2818.85 108.442   3
  -1   3   4 2438.31 106.844   4
   1   3  -4 2998.21 108.146   1
   1   3  -4 2819.25 107.135   4
  -1   3   3 228.629 14.3139   7
  -1   3   3 225.383 13.9022   6
   1   3  -3 255.765 13.1598   2
  -1   3   3 235.319 14.0091   5
   1   3  -3 244.660 13.7312   3
   1   3  -3 239.647 13.0564   4
  -1   3   2 3722.33 145.546   7
  -1   3   2 3513.71 145.812   6
  -1   3   2 3594.88 145.882   5
  -1   3   2 3461.20 145.135   2
   1   3  -2 3947.76 145.511   2
   1   3  -2 3904.18 145.453   4
   1   3  -2 3985.38 145.513   3
  -1   3   1 540.117 24.1337   5
  -1   3   1 492.017 23.9257   4
   1   3  -1 568.060 23.0725   3
  -1   3   1 470.934 22.6911   2
  -1   3   1 499.699 23.4825   7
   1   3  -1 607.417 24.0029   8
  -1   3   1 566.205 24.2132   6
   1   3  -1 584.146 23.1288   2
  -1   3   0 699.890 28.6624   4
   1   3   0 722.976 27.1085   3
  -1   3   0 632.773 27.2931   2
  -1   3   0 580.034 28.2731   5
  -1   3   0 599.916 27.3600   7
   1   3   0 737.470 27.4170   2
  -1   3   0 607.568 28.3854   6
  -1   3  -1 3923.46 152.678   6
  -1   3  -1 3889.96 152.650   4
  -1   3  -1 3895.91 151.923   2
  -1   3  -1 3667.64 151.987   1
   1   3   1 4223.15 152.027   1
  -1   3  -1 3899.39 152.662   5
  -1   3  -2 2012.76 80.9759   5
  -1   3  -2 2058.67 80.5137   1
  -1   3  -2 2059.05 81.0145   6
  -1   3  -2 1978.88 80.9705   4
   1   3   2 2075.28 80.3880   1
   1   3   3 9038.21 359.304   7
   1   3   3 9002.75 357.826   8
   1   3   3 9469.83 358.861   1
  -1   3  -3 9762.58 359.064   1
  -1   3  -3 9448.48 359.165   4
   1   3   4 893.024 40.4958   7
   1   3   4 956.968 39.8729   1
  -1   3  -4 969.042 40.1014   1
  -1   3  -4 979.732 39.8048   4
  -1   3  -5 865.917 38.5747   1
   1   3   5 895.771 38.3461   1
  -1   3  -5 962.508 37.9454   4
   1   3   5 853.547 39.0313   7
  -1   3  -6 1184.47 47.4279   4
   1   3   6 1115.19 48.7450   7
  -1   3  -6 1078.01 48.6892   1
   1   3   6 1183.69 48.5293   1
  -1   3  -7 438.506 22.9170   1
   1   3   7 411.472 22.5015   1
  -1   3  -7 447.214 20.8074   4
   1   3   8 2159.73 87.4363   1
  -1   3  -8 2103.20 87.4785   1
  -1   3  -9 737.991 34.6351   3
  -1   3  -9 724.363 35.4555   1
   1   3   9 746.310 34.9902   1
   1   3  10 423.710 24.7309   1
   1   3  10 420.246 20.2247   4
  -1   3 -10 469.846 25.3673   1
   1   3  11 206.092 11.7426   4
   1   3  11 210.509 17.1521   1
  -1   3 -11 215.373 16.7950   3
  -1   3 -11 219.016 17.7743   1
  -1   3 -12 918.003 43.2750   1
   1   3  12 877.281 36.6698   4
   1   3  12 955.949 43.6854   7
   1   3  12 864.056 42.7176   1
  -1   3 -12 894.778 41.9986   3
  -1   3 -13 381.179 24.8232   3
   1   3  13 412.885 18.6747   4
   1   3  13 416.760 26.2430   1
   1   3  13 473.602 27.1774   7
  -1   3 -13 431.821 26.7334   1
   1   3  14 120.455 17.5619   7
   1   3  14 93.4058 7.31700   4
   1   3  14 106.704 16.7857   1
  -1   3 -14 104.686 15.4239   3
  -1   3 -14 125.270 17.8624   1
  -1   3 -15 789.990 38.4194   3
  -1   3 -15 703.148 39.5773   1
   1   3  15 808.572 40.2243   7
   1   3  15 652.134 38.5673   1
  -1   3 -16 48.3259 17.4409   1
  -1   3 -16 38.3035 14.9329   3
   1   3  16 29.2180 16.4783   1
   1   3  16 23.9661 17.0857   7
  -1   3 -17 122.282 20.4724   1
  -1   3 -17 109.097 17.4418   3
   1   3  17 108.670 19.4777   1
   1   3  17 140.124 20.5357   7
   1   3  18 511.861 34.0907   7
  -1   3 -18 556.262 32.5147   3
  -1   3 -18 544.005 35.1635   1
  -1   3 -19 200.671 20.8267   3
  -1   3 -19 120.326 14.7926   8
  -1   3 -19 186.643 23.5239   1
   1   3  19 176.267 23.4757   7
  -1   3 -20 67.8842 21.4097   1
   1   3  20 70.5801 21.6134   7
  -1   3 -21 41.2752 21.5009   1
   1   3  21 9.50362 20.6484   7
   1   4 -21 200.146 21.0824   5
  -1   4  21 233.086 27.8056   7
   1   4 -21 250.464 27.0801   1
   1   4 -21 210.924 21.5102   6
   1   4 -21 220.377 22.2175   7
   1   4 -20 348.354 25.1794   7
   1   4 -20 357.392 25.4837   5
   1   4 -20 296.148 22.5992   8
   1   4 -20 361.026 30.1948   1
  -1   4  20 368.733 30.9546   7
   1   4 -20 345.701 25.1061   6
   1   4 -19 49.8713 15.9836   7
   1   4 -19 22.0608 14.1393   5
   1   4 -19 53.6081 14.1240   8
   1   4 -19 38.6447 18.6649   1
  -1   4  19 49.9656 20.3636   7
   1   4 -19 63.8464 15.6130   6
   1   4 -18 83.4561 19.2418   1
  -1   4  18 50.8753 19.9359   7
   1   4 -18 83.1938 17.7983   3
   1   4 -18 81.8210 15.2738   6
   1   4 -18 60.8972 14.5560   5
   1   4 -18 73.7384 15.4883   7
   1   4 -18 67.6956 14.1878   8
   1   4 -17 449.213 28.0451   8
   1   4 -17 532.691 29.5290   6
   1   4 -17 575.121 33.1429   3
   1   4 -17 542.673 29.6512   7
  -1   4  17 521.325 33.6124   7
   1   4 -17 572.634 34.4692   1
   1   4 -17 550.481 29.6890   5
   1   4 -16 167.392 16.5056   8
   1   4 -16 154.494 16.1803   6
  -1   4  16 210.663 22.7009   7
   1   4 -16 196.089 20.1203   3
   1   4 -16 137.460 20.3372   1
   1   4 -16 169.910 16.1109   5
   1   4 -16 183.277 17.9224   7
   1   4 -15 717.393 38.3734   3
  -1   4  15 714.253 39.9084   7
   1   4 -15 707.465 38.7875   1
   1   4 -15 696.666 35.0983   8
   1   4 -15 757.060 35.7190   7
   1   4 -14 9.38867 13.9412   1
   1   4 -14 29.5690 13.0486   7
   1   4 -14 24.9161 11.7872   8
   1   4 -13 546.808 29.9872   1
  -1   4  13 528.130 29.4785   1
   1   4 -13 538.750 26.5665   8
   1   4 -13 465.901 21.6707   4
   1   4 -13 529.684 26.9648   7
   1   4 -12 864.177 41.5978   1
  -1   4  12 841.694 41.2722   1
   1   4 -12 850.513 35.1708   4
   1   4 -12 869.174 39.1138   8
   1   4 -12 833.295 38.5820   7
  -1   4  11 209.160 18.0247   1
   1   4 -11 225.583 18.1740   1
   1   4 -11 252.108 12.6066   4
  -1   4  11 226.708 11.7272   4
   1   4 -11 252.555 16.0536   7
   1   4 -10 80.4524 12.1018   1
   1   4 -10 82.1202 9.95906   7
  -1   4  10 71.2712 6.99893   4
   1   4 -10 63.0240 7.20974   4
   1   4 -10 61.2458 12.5565   3
  -1   4  10 73.6021 12.2076   1
   1   4  -9 2666.65 101.170   1
   1   4  -9 2625.70 98.7240   7
  -1   4   9 2413.78 101.343   7
  -1   4   9 2451.20 96.8826   4
   1   4  -9 2462.62 97.2349   4
   1   4  -9 2486.52 101.136   3
  -1   4   8 713.180 28.4556   4
  -1   4   8 564.810 26.7906   8
   1   4  -8 803.816 32.2735   1
  -1   4   8 644.378 31.4783   1
   1   4  -8 707.419 29.6828   7
  -1   4   8 711.992 33.1876   7
   1   4  -8 665.092 32.2655   3
   1   4  -8 724.542 28.6696   4
   1   4  -7 191.767 14.3709   3
   1   4  -7 196.770 11.9090   7
  -1   4   7 177.365 15.7316   7
   1   4  -7 201.139 13.9717   1
  -1   4   7 143.357 9.21365   8
  -1   4   7 172.814 10.9981   4
   1   4  -7 207.125 11.3744   4
   1   4  -6 1186.71 46.4612   7
  -1   4   6 1100.92 48.6593   7
  -1   4   6 1101.18 48.5300   6
   1   4  -6 1149.04 46.3248   4
   1   4  -6 1266.92 48.1543   1
  -1   4   6 1041.31 45.9866   4
  -1   4   6 1064.95 48.3891   5
   1   4  -6 1168.48 48.5105   3
  -1   4   5 72.0421 9.69420   5
  -1   4   5 64.1308 9.62402   6
   1   4  -5 76.6220 8.51534   1
   1   4  -5 60.7076 9.23216   3
  -1   4   5 73.6355 8.08297   4
   1   4  -5 71.1231 7.73659   4
  -1   4   5 68.2190 10.5687   7
   1   4  -5 69.3195 7.64615   7
  -1   4   4 2106.73 88.4467   6
  -1   4   4 2143.92 88.5250   5
  -1   4   4 2114.03 88.3029   7
   1   4  -4 2344.74 86.8943   7
   1   4  -4 2234.14 87.3479   4
  -1   4   4 1955.34 87.0144   4
   1   4  -4 2209.03 88.3121   3
   1   4  -4 2349.68 87.6956   1
   1   4  -4 2377.41 88.0671   2
   1   4  -3 1938.68 74.0850   2
  -1   4   3 1749.83 74.3729   7
  -1   4   3 1813.46 74.8493   5
   1   4  -3 1867.99 74.0689   4
  -1   4   3 1807.80 74.8341   6
   1   4  -3 1932.20 74.5187   3
   1   4  -2 1217.07 47.7462   3
   1   4  -2 1242.81 47.4014   2
  -1   4   2 1069.21 46.7662   2
  -1   4   2 1165.48 47.8142   7
   1   4  -2 1190.16 47.9677   4
  -1   4   2 1163.92 48.3418   5
  -1   4   2 1135.22 48.2625   6
  -1   4   1 1179.02 51.9851   5
  -1   4   1 1345.99 51.2565   7
  -1   4   1 1190.30 52.0157   6
  -1   4   1 1124.98 50.3853   2
   1   4  -1 1419.95 51.4526   3
  -1   4   1 1247.40 51.9104   4
   1   4  -1 1375.01 52.1935   4
   1   4  -1 1321.20 50.7328   2
  -1   4   0 552.450 24.9021   2
  -1   4   0 613.068 26.7787   5
  -1   4   0 618.640 26.9934   4
  -1   4   0 605.924 26.7339   6
   1   4   0 646.694 24.9770   2
  -1   4   0 604.862 25.3198   7
   1   4   0 552.347 27.1614   4
   1   4   1 1546.05 56.5182   1
   1   4   1 1429.06 57.9916   4
  -1   4  -1 1457.11 57.8603   5
  -1   4  -1 1380.10 57.9195   4
  -1   4  -1 1454.17 56.4843   2
  -1   4  -1 1493.20 57.9214   6
  -1   4  -1 1300.26 55.7943   7
  -1   4  -2 1639.41 66.4997   6
  -1   4  -2 1663.63 65.7919   1
   1   4   2 1669.89 65.5322   1
  -1   4  -2 1681.52 66.5537   5
  -1   4  -2 1605.92 66.7021   4
  -1   4  -3 1743.43 67.8702   6
  -1   4  -3 1768.22 67.9237   5
  -1   4  -3 1616.69 67.8139   4
   1   4   3 1628.67 67.0073   1
  -1   4  -3 1746.96 67.3963   1
   1   4   3 1651.86 66.3421   8
   1   4   3 1668.66 68.1424   7
  -1   4  -4 3687.01 134.739   4
  -1   4  -4 3710.08 134.615   1
   1   4   4 3469.57 134.182   1
   1   4   4 3170.01 132.563   8
   1   4   4 3456.44 135.107   7
  -1   4  -5 1271.34 48.4255   4
   1   4   5 1120.48 49.0571   7
   1   4   5 1132.75 47.6823   4
   1   4   5 1128.26 45.6342   8
   1   4   5 1170.06 48.2159   1
  -1   4  -5 1199.62 48.6177   1
  -1   4  -6 1921.74 74.5427   4
   1   4   6 1897.75 76.0611   7
  -1   4  -6 1769.64 75.1367   1
   1   4   6 1743.31 73.7518   4
   1   4   6 1936.37 75.2266   1
   1   4   7 1377.28 57.8118   7
  -1   4  -7 1356.83 56.9412   1
   1   4   7 1383.67 56.9631   1
  -1   4  -7 1478.88 55.8002   4
   1   4   8 2198.02 93.8292   4
  -1   4  -8 2492.97 96.9459   1
   1   4   8 2303.21 96.2549   1
  -1   4  -8 2583.14 94.9930   4
   1   4   9 1686.53 70.8907   4
  -1   4  -9 1828.78 74.5060   1
  -1   4  -9 1889.39 71.9888   4
   1   4   9 1709.03 73.8686   1
  -1   4 -10 156.623 14.4704   1
   1   4  10 138.126 10.2728   4
  -1   4 -10 145.278 13.8099   3
   1   4  10 125.035 14.2422   1
  -1   4 -11 266.565 18.5323   1
   1   4  11 228.410 13.1082   4
  -1   4 -11 238.992 17.5927   3
  -1   4 -12 1370.84 61.2195   1
   1   4  12 1372.86 60.8525   1
   1   4  12 1347.60 55.4322   4
  -1   4 -12 1435.09 60.6817   3
  -1   4 -13 1041.76 51.9269   1
   1   4  13 1139.03 52.4614   7
   1   4  13 1021.98 51.5649   1
   1   4  13 1161.72 45.6058   4
  -1   4 -13 1098.24 51.2769   3
  -1   4 -14 20.1887 14.5678   1
   1   4  14 25.4545 15.9418   7
   1   4  14 12.7700 13.9386   1
   1   4  14 21.6555 6.77149   4
  -1   4 -14 26.6878 13.3396   3
  -1   4 -15 19.5740 15.7616   1
   1   4  15 9.97712 16.3951   7
   1   4  15 20.9136 15.2517   1
   1   4  15 17.7536 5.82544   4
  -1   4 -15 20.3863 13.6787   3
   1   4  16 230.068 22.8375   1
  -1   4 -16 254.794 21.2835   3
   1   4  16 276.419 24.3541   7
  -1   4 -16 254.110 23.6710   1
   1   4  17 215.569 23.4524   7
  -1   4 -17 223.212 21.0603   3
   1   4  17 206.768 22.8188   1
  -1   4 -17 226.392 23.7458   1
   1   4  18 178.983 24.2957   7
  -1   4 -18 198.006 20.5152   3
  -1   4 -18 190.140 23.8182   1
  -1   4 -19 101.470 21.5181   1
   1   4  19 77.4246 20.7003   7
  -1   4 -19 83.1278 14.3101   8
  -1   4 -20 195.037 25.1267   1
   1   4  20 159.924 25.0101   7
  -1   4 -20 129.211 15.9504   8
   1   4  21 286.084 29.8025   7
  -1   4 -21 277.346 29.0981   1
   1   5 -21 93.4149 17.9298   7
   1   5 -21 119.687 18.3207   5
   1   5 -21 104.859 17.6311   6
   1   5 -21 143.771 23.2518   1
  -1   5  21 123.275 25.1747   7
   1   5 -20 248.766 21.9091   8
   1   5 -20 283.410 22.5933   5
   1   5 -20 291.360 22.4758   6
   1   5 -20 295.757 23.1841   7
   1   5 -20 343.976 28.6002   1
  -1   5  20 303.839 29.5771   7
  -1   5  19 134.669 23.5201   7
   1   5 -19 127.384 17.2941   7
   1   5 -19 113.911 21.0270   1
   1   5 -19 137.905 17.0713   5
   1   5 -19 134.372 17.2147   8
   1   5 -19 125.148 16.8817   6
   1   5 -18 260.684 20.6611   5
   1   5 -18 259.527 21.0393   7
   1   5 -18 264.706 20.8003   6
  -1   5  18 286.071 26.7574   7
   1   5 -18 266.650 24.8153   1
   1   5 -18 233.627 20.1927   8
   1   5 -18 296.402 24.8203   3
   1   5 -17 66.5058 13.3538   5
   1   5 -17 78.9080 15.0111   7
   1   5 -17 63.4004 13.5301   6
  -1   5  17 49.9621 19.3406   7
   1   5 -17 81.6692 18.0731   1
   1   5 -17 56.7685 14.3320   8
   1   5 -17 69.3076 17.2656   3
   1   5 -16 507.684 31.8776   1
   1   5 -16 475.662 27.5158   6
   1   5 -16 573.018 32.4110   3
   1   5 -16 495.142 28.3723   8
   1   5 -16 514.209 28.1255   7
   1   5 -16 498.191 27.6252   5
  -1   5  16 511.024 33.5509   7
   1   5 -15 1258.19 57.0391   8
   1   5 -15 1329.98 56.6024   7
   1   5 -15 1285.54 60.4997   1
   1   5 -14 249.321 18.8613   8
   1   5 -14 238.737 13.4019   4
   1   5 -14 247.401 18.1955   7
   1   5 -14 244.859 21.4858   1
   1   5 -13 167.087 14.5840   7
  -1   5  13 116.335 8.67743   4
   1   5 -13 127.242 14.5861   8
   1   5 -13 164.909 10.4896   4
   1   5 -13 123.299 16.6008   1
   1   5 -12 323.427 19.4626   7
  -1   5  12 338.434 16.0313   4
   1   5 -12 324.432 22.3629   1
   1   5 -12 330.181 16.8227   4
   1   5 -11 211.339 12.4239   4
  -1   5  11 216.565 11.8316   4
   1   5 -11 229.865 14.4137   7
   1   5 -11 189.675 17.2815   1
   1   5 -11 161.862 16.7198   3
  -1   5  11 151.663 16.3564   1
  -1   5  10 491.953 26.8796   1
  -1   5  10 528.874 28.6655   7
   1   5 -10 479.466 23.1894   4
  -1   5  10 498.098 22.8191   4
   1   5 -10 501.354 27.5958   3
   1   5 -10 540.754 24.4427   7
   1   5 -10 539.439 27.4362   1
   1   5  -9 534.980 24.8061   1
  -1   5   9 512.234 26.5243   7
   1   5  -9 502.387 21.5741   7
  -1   5   9 509.435 20.8396   4
   1   5  -9 512.797 21.2671   4
   1   5  -9 510.179 25.3261   3
   1   5  -8 436.474 23.1712   3
   1   5  -8 449.606 22.0874   1
  -1   5   8 431.393 19.2012   4
   1   5  -8 439.019 19.4370   4
   1   5  -8 437.342 19.3852   7
  -1   5   8 421.474 23.6201   7
   1   5  -7 1251.24 53.3184   3
   1   5  -7 1314.73 52.4960   1
   1   5  -7 1186.01 50.8292   4
   1   5  -7 1301.76 50.5313   7
  -1   5   7 1175.32 53.5310   7
  -1   5   7 1175.19 50.5941   4
   1   5  -6 334.094 17.8736   4
  -1   5   6 332.772 19.7172   6
  -1   5   6 339.340 20.2844   7
   1   5  -6 366.994 17.0297   7
   1   5  -6 348.980 19.6358   3
  -1   5   6 338.327 17.5924   4
  -1   5   6 336.524 19.7796   5
   1   5  -6 362.409 18.4937   1
   1   5  -5 1270.94 52.2599   7
  -1   5   5 1236.58 52.9412   4
   1   5  -5 1307.68 54.5079   3
   1   5  -5 1381.89 53.6836   1
   1   5  -5 1298.35 53.3427   4
  -1   5   5 1345.46 55.0141   5
  -1   5   5 1283.77 54.8122   6
  -1   5   5 1277.08 54.6615   7
   1   5  -4 984.940 39.5441   2
  -1   5   4 902.730 39.3054   4
   1   5  -4 1004.99 39.1698   1
  -1   5   4 926.751 40.3135   7
   1   5  -4 952.879 40.1035   3
   1   5  -4 917.356 39.6023   4
  -1   5   4 866.752 40.4249   6
  -1   5   4 882.458 40.4816   5
  -1   5   3 667.941 30.5236   5
   1   5  -3 673.669 29.8642   3
  -1   5   3 681.519 30.1048   7
   1   5  -3 699.110 29.0185   2
   1   5  -3 674.570 29.8545   4
  -1   5   3 616.785 30.2266   6
   1   5  -3 686.832 28.6516   1
  -1   5   2 203.272 12.7549   7
   1   5  -2 193.986 12.3760   3
   1   5  -2 197.538 11.0556   2
   1   5  -2 205.616 9.19832   5
   1   5  -2 208.181 9.21268   6
  -1   5   2 187.669 12.9157   6
   1   5  -2 195.951 13.4278   4
  -1   5   2 188.603 12.9651   5
   1   5  -1 927.442 34.7196   2
   1   5  -1 912.032 36.0948   3
   1   5  -1 859.944 36.8317   4
  -1   5   1 881.713 36.7145   5
  -1   5   1 855.516 35.4343   7
  -1   5   1 881.829 36.6996   6
  -1   5   0 5013.16 214.352   2
   1   5   0 5888.12 214.596   1
  -1   5   0 5126.20 216.032   6
  -1   5   0 5517.09 216.289   4
  -1   5   0 5612.22 214.794   7
  -1   5   0 5063.05 216.034   5
   1   5   0 6255.67 214.506   2
   1   5   0 5581.28 216.340   4
   1   5   1 345.219 18.3637   4
  -1   5  -1 340.620 18.1766   4
  -1   5  -1 357.758 17.6344   6
   1   5   1 366.096 15.4330   1
  -1   5  -1 330.596 15.5035   2
  -1   5  -1 322.646 15.2518   7
  -1   5  -1 355.638 17.6097   5
  -1   5  -2 669.901 29.4710   1
  -1   5  -2 696.083 30.7186   6
   1   5   2 664.884 30.8343   7
   1   5   2 672.169 29.6910   8
   1   5   2 715.554 29.2333   1
  -1   5  -2 808.748 29.6793   2
  -1   5  -2 677.663 30.5971   5
  -1   5  -2 704.465 31.3149   4
  -1   5  -3 572.692 25.9214   4
  -1   5  -3 579.463 25.1607   6
   1   5   3 515.672 23.5115   8
   1   5   3 537.219 23.8226   1
   1   5   3 535.243 25.5125   7
  -1   5  -3 527.273 24.9471   5
  -1   5  -3 589.751 24.3234   1
  -1   5  -4 691.056 32.5247   4
  -1   5  -4 745.930 32.1493   5
  -1   5  -4 748.683 31.7643   1
   1   5   4 724.539 31.3160   1
  -1   5  -4 760.715 33.6272   3
  -1   5  -4 778.529 32.2726   6
   1   5   4 705.323 30.1350   8
   1   5   4 724.036 32.9063   7
   1   5   5 1132.43 45.0869   1
   1   5   5 985.117 44.8224   4
   1   5   5 992.959 42.7064   8
  -1   5  -5 1180.04 45.5723   1
  -1   5  -5 1163.73 45.8525   4
   1   5   5 1154.50 46.6300   7
   1   5   6 1358.80 55.1628   8
   1   5   6 1437.80 59.8291   7
   1   5   6 1494.99 58.5887   1
  -1   5  -6 1492.30 58.9187   1
  -1   5  -6 1506.97 58.5449   4
   1   5   6 1313.92 57.6029   4
   1   5   7 83.2636 13.5993   7
   1   5   7 96.3065 10.3413   4
   1   5   7 72.1561 10.6347   1
  -1   5  -7 76.9705 11.0727   1
  -1   5  -7 65.8528 10.4183   4
   1   5   8 922.875 42.4348   7
  -1   5  -8 964.360 39.8810   4
   1   5   8 869.545 38.7633   4
   1   5   8 892.532 40.6916   1
  -1   5  -8 914.836 41.1632   1
   1   5   9 894.252 42.9517   7
   1   5   9 839.155 38.5840   4
  -1   5  -9 908.112 41.7521   1
   1   5   9 953.742 41.5384   1
  -1   5  -9 972.656 39.8621   4
   1   5  10 1191.14 52.1966   4
  -1   5 -10 1298.86 55.9614   1
   1   5  10 1279.81 55.9176   1
  -1   5 -10 1349.18 53.5833   4
  -1   5 -11 2037.51 82.1980   3
  -1   5 -11 2018.64 82.3444   1
   1   5  11 1945.51 77.9369   4
   1   5  11 1770.19 81.3256   1
  -1   5 -12 435.187 25.3567   3
  -1   5 -12 442.942 26.1698   1
   1   5  12 408.831 20.3783   4
   1   5  12 380.123 25.1618   1
  -1   5 -13 781.202 40.3273   3
  -1   5 -13 829.685 41.4665   1
   1   5  13 838.259 35.0852   4
   1   5  13 786.551 40.6284   1
  -1   5 -14 924.975 45.4515   3
  -1   5 -14 909.157 46.3749   1
   1   5  14 963.648 39.2350   4
   1   5  14 879.877 45.7787   1
   1   5  15 355.097 16.9792   4
   1   5  15 375.355 27.1503   7
  -1   5 -15 345.636 26.0722   1
   1   5  15 305.706 25.1030   1
  -1   5 -15 326.079 24.3650   3
  -1   5 -16 233.277 21.3254   3
  -1   5 -16 215.416 22.4387   1
   1   5  16 237.492 24.2877   7
   1   5  16 238.698 22.3941   1
   1   5  16 207.944 11.5871   4
   1   5  17 60.7003 19.3282   7
  -1   5 -17 63.8376 16.2141   3
  -1   5 -17 69.1490 18.5131   1
   1   5  17 52.5004 17.3763   1
  -1   5 -18 153.990 19.6393   3
   1   5  18 166.433 24.6381   7
  -1   5 -18 198.169 23.8818   1
   1   5  19 145.738 23.8810   7
  -1   5 -19 166.444 23.4032   1
   1   5  20 40.5491 21.7750   7
  -1   5 -20 51.5289 20.7556   1
  -1   5 -20 42.0767 14.2130   8
   1   6 -20 250.317 25.7652   1
   1   6 -20 215.242 20.6027   7
   1   6 -20 248.583 20.6914   5
  -1   6  20 279.197 29.0710   7
   1   6 -20 221.308 20.1917   6
   1   6 -20 210.609 20.9908   8
   1   6 -19 5.46448 14.4273   8
   1   6 -19 25.9567 13.2076   5
  -1   6  19 28.9576 20.6777   7
   1   6 -19 19.2123 12.8766   6
   1   6 -19 33.8931 14.6504   7
   1   6 -19 11.0047 18.7824   1
   1   6 -18 17.2544 14.5754   8
   1   6 -18 11.8931 12.3528   5
  -1   6  18 16.5605 19.7003   7
   1   6 -18 12.9733 12.0450   6
   1   6 -18-4.43244 13.2685   7
   1   6 -18 34.6392 17.8519   1
   1   6 -17 54.6543 18.1395   1
  -1   6  17 76.3603 21.1827   7
   1   6 -17 55.8816 17.0313   3
   1   6 -17 52.8347 12.8396   5
   1   6 -17 65.5822 14.5938   8
   1   6 -17 54.7537 13.9159   7
   1   6 -17 40.5099 12.6576   6
   1   6 -16 357.848 22.5182   7
   1   6 -16 390.344 27.3493   1
   1   6 -16 385.626 24.4307   8
   1   6 -15 147.291 19.1280   1
   1   6 -15 155.113 17.2154   8
   1   6 -15 152.402 15.3615   7
   1   6 -15 153.110 11.6222   4
   1   6 -14 51.3275 15.4868   1
   1   6 -14 33.6682 13.1356   8
  -1   6  14 37.5049 7.36999   4
   1   6 -14 33.2402 8.82442   4
   1   6 -14 36.3249 12.0812   7
   1   6 -13 497.093 28.6949   1
   1   6 -13 490.626 24.9113   7
  -1   6  13 450.091 21.9490   4
   1   6 -13 494.871 23.0865   4
   1   6 -12 27.7745 13.2714   3
  -1   6  12 15.5915 7.83268   4
   1   6 -12 19.8903 8.26446   4
   1   6 -12 27.9724 12.7153   1
  -1   6  12-0.65022 14.8625   7
   1   6 -12 12.3147 9.64665   7
   1   6 -11 1021.16 45.6283   1
   1   6 -11 1019.74 42.3179   7
   1   6 -11 929.814 41.7482   4
  -1   6  11 982.572 41.2781   4
   1   6 -11 969.037 46.1664   3
  -1   6  11 971.754 46.8443   7
   1   6 -10 411.004 23.4807   1
   1   6 -10 403.025 20.0822   7
   1   6 -10 392.359 20.3542   4
  -1   6  10 419.609 20.0336   4
   1   6 -10 378.635 23.8733   3
  -1   6  10 402.969 25.3870   7
  -1   6   9 233.261 13.4996   4
   1   6  -9 262.250 17.4439   3
   1   6  -9 250.562 16.1114   1
  -1   6   9 229.384 18.2476   7
   1   6  -9 249.082 13.0174   7
   1   6  -9 239.060 13.7634   4
   1   6  -8 932.932 41.1912   4
  -1   6   8 947.038 40.8556   4
   1   6  -8 980.250 42.6356   1
   1   6  -8 1013.85 44.0793   3
   1   6  -8 973.218 40.1896   7
  -1   6   8 930.591 43.9985   7
   1   6  -7 179.474 13.5784   4
  -1   6   7 196.452 13.2666   4
   1   6  -7 211.806 14.0787   1
   1   6  -7 206.860 12.0000   7
  -1   6   7 188.013 16.4816   7
   1   6  -7 211.804 15.3602   3
  -1   6   6 850.401 40.4698   7
   1   6  -6 931.658 37.0037   7
   1   6  -6 892.328 38.9443   4
  -1   6   6 840.019 39.9944   6
   1   6  -6 879.860 40.0208   3
   1   6  -6 932.341 38.6392   1
  -1   6   6 881.525 40.2375   5
  -1   6   6 855.385 38.3262   4
  -1   6   5 1369.39 56.0442   6
   1   6  -5 1267.86 51.6782   5
   1   6  -5 1378.48 54.1420   1
  -1   6   5 1302.08 55.6974   7
  -1   6   5 1347.93 56.0008   5
  -1   6   5 1296.47 54.3577   4
   1   6  -5 1289.82 54.5919   4
   1   6  -5 1336.67 55.4114   3
   1   6  -5 1279.53 51.6954   6
   1   6  -5 1372.54 52.8616   7
   1   6  -4 111.696 6.50945   5
   1   6  -4 135.197 11.6972   4
  -1   6   4 119.145 11.7483   5
  -1   6   4 105.502 11.4178   4
   1   6  -4 116.914 6.54119   6
  -1   6   4 115.080 12.0357   7
   1   6  -4 119.980 9.59136   2
   1   6  -4 138.899 9.37374   1
   1   6  -4 118.279 10.8501   3
  -1   6   4 110.541 11.6529   6
  -1   6   3 1126.65 53.7487   6
   1   6  -3 1334.26 50.6511   6
   1   6  -3 1341.88 52.4067   2
  -1   6   3 1200.73 53.3236   7
   1   6  -3 1324.42 51.9821   1
  -1   6   3 1161.42 53.8738   5
   1   6  -3 1311.90 50.6339   5
   1   6  -3 1271.68 53.7656   4
   1   6  -3 1310.05 53.8869   3
   1   6  -2 2973.34 114.297   2
   1   6  -2 2949.86 113.528   6
  -1   6   2 2926.57 116.310   6
  -1   6   2 2855.48 115.313   7
   1   6  -2 2909.10 115.995   3
   1   6  -2 2827.19 116.085   4
  -1   6   2 2809.53 116.197   5
   1   6  -2 2975.68 113.551   5
  -1   6   1 966.360 39.6328   6
  -1   6   1 963.814 38.3741   7
  -1   6   1 990.306 39.7265   5
   1   6  -1 971.708 39.9830   4
   1   6  -1 972.417 37.0647   2
  -1   6   0 1058.38 46.1489   4
   1   6   0 1250.35 43.2661   2
   1   6   0 1108.36 46.2973   4
  -1   6   0 1068.83 43.9795   7
  -1   6   0 1002.91 45.5318   6
  -1   6   0 999.842 45.5120   5
  -1   6   0 942.915 43.1037   2
   1   6   0 1174.28 43.4020   1
  -1   6  -1 418.142 21.4271   5
  -1   6  -1 426.595 19.1622   2
  -1   6  -1 426.369 19.2597   7
  -1   6  -1 443.945 22.5507   4
   1   6   1 460.988 22.6628   4
   1   6   1 498.201 19.1405   1
  -1   6  -1 439.951 21.5429   6
  -1   6  -2 54.4023 10.1902   4
   1   6   2 35.5776 8.64724   7
  -1   6  -2 50.8616 8.05795   6
  -1   6  -2 34.6773 7.92873   5
   1   6   2 48.1761 5.87271   1
  -1   6  -2 51.1751 6.11355   2
  -1   6  -2 46.1859 6.59098   1
  -1   6  -3 2230.92 89.0748   5
  -1   6  -3 2168.44 88.9810   6
   1   6   3 2176.11 89.4102   7
  -1   6  -3 2272.94 89.8231   4
  -1   6  -3 2182.90 87.9622   1
   1   6   3 2292.37 87.6704   1
  -1   6  -4 3085.65 122.106   4
   1   6   4 3129.92 120.639   1
   1   6   4 2847.03 119.790   8
   1   6   4 2860.23 121.997   7
  -1   6  -4 3262.59 121.695   6
  -1   6  -4 3170.82 120.859   1
  -1   6  -4 3251.91 121.699   5
  -1   6  -5 179.044 12.3438   1
  -1   6  -5 185.089 14.6680   4
   1   6   5 166.176 13.8066   4
   1   6   5 170.459 11.7832   1
  -1   6  -5 178.083 12.4796   6
  -1   6  -5 190.315 15.1866   3
   1   6   5 151.685 9.85582   8
   1   6   5 165.706 14.8778   7
  -1   6  -5 188.500 12.7818   5
  -1   6  -6 31.8220 9.27010   1
   1   6   6 35.4908 9.07439   1
   1   6   6 34.7178 12.1544   7
   1   6   6 38.8037 9.88735   4
  -1   6  -6 33.8697 10.2916   4
   1   6   6 14.0753 5.29669   8
   1   6   7 525.026 27.8725   7
  -1   6  -7 580.265 26.1158   4
   1   6   7 486.621 25.0801   4
  -1   6  -7 557.450 26.0848   1
   1   6   7 464.537 25.3504   1
   1   6   8 1190.49 52.0177   7
  -1   6  -8 1280.41 49.8453   4
   1   6   8 1032.24 48.3630   4
  -1   6  -8 1197.29 50.3439   1
   1   6   8 1122.21 49.8749   1
   1   6   9 3313.23 128.373   7
  -1   6  -9 3388.36 125.797   4
  -1   6  -9 3268.94 127.081   1
   1   6   9 3119.19 126.640   1
   1   6  10 24.7295 13.8686   7
   1   6  10 22.7813 9.09088   4
  -1   6 -10 25.0215 10.1495   4
  -1   6 -10 28.3306 11.5549   1
   1   6  10 16.8790 10.8492   1
   1   6  11 243.596 15.1740   4
  -1   6 -11 236.307 19.0430   3
   1   6  11 216.534 18.1472   1
  -1   6 -11 260.925 16.9460   4
  -1   6 -11 261.884 19.0472   1
   1   6  12 1163.78 49.9046   4
  -1   6 -12 1265.17 54.9662   3
   1   6  12 1119.45 53.8966   1
  -1   6 -12 1226.12 51.3069   4
  -1   6 -12 1203.75 54.7104   1
  -1   6 -13 608.533 33.3215   3
  -1   6 -13 590.938 33.2798   1
   1   6  13 614.177 27.9300   4
   1   6  13 582.229 32.8792   1
  -1   6 -14 80.0708 15.6544   3
  -1   6 -14 99.6895 16.9013   1
   1   6  14 102.743 10.6077   4
   1   6  14 102.692 16.1996   1
  -1   6 -15 130.871 17.5632   3
  -1   6 -15 100.323 17.7947   1
   1   6  15 102.325 10.1835   4
   1   6  15 89.0779 17.5545   1
   1   6  16 206.841 22.0189   1
  -1   6 -16 224.513 21.3269   3
   1   6  16 214.817 23.6686   7
   1   6  16 242.993 13.5004   4
  -1   6 -16 265.021 23.7452   1
   1   6  17 41.1451 17.1054   1
  -1   6 -17 43.2620 16.0586   3
   1   6  17 43.1566 19.8958   7
   1   6  17 52.7900 6.95707   4
  -1   6 -17 56.1064 18.4779   1
  -1   6 -18 470.841 31.4268   3
  -1   6 -18 476.620 32.7974   1
   1   6  18 459.374 33.4488   7
  -1   6 -19 218.510 25.0634   1
   1   6  19 183.504 25.5951   7
  -1   6 -20 136.078 23.4382   1
   1   6  20 92.7967 23.7292   7
   1   7 -20 265.335 21.1837   5
   1   7 -20 310.531 27.3196   1
   1   7 -20 244.821 22.7771   8
   1   7 -20 265.197 21.2637   6
  -1   7  20 328.054 30.8741   7
   1   7 -19 92.4413 19.9376   1
   1   7 -19 73.6316 14.2968   5
   1   7 -19 52.3246 14.7662   7
   1   7 -19 45.4056 15.4157   8
   1   7 -19 64.7201 14.0648   6
  -1   7  19 80.2872 22.1002   7
   1   7 -18 72.2548 13.6130   5
   1   7 -18 86.3517 19.4568   1
   1   7 -18 55.8001 13.9257   7
   1   7 -18 44.4926 15.6251   8
   1   7 -18 66.0618 13.3859   6
   1   7 -17 66.8796 13.0383   5
   1   7 -17 53.7137 13.3646   7
   1   7 -17 72.5612 13.1165   6
   1   7 -17 67.7101 15.4624   8
   1   7 -16 22.8903 9.47789   4
   1   7 -16 33.7872 14.3514   8
   1   7 -16 13.3678 11.8907   7
   1   7 -16 55.0099 16.4398   1
   1   7 -15 967.444 39.2151   4
   1   7 -15 951.539 45.5535   1
   1   7 -15 984.181 41.0471   7
   1   7 -15 924.761 43.5713   8
   1   7 -14 446.885 27.2243   1
   1   7 -14 448.085 22.0080   4
  -1   7  14 374.187 20.2545   4
   1   7 -14 430.078 22.8730   7
   1   7 -13 705.650 33.0866   7
  -1   7  13 761.474 39.8324   7
   1   7 -13 732.678 37.1363   1
   1   7 -13 671.973 37.9414   3
  -1   7  13 710.257 31.8570   4
   1   7 -13 733.125 32.8259   4
   1   7 -12 490.888 27.7592   1
  -1   7  12 485.825 30.2849   7
   1   7 -12 496.193 24.1868   7
   1   7 -12 495.706 28.9525   3
   1   7 -12 477.562 24.2595   4
  -1   7  12 478.187 23.4972   4
   1   7 -11 249.547 18.1745   1
   1   7 -11 229.163 14.3069   7
   1   7 -11 242.544 15.3942   4
  -1   7  11 234.332 14.6674   4
  -1   7  11 182.737 20.4039   7
   1   7 -11 225.719 19.2277   3
  -1   7  10 49.9071 14.7246   7
   1   7 -10 70.0099 8.33589   7
   1   7 -10 86.9847 13.6744   3
   1   7 -10 82.0023 11.6820   1
  -1   7  10 72.2140 9.75703   4
   1   7 -10 93.3224 10.4623   4
  -1   7   9 191.781 13.9452   4
   1   7  -9 204.336 17.1245   3
   1   7  -9 211.801 15.3743   1
  -1   7   9 169.638 17.6326   7
   1   7  -9 199.239 12.0501   7
   1   7  -9 187.455 13.8863   4
  -1   7   8 1275.36 55.4398   4
   1   7  -8 1309.26 57.9036   3
   1   7  -8 1406.37 56.6575   1
  -1   7   8 1308.70 58.4489   7
   1   7  -8 1357.36 53.9479   7
   1   7  -8 1304.91 55.8386   4
   1   7  -7 768.891 35.3395   4
   1   7  -7 822.657 37.1083   3
   1   7  -7 787.247 32.4095   6
  -1   7   7 720.529 34.7594   4
   1   7  -7 842.692 35.3552   1
   1   7  -7 780.124 32.3970   5
  -1   7   7 699.548 37.0169   7
   1   7  -7 815.593 32.9355   7
  -1   7   6 613.573 31.9339   6
   1   7  -6 672.450 27.4781   5
   1   7  -6 677.470 28.2303   7
  -1   7   6 620.227 31.9008   5
  -1   7   6 673.318 32.5443   7
   1   7  -6 685.323 30.1194   1
   1   7  -6 668.504 27.4661   6
   1   7  -6 648.707 32.0412   3
   1   7  -6 671.562 31.3882   4
  -1   7   6 642.299 30.4680   4
   1   7  -5 22.6774 4.72216   5
  -1   7   5 29.7912 9.73199   4
   1   7  -5 17.1220 10.3320   4
  -1   7   5 29.0032 9.99744   6
   1   7  -5 30.7256 9.98332   3
  -1   7   5 19.7128 10.0421   5
  -1   7   5 45.9771 11.8624   7
   1   7  -5 24.9858 4.79746   6
   1   7  -5 39.9033 7.84881   1
   1   7  -5 31.8973 8.05090   2
   1   7  -5 24.9634 6.66822   7
   1   7  -4 5.09278 6.94218   2
  -1   7   4 14.5602 9.90454   5
  -1   7   4 6.86306 10.0507   6
   1   7  -4 4.77559 4.25212   6
   1   7  -4 9.70471 6.54048   1
  -1   7   4 0.33282 10.2252   7
   1   7  -4 10.6967 4.30904   5
  -1   7   4-0.31987 10.3584   4
   1   7  -4 8.54486 10.4349   4
   1   7  -4 16.7949 9.45332   3
   1   7  -3 914.359 39.6530   3
   1   7  -3 921.730 37.4902   2
   1   7  -3 863.608 36.1841   6
  -1   7   3 922.203 40.0573   6
  -1   7   3 902.452 40.0425   5
   1   7  -3 930.934 37.0864   1
  -1   7   3 902.667 39.2639   7
   1   7  -3 877.743 39.7896   4
   1   7  -3 890.933 36.2486   5
   1   7  -2-0.84073 4.71133   1
  -1   7   2 10.6698 8.79967   5
   1   7  -2 5.33933 5.02803   5
   1   7  -2 5.78261 5.16222   2
   1   7  -2 15.8067 10.1410   4
  -1   7   2 0.99627 8.72073   6
   1   7  -2 7.30136 5.10387   6
   1   7  -2-3.16634 8.28518   3
  -1   7   2 8.34779 8.67727   7
  -1   7   1 4842.84 194.459   7
  -1   7   1 4993.44 195.930   6
   1   7  -1 4858.15 196.041   4
  -1   7   1 4925.29 195.918   5
   1   7  -1 5085.89 193.813   6
   1   7  -1 4976.61 193.099   2
   1   7  -1 5165.26 193.850   5
  -1   7   0 1785.48 72.3218   6
   1   7   0 1957.62 69.4387   1
  -1   7   0 1769.12 72.2858   5
  -1   7   0 1779.12 72.9660   4
  -1   7   0 1862.23 70.6720   7
   1   7   0 1777.88 73.0655   4
   1   7   1 657.518 25.5078   1
  -1   7  -1 619.385 29.8348   4
  -1   7  -1 591.942 25.6270   2
   1   7   1 604.584 28.2595   7
   1   7   1 603.837 29.7121   4
  -1   7  -1 611.356 26.0938   7
  -1   7  -1 619.074 28.4058   5
  -1   7  -1 630.120 28.4479   6
  -1   7  -2 2013.79 84.2142   1
   1   7   2 2156.90 86.1339   7
  -1   7  -2 2059.78 83.3196   7
  -1   7  -2 2164.82 87.2296   4
  -1   7  -2 2178.82 84.1707   2
   1   7   2 2199.69 83.9007   1
  -1   7  -2 2271.50 86.3809   5
  -1   7  -2 2265.26 86.3394   6
  -1   7  -3 572.196 27.6888   4
  -1   7  -3 575.774 26.3014   6
  -1   7  -3 569.770 24.7431   1
   1   7   3 561.102 24.2478   1
  -1   7  -3 534.048 26.1395   5
   1   7   3 536.892 26.7695   7
   1   7   4 289.262 18.6642   7
  -1   7  -4 307.408 17.1500   6
  -1   7  -4 302.984 16.0204   1
  -1   7  -4 306.846 18.7297   4
   1   7   4 308.143 15.7028   8
  -1   7  -4 289.246 16.8978   5
   1   7   4 309.294 15.6325   1
   1   7   5 1303.66 51.9627   1
   1   7   5 1170.76 50.6224   8
   1   7   5 1167.57 53.0259   4
   1   7   5 1276.72 54.3468   7
  -1   7  -5 1302.05 52.8422   5
  -1   7  -5 1307.87 52.1424   1
  -1   7  -5 1266.06 53.9279   4
  -1   7  -5 1289.66 52.8080   6
   1   7   6 1149.18 50.8995   1
   1   7   6 1077.06 48.7647   8
  -1   7  -6 1349.20 51.6519   1
   1   7   6 1151.85 51.6667   4
   1   7   6 1261.92 53.8055   7
  -1   7  -6 1335.28 54.0443   3
  -1   7  -6 1298.19 51.6885   5
  -1   7  -6 1284.47 51.6459   6
  -1   7  -6 1328.47 52.7138   4
  -1   7  -7 603.495 27.3204   4
   1   7   7 552.525 29.0803   7
  -1   7  -7 595.587 26.3590   5
  -1   7  -7 599.563 26.3594   6
   1   7   7 580.562 26.6878   4
  -1   7  -7 585.528 26.4377   1
   1   7   7 501.396 25.8410   1
  -1   7  -8 91.9261 12.1583   4
  -1   7  -8 92.3325 11.7547   1
   1   7   8 60.6126 10.9497   4
   1   7   8 101.075 11.7104   1
   1   7   8 94.7867 14.8165   7
   1   7   9 1476.28 63.7841   7
   1   7   9 1400.32 60.4464   4
  -1   7  -9 1594.03 61.6568   4
  -1   7  -9 1384.49 61.7459   1
   1   7   9 1393.73 61.5611   1
   1   7  10 457.765 27.1175   7
   1   7  10 430.162 22.6446   4
  -1   7 -10 463.949 24.0086   4
  -1   7 -10 422.279 24.7986   1
   1   7  10 408.223 24.4281   1
   1   7  11 1046.47 47.0648   4
   1   7  11 1136.57 52.2103   7
   1   7  11 1027.10 49.5828   1
  -1   7 -11 1082.66 50.0408   1
  -1   7 -11 1205.90 48.6654   4
   1   7  12 687.723 32.1110   4
  -1   7 -12 713.707 37.0186   3
   1   7  12 662.847 37.6764   7
  -1   7 -12 740.129 33.5706   4
  -1   7 -12 701.550 36.2806   1
   1   7  12 652.807 35.3058   1
   1   7  13 153.763 17.4270   1
  -1   7 -13 152.051 18.3061   3
   1   7  13 165.861 13.7612   4
  -1   7 -13 153.253 18.3644   1
  -1   7 -13 141.999 14.8702   4
  -1   7 -14 1028.68 48.4587   3
  -1   7 -14 862.547 46.8914   1
   1   7  14 1013.36 42.0198   4
   1   7  14 917.976 46.8894   1
  -1   7 -15 89.3567 16.8988   3
  -1   7 -15 81.6846 17.2758   1
   1   7  15 61.6270 16.0082   1
   1   7  15 76.4685 10.3680   4
   1   7  16 379.526 27.7464   1
  -1   7 -16 407.873 27.8678   3
   1   7  16 396.187 19.7838   4
  -1   7 -16 359.706 28.0075   1
   1   7  17 105.461 19.2993   1
   1   7  17 120.689 22.0183   7
   1   7  17 129.405 10.3261   4
  -1   7 -17 139.901 21.0460   1
  -1   7 -17 136.073 19.6873   3
   1   7  18 63.7200 22.0409   7
  -1   7 -18 77.3334 19.7381   1
   1   7  18 58.3067 7.17352   4
  -1   7 -19 279.157 27.1197   1
   1   7  19 259.325 28.4140   7
  -1   7 -20-12.4172 20.0718   1
   1   7  20 12.3615 22.1933   7
   1   8 -20 241.609 23.2042   8
   1   8 -20 272.055 20.9180   5
   1   8 -20 308.762 27.5822   1
   1   8 -20 278.047 20.8549   6
  -1   8  20 308.811 30.6757   7
   1   8 -19 35.3903 12.4905   5
   1   8 -19 46.6203 18.6813   1
   1   8 -19 48.0015 13.0855   6
   1   8 -19 32.3693 16.2411   8
   1   8 -18 149.365 18.9231   8
   1   8 -18 164.661 21.9742   1
   1   8 -18 172.066 15.8770   5
   1   8 -18 154.957 16.1121   7
   1   8 -18 155.253 15.8465   6
   1   8 -17 262.746 22.4100   8
   1   8 -17 333.607 25.5950   1
   1   8 -17 261.851 16.9131   4
   1   8 -17 292.415 19.2106   5
   1   8 -17 257.535 18.8538   7
   1   8 -17 294.094 19.1147   6
  -1   8  16 286.177 16.7848   4
   1   8 -16 335.003 18.8877   4
   1   8 -16 365.578 25.8028   1
   1   8 -16 337.168 23.8875   8
   1   8 -16 318.037 19.5553   7
   1   8 -15 137.145 13.6266   7
  -1   8  15 89.3980 21.6373   7
  -1   8  15 118.520 11.9624   4
   1   8 -15 168.135 14.0613   4
   1   8 -15 130.528 18.3912   1
   1   8 -15 125.448 17.1955   8
   1   8 -14 220.640 15.5653   7
   1   8 -14 229.265 20.3846   1
  -1   8  14 206.354 23.7430   7
   1   8 -14 221.693 16.1279   4
  -1   8  14 197.344 14.5047   4
   1   8 -14 237.946 22.0062   3
   1   8 -13 1037.64 44.5450   7
   1   8 -13 989.305 48.6176   1
  -1   8  13 943.089 51.0167   7
  -1   8  13 1035.54 44.6646   4
   1   8 -13 1072.79 45.7187   4
   1   8 -13 1112.24 50.7038   3
   1   8 -12 316.549 17.0416   7
  -1   8  12 275.834 24.5506   7
   1   8 -12 302.167 20.8271   1
   1   8 -12 304.175 18.7257   4
  -1   8  12 278.275 17.6317   4
   1   8 -12 266.589 22.1296   3
  -1   8  11 499.332 30.5969   7
   1   8 -11 543.146 27.7533   1
  -1   8  11 482.025 25.2640   4
   1   8 -11 521.531 25.9651   4
   1   8 -11 512.355 29.6449   3
   1   8 -11 494.913 23.5605   7
   1   8 -10 754.344 25.9007   7
   1   8 -10 755.630 32.2303   3
  -1   8  10 718.457 28.2221   4
   1   8 -10 753.205 29.1174   4
  -1   8  10 728.171 33.3176   7
   1   8 -10 721.149 30.0516   1
  -1   8   9 216.612 18.8637   7
   1   8  -9 226.422 12.6697   7
   1   8  -9 217.162 12.5110   5
   1   8  -9 221.628 12.5410   6
  -1   8   9 222.351 15.6505   4
   1   8  -9 214.553 17.9388   3
   1   8  -9 243.390 16.4212   1
   1   8  -9 217.107 15.9467   4
   1   8  -8 888.121 35.5862   7
  -1   8   8 846.866 40.9195   7
   1   8  -8 835.918 35.3714   6
  -1   8   8 839.266 38.2413   4
   1   8  -8 810.726 38.4311   4
   1   8  -8 884.148 40.6818   3
   1   8  -8 898.424 38.5843   1
   1   8  -8 835.139 35.3643   5
  -1   8   7 190.036 16.5903   7
   1   8  -7 196.400 10.8444   7
  -1   8   7 189.240 14.6723   4
   1   8  -7 171.880 10.0507   5
   1   8  -7 177.674 15.5690   3
   1   8  -7 178.691 10.1809   6
   1   8  -7 204.022 13.8205   1
   1   8  -7 190.087 14.9634   4
  -1   8   6 144.443 13.9793   6
   1   8  -6 159.328 14.1416   3
   1   8  -6 137.289 8.42052   5
  -1   8   6 142.249 14.8031   7
  -1   8   6 136.986 13.1743   4
  -1   8   6 137.168 13.8906   5
   1   8  -6 147.522 9.42493   7
   1   8  -6 134.806 8.45850   6
   1   8  -6 150.854 11.7980   2
   1   8  -6 148.076 11.2550   1
   1   8  -6 144.222 14.0769   4
   1   8  -5 1038.01 40.1986   5
  -1   8   5 989.540 44.4978   7
  -1   8   5 898.312 44.4752   5
   1   8  -5 946.415 44.3183   4
   1   8  -5 1038.39 40.2002   6
   1   8  -5 1023.03 44.9181   3
   1   8  -5 1016.33 42.5693   2
   1   8  -5 998.953 41.9211   1
  -1   8   5 959.194 43.7933   4
  -1   8   5 901.003 44.4315   6
   1   8  -4 191.849 9.66126   5
  -1   8   4 177.824 14.3686   7
   1   8  -4 190.011 16.0223   4
   1   8  -4 194.828 9.73382   6
   1   8  -4 165.312 11.5430   2
   1   8  -4 185.746 11.2138   1
  -1   8   4 183.627 14.7895   6
  -1   8   4 169.586 15.3224   4
  -1   8   4 166.688 14.4458   5
   1   8  -4 182.263 14.3958   3
   1   8  -3 1075.49 48.1792   4
   1   8  -3 1053.75 47.7708   3
  -1   8   3 996.875 46.9371   7
   1   8  -3 1157.96 44.3848   5
  -1   8   3 1067.19 47.9067   5
   1   8  -3 1091.99 44.4500   1
   1   8  -3 1125.28 44.3155   6
  -1   8   3 1092.37 47.9809   6
   1   8  -3 1115.10 45.0525   2
  -1   8   2 217.582 14.3160   5
   1   8  -2 162.567 15.2759   4
  -1   8   2 194.950 14.0084   6
   1   8  -2 180.641 10.4657   6
  -1   8   2 182.074 13.2105   7
   1   8  -2 188.378 10.5058   5
   1   8  -2 172.232 9.96874   2
   1   8  -2 170.603 9.47791   1
   1   8  -1 2255.22 97.3980   4
  -1   8   1 2429.90 96.9447   5
  -1   8   1 2385.91 96.8524   6
  -1   8   1 2382.06 95.4351   7
   1   8  -1 2388.64 93.3506   2
   1   8  -1 2429.55 94.7389   5
   1   8  -1 2465.93 94.7678   6
  -1   8   0 459.665 23.3437   4
  -1   8   0 445.049 19.7278   7
  -1   8   0 356.607 17.0985   2
   1   8   0 395.777 20.4646   7
   1   8   0 445.037 23.4660   4
  -1   8   0 411.764 21.5171   5
  -1   8   0 406.003 21.4563   6
   1   8   0 440.687 17.1527   1
  -1   8  -1 1116.80 48.9456   2
   1   8   1 1167.84 53.3091   4
  -1   8  -1 1349.68 52.6211   6
  -1   8  -1 1240.94 49.7952   7
  -1   8  -1 1345.81 53.7748   4
   1   8   1 1273.78 48.7498   1
  -1   8  -1 1307.60 52.5623   5
   1   8   1 1273.52 51.7514   7
  -1   8  -2 526.811 24.4476   6
  -1   8  -2 510.594 26.3617   4
  -1   8  -2 447.529 21.1346   2
  -1   8  -2 471.751 20.9669   7
  -1   8  -2 489.748 24.1734   5
   1   8   2 526.431 24.8800   7
   1   8   2 532.290 21.0975   1
  -1   8  -3 580.605 25.7364   1
  -1   8  -3 568.967 25.4683   2
  -1   8  -3 561.883 27.3895   5
  -1   8  -3 568.798 27.4896   6
  -1   8  -3 577.128 29.1659   4
   1   8   3 611.924 28.7313   7
   1   8   3 619.423 25.2451   1
  -1   8  -4 6237.96 232.873   6
  -1   8  -4 5724.32 231.288   1
   1   8   4 5757.65 230.996   1
  -1   8  -4 6154.95 234.007   4
  -1   8  -4 6192.20 232.858   5
   1   8   4 5945.08 233.525   7
  -1   8  -5 213.342 16.4488   4
   1   8   5 152.224 15.8580   7
   1   8   5 153.081 11.6674   1
   1   8   5 192.316 15.4708   4
  -1   8  -5 200.119 13.5608   6
  -1   8  -5 199.367 12.5304   1
   1   8   5 172.267 11.4362   8
  -1   8  -5 209.914 13.5311   5
  -1   8  -6 338.787 19.7163   4
   1   8   6 319.611 20.7109   7
   1   8   6 301.478 17.2300   1
   1   8   6 318.282 19.5441   4
  -1   8  -6 291.393 17.6638   6
  -1   8  -6 320.085 17.6041   1
   1   8   6 297.924 15.3978   8
  -1   8  -6 328.757 18.0291   5
   1   8   7 1471.87 62.5004   1
   1   8   7 1524.30 63.4859   4
  -1   8  -7 1602.85 63.0064   6
  -1   8  -7 1647.03 63.1375   1
  -1   8  -7 1630.22 64.2185   4
   1   8   7 1560.27 65.3747   7
  -1   8  -7 1554.11 65.6272   3
   1   8   7 1317.67 59.7092   8
  -1   8  -7 1575.96 62.9599   5
  -1   8  -8 166.373 14.6450   4
   1   8   8 144.811 16.8023   7
  -1   8  -8 158.915 12.5773   6
   1   8   8 150.045 13.7689   4
  -1   8  -8 130.910 12.3066   5
  -1   8  -8 143.838 12.9796   1
   1   8   8 121.097 8.38291   8
   1   8   8 135.720 12.7632   1
   1   8   9 1885.90 79.8030   7
   1   8   9 1772.76 77.2274   1
  -1   8  -9 1882.21 76.9317   5
   1   8   9 1827.88 76.7906   4
  -1   8  -9 1897.04 76.9486   6
  -1   8  -9 1958.48 77.7317   4
  -1   8  -9 1782.33 77.5265   1
   1   8  10 59.9895 11.5906   4
  -1   8 -10 52.9068 12.6089   4
  -1   8 -10 72.9827 12.3828   1
   1   8  10 78.3010 12.7281   1
   1   8  10 71.2765 15.3877   7
   1   8  11 532.813 25.8461   4
  -1   8 -11 519.563 27.1834   4
  -1   8 -11 456.192 27.1975   1
   1   8  11 457.999 26.9587   1
   1   8  11 458.225 30.1187   7
   1   8  12 344.861 19.8810   4
   1   8  12 309.287 24.6100   7
  -1   8 -12 295.689 22.4879   1
   1   8  12 290.612 22.2882   1
  -1   8 -12 350.183 21.5216   4
   1   8  13 16.4151 17.5575   7
   1   8  13 9.07765 10.7733   4
  -1   8 -13 14.0341 12.5105   4
  -1   8 -13 16.3329 13.7248   1
   1   8  13 22.0058 14.1236   1
  -1   8 -13 24.7453 14.8704   3
  -1   8 -14 176.520 16.2980   4
   1   8  14 184.317 14.4155   4
   1   8  14 140.978 18.5999   1
  -1   8 -14 170.445 19.5366   1
  -1   8 -14 129.074 18.7758   3
   1   8  15 132.022 12.8558   4
   1   8  15 95.7492 17.6066   1
  -1   8 -15 111.201 18.5843   1
  -1   8 -15 145.585 19.5163   3
   1   8  16 102.245 11.7074   4
  -1   8 -16 115.566 18.6467   3
  -1   8 -16 88.5620 19.2167   1
   1   8  16 112.543 18.8268   1
  -1   8 -17 63.1486 18.5942   1
   1   8  17 32.8974 9.47192   4
   1   8  17 32.9815 17.3073   1
   1   8  18 151.246 11.6340   4
   1   8  18 188.781 25.7572   7
  -1   8 -18 155.643 22.3967   1
   1   8  19 254.523 27.8501   7
  -1   8 -19 281.771 26.3793   1
   1   9 -19 118.342 14.5799   6
   1   9 -19 100.477 14.4394   5
   1   9 -19 71.3593 18.1691   8
   1   9 -18 433.275 24.4292   6
   1   9 -18 422.587 24.4595   5
   1   9 -18 378.376 28.1827   8
   1   9 -17 270.870 23.1327   8
  -1   9  17 239.040 15.6716   4
   1   9 -17 276.298 18.1673   4
   1   9 -17 272.396 18.2818   5
   1   9 -17 287.389 24.2084   1
   1   9 -17 271.222 18.0972   7
   1   9 -17 280.708 18.4430   6
  -1   9  16 51.5965 10.6409   4
   1   9 -16 58.9057 12.2502   4
  -1   9  16 60.8299 21.5480   7
   1   9 -16 80.8720 17.2039   1
   1   9 -16 71.1315 17.0578   8
   1   9 -16 60.0759 11.6491   7
   1   9 -15 2135.66 91.1644   3
  -1   9  15 2055.20 92.3400   7
   1   9 -15 2124.18 89.7953   1
   1   9 -15 2207.47 85.7145   4
  -1   9  15 2017.99 84.2683   4
   1   9 -15 1993.88 84.0316   7
   1   9 -14 0.77494 15.2567   3
  -1   9  14 6.60058 18.3968   7
   1   9 -14 16.3900 13.9380   1
   1   9 -14 33.5908 11.8953   4
  -1   9  14 3.75790 10.3616   4
   1   9 -14 16.1466 9.50326   7
   1   9 -13 529.614 32.0854   3
  -1   9  13 494.018 33.7432   7
   1   9 -13 576.562 30.8970   1
   1   9 -13 575.055 28.5300   4
  -1   9  13 540.254 27.3437   4
   1   9 -13 538.418 25.6317   7
   1   9 -12 472.376 29.3153   3
  -1   9  12 422.027 30.6583   7
   1   9 -12 499.642 27.6030   1
   1   9 -12 501.901 26.2018   4
  -1   9  12 484.827 25.2026   4
   1   9 -12 469.336 22.6405   7
   1   9 -11 23.6045 7.62436   5
  -1   9  11 39.1583 16.1725   7
  -1   9  11 47.9485 11.4816   4
   1   9 -11 24.8124 7.79870   6
  -1   9  11 10.0977 3.39715   8
   1   9 -11 33.7630 11.5714   1
   1   9 -11 17.3900 13.8665   3
   1   9 -11 32.6884 7.95389   7
   1   9 -11 26.4222 11.7672   4
   1   9 -10 711.790 35.8256   3
   1   9 -10 622.711 29.1160   6
   1   9 -10 648.700 29.1929   5
  -1   9  10 605.254 35.9060   7
   1   9 -10 732.743 33.2368   1
   1   9 -10 696.934 32.8868   4
  -1   9  10 675.447 32.1672   4
   1   9 -10 682.037 28.8069   7
  -1   9   9 361.819 21.5432   4
   1   9  -9 343.834 17.6247   6
   1   9  -9 366.021 17.7742   5
  -1   9   9 393.465 25.2438   7
   1   9  -9 395.414 17.6325   7
   1   9  -9 395.902 21.6616   1
   1   9  -9 375.377 22.2029   4
   1   9  -9 392.609 24.1330   3
  -1   9   8 391.069 22.9187   4
   1   9  -8 422.102 18.9462   5
  -1   9   8 438.169 25.4838   7
   1   9  -8 420.737 18.8490   7
   1   9  -8 404.973 22.1014   1
   1   9  -8 421.939 24.9922   3
   1   9  -8 421.201 23.4282   4
   1   9  -8 410.854 18.9003   6
   1   9  -7 90.6749 10.0203   1
   1   9  -7 81.8352 6.92829   6
   1   9  -7 80.0703 10.3638   2
   1   9  -7 67.0607 12.3826   4
  -1   9   7 77.9792 12.0607   4
   1   9  -7 89.5261 13.0392   3
   1   9  -7 74.7503 6.92630   5
  -1   9   7 71.1593 13.3477   7
   1   9  -7 68.3067 7.10073   7
   1   9  -6 36.2963 6.36450   7
   1   9  -6 41.8967 5.55184   5
   1   9  -6 39.3563 11.6715   4
  -1   9   6 25.3352 11.2776   4
  -1   9   6 35.1948 10.8215   5
   1   9  -6 43.1229 5.49205   6
   1   9  -6 32.3890 10.6391   3
  -1   9   6 48.4534 13.0359   7
   1   9  -6 56.3667 8.74429   2
  -1   9   6 45.0202 11.1065   6
   1   9  -6 45.4797 8.52602   1
   1   9  -5 913.000 36.1388   5
  -1   9   5 851.115 40.5391   7
  -1   9   5 868.958 41.0370   5
   1   9  -5 865.861 40.8117   4
  -1   9   5 821.362 40.6635   6
   1   9  -5 877.196 40.9875   3
   1   9  -5 921.500 38.2355   2
   1   9  -5 896.020 36.0873   6
   1   9  -5 902.597 37.5764   1
  -1   9   5 821.850 40.0768   4
  -1   9   4 597.924 29.2016   5
   1   9  -4 552.205 29.3501   4
   1   9  -4 588.442 25.1648   1
  -1   9   4 529.799 28.2469   7
   1   9  -4 555.579 25.5616   2
   1   9  -4 605.071 29.1551   3
  -1   9   4 547.854 28.8539   4
   1   9  -4 594.215 24.5754   5
   1   9  -4 580.074 24.5001   6
  -1   9   4 590.879 29.1014   6
   1   9  -3 35.6831 12.0254   4
  -1   9   3 28.2822 9.94939   5
   1   9  -3 17.0390 5.62236   5
  -1   9   3 31.8836 9.81809   6
   1   9  -3 28.0314 5.74213   6
   1   9  -3 28.9215 6.03458   2
   1   9  -3 23.5731 5.41260   1
  -1   9   3 29.9705 10.1901   7
  -1   9   2 1453.47 61.2693   7
   1   9  -2 1382.11 58.5656   2
   1   9  -2 1482.31 63.3876   4
   1   9  -2 1470.63 58.2668   1
   1   9  -2 1554.16 59.7446   6
  -1   9   2 1560.00 62.8934   6
  -1   9   2 1525.65 62.7251   5
   1   9  -2 1556.87 59.7891   5
   1   9  -1 2861.72 108.677   5
  -1   9   1 2777.69 109.192   7
   1   9  -1 2868.59 108.664   6
  -1   9   1 2677.70 110.599   6
   1   9  -1 2750.94 106.540   1
   1   9  -1 2756.47 111.643   4
   1   9  -1 2643.97 108.734   7
  -1   9   1 2689.97 110.638   5
   1   9  -1 2726.16 106.346   1
  -1   9   0 3792.40 149.068   7
   1   9   0 3690.96 152.052   4
  -1   9   0 3803.22 152.025   4
   1   9   0 3761.43 149.584   7
  -1   9   0 3910.46 151.190   6
  -1   9   0 3901.70 151.209   5
  -1   9  -1 320.880 16.3160   2
   1   9   1 352.381 23.2482   4
  -1   9  -1 419.372 21.0786   6
   1   9   1 396.173 20.4953   7
  -1   9  -1 391.904 23.0544   4
   1   9   1 418.123 16.2216   1
  -1   9  -1 419.953 18.3360   7
  -1   9  -1 426.863 21.0924   5
   1   9   2 2446.17 92.2515   1
  -1   9  -2 2292.41 92.4033   7
  -1   9  -2 2465.23 97.3361   4
  -1   9  -2 2125.77 92.3930   2
  -1   9  -2 2629.06 95.9272   6
   1   9   2 2452.55 95.5649   7
  -1   9  -2 2572.13 95.8459   5
   1   9   3 385.971 21.4498   7
  -1   9  -3 336.812 17.2962   2
  -1   9  -3 398.810 20.2917   6
  -1   9  -3 395.323 22.7952   4
   1   9   3 379.599 17.1552   1
  -1   9  -3 429.500 20.5515   5
  -1   9  -3 353.121 17.7782   1
   1   9   4 248.015 18.8838   4
   1   9   4 294.688 18.7440   7
  -1   9  -4 285.398 16.3396   5
  -1   9  -4 285.314 18.9707   4
   1   9   4 240.609 13.7193   1
  -1   9  -4 251.511 14.3639   1
  -1   9  -4 281.578 16.2905   6
  -1   9  -5 802.578 35.2732   4
  -1   9  -5 805.190 33.2840   6
   1   9   5 656.960 34.1601   4
   1   9   5 687.522 31.2862   1
   1   9   5 632.340 31.0465   8
  -1   9  -5 700.540 31.6437   1
  -1   9  -5 776.975 33.2194   5
   1   9   5 755.258 35.3023   7
   1   9   6 826.110 38.3541   1
   1   9   6 755.244 37.1578   8
  -1   9  -6 946.133 39.1070   1
   1   9   6 899.962 40.9110   4
  -1   9  -6 956.982 39.8232   6
  -1   9  -6 1007.30 40.0685   5
   1   9   6 911.144 42.0357   7
  -1   9  -6 992.216 41.9146   4
   1   9   7 782.948 37.6134   1
   1   9   7 742.576 35.7048   8
  -1   9  -7 905.059 38.7193   5
  -1   9  -7 918.874 38.5757   1
   1   9   7 880.573 39.9306   4
  -1   9  -7 930.468 38.8411   6
   1   9   7 941.133 41.8221   7
  -1   9  -7 977.152 40.8050   4
   1   9   8 132.136 12.7378   1
   1   9   8 110.646 8.85755   8
  -1   9  -8 149.146 12.8342   5
  -1   9  -8 131.172 12.8796   1
   1   9   8 121.352 14.3196   4
  -1   9  -8 170.169 13.1959   6
  -1   9  -8 158.811 16.4768   3
  -1   9  -8 182.841 15.7699   4
   1   9   8 156.833 16.9563   7
   1   9   9 1053.74 44.8433   7
  -1   9  -9 1033.49 41.6234   1
  -1   9  -9 1050.07 40.7343   6
   1   9   9 942.743 40.6752   1
  -1   9  -9 1138.27 42.8412   4
   1   9   9 1072.11 41.5903   4
  -1   9  -9 1094.39 40.9734   5
   1   9  10 107.642 17.3639   7
  -1   9 -10 94.2681 13.5184   1
  -1   9 -10 103.207 12.2055   5
   1   9  10 96.1141 13.6247   4
  -1   9 -10 83.2934 12.0234   6
  -1   9 -10 121.092 15.0226   4
   1   9  10 92.8612 13.5199   1
  -1   9 -11 514.424 29.8563   1
   1   9  11 570.519 28.9552   4
  -1   9 -11 560.968 28.7254   5
  -1   9 -11 576.537 28.9579   6
   1   9  11 500.998 29.5216   1
   1   9  11 546.891 33.1107   7
  -1   9 -11 620.410 30.5244   4
  -1   9 -12 517.491 30.0156   1
   1   9  12 509.664 32.6602   7
  -1   9 -12 571.304 29.4597   4
   1   9  12 574.107 28.2765   4
   1   9  12 473.845 29.2806   1
   1   9  13 104.718 20.1451   7
   1   9  13 100.340 13.7478   4
   1   9  13 85.5194 15.9563   1
  -1   9 -13 104.439 17.1041   1
  -1   9 -13 109.226 15.6304   4
  -1   9 -14 1294.51 61.0338   3
   1   9  14 1232.57 61.6282   7
   1   9  14 1203.76 58.9572   1
  -1   9 -14 1336.82 57.1060   4
   1   9  14 1371.75 55.5563   4
  -1   9 -14 1199.19 59.4527   1
  -1   9 -15 16.7406 16.5888   3
  -1   9 -15 18.9804 16.6650   1
   1   9  15 35.4523 20.0729   7
   1   9  15 19.1874 11.2733   4
   1   9  15 12.3608 15.6142   1
  -1   9 -15 15.5461 12.9594   4
  -1   9 -16 250.129 23.6846   1
   1   9  16 277.420 17.5456   4
   1   9  16 227.933 23.1822   1
  -1   9 -16 279.186 25.0315   3
   1   9  17 127.761 20.3093   1
  -1   9 -17 115.597 20.1869   1
   1   9  17 129.017 12.7463   4
  -1   9 -18 102.297 21.3895   1
   1   9  18 112.874 11.6487   4
  -1   9 -19 150.429 22.6213   1
   1   9  19 92.8992 10.1136   4
   1  10 -19 368.213 29.3761   1
   1  10 -18 25.3023 12.5598   4
  -1  10  18 28.5905 9.85276   4
   1  10 -18 37.1860 11.3498   5
   1  10 -18 38.4787 18.3235   1
  -1  10  18 79.0982 24.1235   7
   1  10 -18 53.8067 11.5242   6
   1  10 -18 39.8300 17.6234   8
   1  10 -17 496.961 25.9391   5
   1  10 -17 557.786 27.2983   4
  -1  10  17 457.301 24.9525   4
   1  10 -17 504.553 25.8970   6
  -1  10  17 495.831 36.9161   7
   1  10 -17 513.047 32.2267   1
   1  10 -17 500.330 31.6686   8
   1  10 -16 155.745 18.9901   1
  -1  10  16 111.280 23.9172   7
   1  10 -16 132.584 15.2951   4
  -1  10  16 91.9552 13.1487   4
   1  10 -16 110.570 12.1656   7
   1  10 -16 102.211 18.0778   8
   1  10 -15 67.0922 17.3759   3
   1  10 -15 71.5290 16.1585   1
  -1  10  15 32.4618 20.4186   7
   1  10 -15 58.6964 13.6016   4
  -1  10  15 38.2369 12.0839   4
   1  10 -15 54.4360 10.0311   7
   1  10 -14 28.4515 16.6293   3
  -1  10  14 59.7705 20.9609   7
   1  10 -14 56.0735 10.1679   5
   1  10 -14 71.7418 15.4049   1
   1  10 -14 52.0379 10.0541   6
   1  10 -14 48.2939 9.46574   7
   1  10 -14 39.6654 13.3968   4
  -1  10  14 48.4294 12.2584   4
  -1  10  13 118.621 13.9862   4
   1  10 -13 115.674 15.2983   4
   1  10 -13 112.513 18.6589   3
   1  10 -13 110.095 10.1333   7
   1  10 -13 103.422 10.8892   5
   1  10 -13 103.832 10.9633   6
   1  10 -13 106.184 15.7233   1
  -1  10  13 92.7122 20.9185   7
  -1  10  12 172.102 21.4642   7
   1  10 -12 177.167 11.7098   7
   1  10 -12 174.569 12.5885   5
  -1  10  12 209.527 16.2888   4
   1  10 -12 183.511 17.0633   4
   1  10 -12 215.835 20.5691   3
   1  10 -12 168.129 12.6013   6
   1  10 -12 186.816 16.9205   1
   1  10 -11 109.770 14.7901   4
  -1  10  11 112.510 14.1419   4
   1  10 -11 124.234 9.20536   7
   1  10 -11 90.5584 9.66290   5
  -1  10  11 117.191 18.4981   7
   1  10 -11 103.867 16.8619   3
   1  10 -11 97.2455 9.78325   6
   1  10 -11 96.5505 13.6567   1
   1  10 -10 384.312 22.9825   4
  -1  10  10 378.674 22.0951   4
  -1  10  10 356.206 25.5391   7
   1  10 -10 398.859 16.8579   7
   1  10 -10 322.239 17.3845   6
   1  10 -10 297.422 17.2233   5
   1  10 -10 375.661 21.5395   1
   1  10 -10 347.365 24.8570   3
   1  10  -9 1278.03 53.2388   5
  -1  10   9 1377.51 57.4160   4
   1  10  -9 1269.20 53.2530   6
  -1  10   9 1224.28 59.6020   7
   1  10  -9 1354.66 52.6066   7
   1  10  -9 1366.38 60.1784   3
   1  10  -9 1321.93 57.2159   2
   1  10  -9 1317.33 57.6405   4
   1  10  -9 1357.43 56.7227   1
   1  10  -8 1484.26 62.6750   1
  -1  10   8 1494.15 64.0825   4
   1  10  -8 1495.70 59.8931   6
   1  10  -8 1508.76 64.5126   4
   1  10  -8 1534.17 66.2725   3
   1  10  -8 1495.53 63.3063   2
  -1  10   8 1397.41 65.7914   7
   1  10  -8 1517.55 59.3802   7
   1  10  -8 1496.53 59.9004   5
  -1  10   7 634.337 33.8337   7
   1  10  -7 630.454 27.5272   7
   1  10  -7 683.215 33.2278   4
  -1  10   7 645.602 32.7017   4
   1  10  -7 659.326 30.1662   1
   1  10  -7 684.882 27.8809   6
   1  10  -7 668.383 34.0178   3
   1  10  -7 694.517 27.8964   5
   1  10  -7 609.978 30.6274   2
   1  10  -6 210.088 13.0271   1
   1  10  -6 166.011 10.9196   7
   1  10  -6 199.319 10.6060   5
   1  10  -6 195.555 16.9059   4
  -1  10   6 207.737 16.4340   5
  -1  10   6 199.271 16.1396   4
  -1  10   6 201.473 17.3719   7
  -1  10   6 213.586 16.6467   6
   1  10  -6 205.259 16.7410   3
   1  10  -6 209.582 10.7038   6
   1  10  -6 185.907 13.2992   2
  -1  10   5 307.504 20.5103   5
  -1  10   5 335.137 21.2060   4
   1  10  -5 332.103 21.0182   3
  -1  10   5 360.877 21.5049   7
   1  10  -5 308.889 17.3473   2
   1  10  -5 357.508 15.8872   5
   1  10  -5 335.178 16.8993   1
   1  10  -5 354.838 21.7732   4
   1  10  -5 354.295 15.8784   6
  -1  10   5 318.324 20.7495   6
   1  10  -4 44.0838 6.26587   1
  -1  10   4 28.9073 10.7753   7
   1  10  -4 25.7731 6.73097   2
   1  10  -4 50.3583 12.8452   4
  -1  10   4 44.4654 12.5525   4
  -1  10   4 32.4636 10.6949   6
   1  10  -4 34.1897 5.99820   6
   1  10  -4 37.4185 6.03602   5
  -1  10   4 24.4877 10.5092   5
  -1  10   3 902.903 41.6411   7
   1  10  -3 977.157 39.0828   6
  -1  10   3 979.602 42.8280   6
  -1  10   3 963.739 42.7854   5
   1  10  -3 965.099 39.0734   5
   1  10  -3 932.576 43.5625   4
   1  10  -3 873.541 38.3664   2
   1  10  -3 950.821 37.9507   1
   1  10  -2 19.0041 6.45145   5
  -1  10   2 12.9473 9.40266   5
   1  10  -2 11.9656 7.54366   7
  -1  10   2 2.90983 9.22817   7
   1  10  -2 18.6725 6.32266   6
  -1  10   2 17.9948 9.57444   6
   1  10  -2 11.8397 3.73044   1
   1  10  -2 14.8446 4.25773   2
   1  10  -2 27.8903 12.3520   4
   1  10  -1 5.65848 11.9933   4
   1  10  -1 6.19035 8.03487   7
   1  10  -1-1.01096 6.68397   5
  -1  10   1 3.68174 8.88876   5
  -1  10   1 6.92264 9.13054   6
   1  10  -1 0.50316 6.76513   6
  -1  10   1 4.22556 8.15296   7
  -1  10   0 634.039 32.1733   4
   1  10   0 647.233 29.1141   7
  -1  10   0 642.622 30.3644   5
  -1  10   0 640.962 30.4036   6
   1  10   0 660.120 32.5262   4
  -1  10   0 603.694 28.1926   7
  -1  10  -1 208.454 17.2346   4
  -1  10  -1 210.645 14.7185   5
   1  10   1 199.570 14.4947   7
  -1  10  -1 216.002 14.8188   6
   1  10   1 189.109 17.1787   4
  -1  10  -1 205.682 12.1749   7
  -1  10  -2 633.022 29.2515   4
   1  10   2 501.182 21.5567   1
  -1  10  -2 465.986 21.8366   2
   1  10   2 580.792 26.5110   7
  -1  10  -2 577.950 26.1862   5
  -1  10  -2 593.793 26.2898   6
  -1  10  -2 525.680 22.5486   7
  -1  10  -3 198.025 16.5580   4
  -1  10  -3 171.619 12.7908   6
   1  10   3 191.171 14.6273   7
  -1  10  -3 170.561 12.9185   5
  -1  10  -3 146.796 8.18986   7
   1  10   3 143.536 8.91823   1
  -1  10  -3 134.049 9.36193   2
  -1  10  -4 2299.96 92.8297   1
   1  10   4 2441.59 96.7019   4
   1  10   4 2543.04 96.4568   7
  -1  10  -4 2584.11 95.2738   6
  -1  10  -4 2573.29 97.3579   4
  -1  10  -4 2129.10 92.4995   2
   1  10   4 2164.15 92.2091   1
  -1  10  -4 2531.47 95.1904   5
   1  10   5 758.328 36.1342   4
   1  10   5 747.369 36.2739   7
  -1  10  -5 756.476 34.0076   5
  -1  10  -5 793.252 36.6427   4
   1  10   5 689.271 31.8142   1
  -1  10  -5 700.012 32.3168   1
  -1  10  -5 795.463 34.2254   6
  -1  10  -6 993.288 42.7518   4
  -1  10  -6 971.037 40.2939   6
   1  10   6 920.654 41.9765   4
   1  10   6 872.646 38.5780   1
  -1  10  -6 867.156 38.9240   1
  -1  10  -6 1005.46 40.4124   5
   1  10   6 940.957 42.5644   7
   1  10   7 1062.21 47.3699   1
  -1  10  -7 1129.01 47.9158   1
   1  10   7 1158.43 50.0055   4
  -1  10  -7 1230.10 48.6937   6
  -1  10  -7 1178.00 48.4980   5
   1  10   7 1191.51 51.8226   7
  -1  10  -7 1278.76 51.1066   4
   1  10   8 237.624 16.3718   1
   1  10   8 200.133 13.3885   8
  -1  10  -8 260.265 17.0671   5
  -1  10  -8 259.001 16.7092   1
   1  10   8 297.765 19.4732   4
  -1  10  -8 270.703 17.1321   6
   1  10   8 305.034 21.5648   7
  -1  10  -8 259.908 19.5170   4
   1  10   9 1714.84 72.2258   1
   1  10   9 1860.34 75.9332   7
  -1  10  -9 1818.96 72.8095   1
  -1  10  -9 2059.29 72.9523   5
  -1  10  -9 1969.60 72.6642   6
  -1  10  -9 1873.67 76.2851   3
  -1  10  -9 2072.45 74.9715   4
   1  10   9 1910.36 73.6126   4
   1  10  10 156.307 19.6069   7
  -1  10 -10 154.637 14.6854   5
  -1  10 -10 165.963 17.4503   4
   1  10  10 139.865 15.1862   1
  -1  10 -10 152.644 15.5744   1
  -1  10 -10 149.383 14.4158   6
   1  10  10 166.893 16.4868   4
   1  10  11 870.531 44.2711   7
  -1  10 -11 834.057 41.1915   1
  -1  10 -11 849.468 39.5500   5
  -1  10 -11 954.106 42.0515   4
  -1  10 -11 825.534 39.5417   6
   1  10  11 870.035 40.4645   4
   1  10  11 763.651 40.3548   1
  -1  10 -12 1155.81 55.8107   1
   1  10  12 1292.48 54.3214   4
   1  10  12 1225.53 58.6695   7
  -1  10 -12 1264.94 54.1366   6
  -1  10 -12 1346.24 55.7200   4
  -1  10 -12 1210.32 53.9880   5
   1  10  12 1054.41 54.7479   1
  -1  10 -13 399.963 24.3011   4
   1  10  13 347.828 28.1706   7
  -1  10 -13 348.857 22.1477   6
  -1  10 -13 329.084 22.0080   5
   1  10  13 306.432 23.6477   1
  -1  10 -13 338.108 24.5530   1
   1  10  13 339.151 22.0801   4
  -1  10 -14 401.988 24.1949   4
  -1  10 -14 326.033 25.1451   1
   1  10  14 400.288 30.0342   7
  -1  10 -14 332.829 22.3984   6
   1  10  14 365.301 21.9228   4
   1  10  14 300.516 24.5113   1
  -1  10 -14 327.198 22.2245   5
  -1  10 -15 780.071 43.7378   1
  -1  10 -15 915.786 46.4688   3
   1  10  15 750.258 42.9291   1
   1  10  15 895.863 39.7612   4
   1  10  15 872.670 47.8077   7
  -1  10 -15 883.285 41.6951   4
  -1  10 -16 357.600 27.3439   1
   1  10  16 334.434 30.3841   7
   1  10  16 375.821 21.5916   4
   1  10  16 303.537 26.1644   1
   1  10  17 8.31652 10.6851   4
  -1  10 -17 3.46950 17.1537   1
   1  10  17-3.27906 16.5565   1
  -1  10 -18 94.0685 20.8143   1
   1  10  18 106.886 12.5916   4
   1  11 -18 63.9047 14.4284   4
  -1  11  18 58.1954 11.9860   4
  -1  11  18 71.5333 23.7149   7
   1  11 -18 83.7805 19.4238   1
  -1  11  17 146.304 14.6730   4
   1  11 -17 144.394 20.1670   2
   1  11 -17 148.408 13.2651   6
   1  11 -17 148.279 12.9969   5
   1  11 -17 163.995 16.6953   4
   1  11 -17 143.348 20.6803   1
   1  11 -17 186.321 21.3896   8
  -1  11  17 112.780 24.6619   7
  -1  11  16 33.3301 22.4923   7
   1  11 -16 40.2983 10.4413   5
   1  11 -16 65.9754 16.6258   1
   1  11 -16 70.8285 14.7030   4
  -1  11  16 50.4371 12.5402   4
   1  11 -16 47.1178 10.7022   6
   1  11 -16 62.4572 17.1818   8
  -1  11  15 520.383 34.2809   7
   1  11 -15 390.452 22.1870   5
   1  11 -15 424.304 27.8060   1
  -1  11  15 493.572 25.2232   4
   1  11 -15 493.768 26.4801   4
   1  11 -15 377.492 21.9516   6
   1  11 -14 30.4022 9.29624   6
  -1  11  14 47.7711 20.1359   7
   1  11 -14 28.2773 8.95027   5
   1  11 -14 33.3981 17.0158   3
   1  11 -14 47.7209 14.3843   4
  -1  11  14 35.2080 12.7848   4
   1  11 -14 68.4946 15.1945   1
   1  11 -13 458.344 25.8138   4
  -1  11  13 465.363 24.5964   4
   1  11 -13 385.742 20.5263   6
  -1  11  13 430.199 30.5088   7
   1  11 -13 397.806 20.6371   5
   1  11 -13 505.228 30.3319   3
   1  11 -13 368.131 18.7303   7
   1  11 -13 433.110 25.9760   1
  -1  11  12 224.000 17.9413   4
   1  11 -12 249.177 19.1849   4
   1  11 -12 222.842 22.3856   3
   1  11 -12 215.038 13.3738   6
  -1  11  12 206.857 23.3522   7
   1  11 -12 196.611 12.9267   5
   1  11 -12 217.562 18.1466   1
   1  11 -12 186.205 11.2601   7
   1  11 -11 24.9149 13.6884   4
  -1  11  11 34.0471 13.4177   4
   1  11 -11 20.9159 12.1102   2
   1  11 -11 9.05310 14.7014   3
   1  11 -11 22.1422 6.10768   7
   1  11 -11 6.99184 11.2243   1
   1  11 -11 30.7031 7.61658   5
  -1  11  11 34.1544 17.6249   7
   1  11 -11 28.5445 7.50874   6
  -1  11  10 319.985 26.2687   7
   1  11 -10 347.780 17.4632   5
   1  11 -10 358.065 23.8388   4
  -1  11  10 352.219 23.1344   4
   1  11 -10 366.002 17.6012   6
   1  11 -10 367.884 25.7663   3
   1  11 -10 385.504 16.2063   7
   1  11 -10 336.809 21.5362   1
   1  11 -10 331.968 22.1009   2
  -1  11   9 998.023 49.9746   7
   1  11  -9 1048.74 48.2898   4
  -1  11   9 1013.54 47.6602   4
   1  11  -9 1027.44 42.7165   6
   1  11  -9 1007.02 46.5792   2
   1  11  -9 990.047 45.9171   1
   1  11  -9 1078.25 41.5124   7
   1  11  -9 1079.81 50.4001   3
   1  11  -9 1028.89 42.7237   5
   1  11  -8 740.771 36.9338   3
   1  11  -8 729.270 29.5563   6
   1  11  -8 662.877 32.1501   1
  -1  11   8 683.091 36.7860   7
   1  11  -8 664.370 28.4515   7
   1  11  -8 658.850 32.8981   2
  -1  11   8 666.431 34.9824   4
   1  11  -8 742.734 29.5786   5
   1  11  -8 725.888 35.5826   4
   1  11  -7 14.8263 5.66839   6
   1  11  -7 15.6500 12.1069   3
   1  11  -7 19.8269 8.45050   1
  -1  11   7 18.6283 12.8649   4
   1  11  -7 4.66860 12.9809   4
   1  11  -7 13.4386 8.80599   2
  -1  11   7 17.4015 13.7316   7
   1  11  -7 19.2526 5.28951   7
   1  11  -7 5.80495 5.44591   5
  -1  11   6 880.393 42.8172   7
   1  11  -6 966.149 37.3813   5
   1  11  -6 836.681 39.1306   2
  -1  11   6 903.112 42.9712   5
  -1  11   6 904.766 42.6987   4
   1  11  -6 914.092 43.0735   4
   1  11  -6 964.127 37.3836   6
   1  11  -6 876.856 38.5349   1
   1  11  -6 906.006 43.3505   3
  -1  11   6 969.962 43.4202   6
   1  11  -6 842.520 36.9360   7
  -1  11   5 288.082 21.3218   4
   1  11  -5 315.904 21.7384   4
   1  11  -5 286.559 16.4290   2
   1  11  -5 321.996 15.3334   5
   1  11  -5 324.675 15.7890   1
  -1  11   5 283.912 20.1252   5
  -1  11   5 296.720 20.2333   6
   1  11  -5 325.616 15.2947   6
  -1  11   5 321.380 20.8129   7
  -1  11   4 332.603 21.6099   6
   1  11  -4 377.212 17.1341   6
  -1  11   4 350.396 21.4292   7
  -1  11   4 340.046 22.5047   4
   1  11  -4 362.424 16.4610   1
   1  11  -4 377.915 17.1287   5
  -1  11   4 358.086 21.9773   5
   1  11  -4 357.806 22.9830   4
   1  11  -4 323.736 16.9669   2
   1  11  -4 330.806 16.7487   7
   1  11  -3 1764.02 71.0718   4
   1  11  -3 1491.78 64.6620   2
  -1  11   3 1575.34 69.3806   5
   1  11  -3 1738.74 66.1828   5
   1  11  -3 1654.25 65.7864   7
  -1  11   3 1640.38 69.5862   6
   1  11  -3 1733.52 66.1591   6
   1  11  -3 1645.94 64.2546   1
  -1  11   3 1636.59 68.4745   7
  -1  11   2 1722.81 73.9126   6
   1  11  -2 1808.36 71.1449   6
  -1  11   2 1755.86 72.6037   7
   1  11  -2 1697.54 70.8661   7
   1  11  -2 1746.59 75.2711   4
   1  11  -2 1822.69 71.1796   5
  -1  11   2 1744.09 74.0000   5
   1  11  -1 1025.05 45.4045   4
   1  11  -1 929.335 40.6322   7
  -1  11   1 912.198 42.7247   6
  -1  11   1 948.482 42.9597   5
  -1  11   1 968.686 41.4878   7
  -1  11   0 927.252 44.1409   4
  -1  11   0 898.818 39.7594   7
   1  11   0 983.047 44.0979   4
   1  11   0 930.935 40.5892   7
  -1  11   0 930.153 41.8865   5
  -1  11   0 943.137 41.9546   6
  -1  11  -1 656.156 29.9351   6
   1  11   1 615.713 29.0392   7
  -1  11  -1 591.513 31.8739   4
   1  11   1 569.851 31.7656   4
  -1  11  -1 569.013 26.6651   7
  -1  11  -1 637.038 29.7639   5
  -1  11  -2 1276.74 59.5192   2
  -1  11  -2 1909.50 68.0347   4
   1  11   2 1467.38 59.5874   1
  -1  11  -2 1713.40 61.1987   7
  -1  11  -2 1975.87 65.6315   5
   1  11   2 1912.01 65.3454   7
  -1  11  -2 1989.97 65.5860   6
  -1  11  -3 742.201 30.2635   6
   1  11   3 680.848 30.8735   7
  -1  11  -3 748.315 30.2111   5
  -1  11  -3 723.631 33.2483   4
   1  11   3 573.549 25.3794   1
  -1  11  -3 564.110 25.5972   2
  -1  11  -3 564.316 25.0638   7
  -1  11  -4 12.0283 9.14396   5
   1  11   4 7.80126 12.7776   4
  -1  11  -4 12.4322 12.7023   4
   1  11   4 0.45896 11.7639   7
  -1  11  -4 0.38616 8.69493   6
  -1  11  -4 5.82493 6.38748   1
   1  11   4 2.81383 5.62536   1
  -1  11  -4 10.4625 6.11762   2
  -1  11  -5 378.242 19.7555   1
   1  11   5 402.788 24.7235   4
  -1  11  -5 353.803 19.4215   2
  -1  11  -5 447.123 22.0182   6
   1  11   5 456.067 24.9433   7
   1  11   5 348.098 19.1571   1
  -1  11  -5 452.134 22.0400   5
  -1  11  -5 495.068 25.9653   4
  -1  11  -6 921.306 41.6103   1
  -1  11  -6 1089.94 46.2720   4
  -1  11  -6 1096.01 43.4177   6
  -1  11  -6 1087.21 43.4035   5
   1  11   6 850.728 41.1573   8
   1  11   6 1036.91 46.0967   7
   1  11   6 865.769 40.9824   1
   1  11   6 980.386 45.4006   4
  -1  11  -7 388.845 23.6441   4
   1  11   7 388.204 23.3111   4
   1  11   7 393.729 24.1702   7
  -1  11  -7 354.020 20.1737   5
   1  11   7 305.639 17.8506   8
  -1  11  -7 325.750 19.1247   1
   1  11   7 289.877 18.5740   1
  -1  11  -7 386.774 20.5592   6
  -1  11  -8 699.472 31.5778   6
   1  11   8 705.562 33.9770   4
   1  11   8 705.624 35.8694   7
  -1  11  -8 685.551 31.4643   5
   1  11   8 536.011 28.2036   8
   1  11   8 585.997 30.5893   1
  -1  11  -8 769.576 35.0586   4
  -1  11  -8 661.007 31.2781   1
  -1  11  -9 1179.79 44.3772   6
  -1  11  -9 1170.26 47.2794   4
  -1  11  -9 1126.90 44.1226   5
   1  11   9 763.918 39.4717   8
  -1  11  -9 929.017 43.5446   1
   1  11   9 1069.21 45.9175   4
   1  11   9 1037.05 47.8087   7
   1  11   9 895.692 43.1497   1
   1  11  10 50.4134 7.29343   8
  -1  11 -10 96.7227 14.0384   1
  -1  11 -10 65.1550 17.4806   3
   1  11  10 102.008 15.8262   4
  -1  11 -10 69.6556 12.3923   6
   1  11  10 80.8069 13.5634   1
  -1  11 -10 94.0759 16.3296   4
  -1  11 -10 84.0815 12.5419   5
   1  11  10 82.5938 18.4063   7
   1  11  11 1367.55 66.5533   7
  -1  11 -11 1279.61 63.0614   1
  -1  11 -11 1593.45 62.8997   6
  -1  11 -11 1531.62 64.8866   4
   1  11  11 1306.38 62.8763   1
   1  11  11 1571.97 63.7722   4
  -1  11 -11 1487.46 62.4541   5
   1  11  12 141.062 21.7667   7
   1  11  12 158.034 17.0400   4
  -1  11 -12 177.037 15.8839   6
   1  11  12 150.781 17.0343   1
  -1  11 -12 187.348 18.9641   4
  -1  11 -12 143.635 17.2309   1
  -1  11 -12 173.625 15.8320   5
  -1  11 -13 305.208 23.5273   1
   1  11  13 369.655 22.7142   4
  -1  11 -13 310.852 21.5357   6
   1  11  13 333.109 23.5496   1
  -1  11 -13 382.353 24.6029   4
   1  11  13 294.444 27.6419   7
  -1  11 -13 318.592 21.5094   5
   1  11  14 1089.74 57.0066   7
   1  11  14 1255.14 51.6172   4
  -1  11 -14 1139.08 51.4434   5
  -1  11 -14 1146.88 51.4326   6
  -1  11 -14 1204.19 53.0369   4
   1  11  14 1002.93 52.9084   1
  -1  11 -14 1051.19 53.6758   1
  -1  11 -15 69.7432 17.6541   1
   1  11  15 29.6009 20.9650   7
   1  11  15 65.6789 13.6657   4
  -1  11 -15 39.9760 13.2132   5
  -1  11 -15 35.5048 15.7688   4
   1  11  15 47.7218 16.3344   1
  -1  11 -15 47.5037 13.7953   6
  -1  11 -16 286.054 25.3736   1
  -1  11 -16 307.450 22.9389   4
  -1  11 -16 279.388 21.3347   5
  -1  11 -16 267.686 21.2076   6
   1  11  16 297.469 24.8256   1
   1  11  16 273.940 28.9471   7
   1  11  16 319.835 20.5156   4
   1  11  17 225.859 28.3819   7
  -1  11 -17 209.716 19.9345   5
  -1  11 -17 195.620 23.1511   1
   1  11  17 261.518 18.1207   4
   1  11  17 188.055 22.5013   1
  -1  11 -17 212.302 19.1961   6
   1  11  18 36.9888 12.0955   4
  -1  11 -18 43.1658 19.7622   1
   1  11  18-1.06272 23.5764   7
   1  12 -18 22.1586 17.6271   1
  -1  12  18 24.1334 23.6360   7
  -1  12  18-0.38717 12.1843   4
   1  12 -17 5.16631 16.7022   2
   1  12 -17 9.55359 16.4821   1
  -1  12  17-3.16194 21.6435   7
  -1  12  17-7.68891 12.3177   4
   1  12 -17 4.20565 14.5718   4
   1  12 -16 70.6129 17.1656   2
   1  12 -16 94.1418 17.2580   1
  -1  12  16 65.8589 22.8121   7
   1  12 -16 87.1309 16.1349   4
  -1  12  16 62.0359 13.9563   4
  -1  12  15 27.9391 21.2910   7
  -1  12  15 28.2093 13.4407   4
   1  12 -15-0.54906 14.2667   4
   1  12 -15 12.2486 8.96724   6
   1  12 -15 24.3792 15.1394   2
   1  12 -15 33.2889 15.2255   1
   1  12 -15 18.7083 8.68144   5
  -1  12  14 421.147 30.9171   7
   1  12 -14 319.292 24.0394   2
  -1  12  14 395.215 23.0335   4
   1  12 -14 395.013 24.1845   4
   1  12 -14 307.956 17.6576   6
   1  12 -14 299.394 23.2289   1
   1  12 -14 287.814 17.4388   5
  -1  12  13 173.935 23.2675   7
   1  12 -13 134.704 17.3315   2
   1  12 -13 223.095 19.6029   4
  -1  12  13 225.719 18.1512   4
   1  12 -13 160.213 12.1434   6
   1  12 -13 196.124 21.8944   3
   1  12 -13 166.757 12.2541   5
   1  12 -13 197.470 18.0133   1
   1  12 -12 262.939 18.4818   1
   1  12 -12 250.758 22.9700   3
   1  12 -12 306.860 20.7453   4
  -1  12  12 266.794 19.1863   4
   1  12 -12 241.071 12.6482   5
   1  12 -12 252.849 18.8377   2
   1  12 -12 233.711 12.5813   6
  -1  12  12 259.219 24.1038   7
  -1  12  11 370.285 23.5751   4
   1  12 -11 407.707 25.2971   4
   1  12 -11 347.592 17.4133   5
   1  12 -11 337.556 17.3884   6
  -1  12  11 403.833 28.4777   7
   1  12 -11 343.112 22.3348   1
   1  12 -11 328.913 22.6392   2
   1  12 -11 373.804 27.2722   3
  -1  12  10 1262.38 54.2487   4
   1  12 -10 1225.42 54.7217   4
   1  12 -10 1261.26 57.1320   3
   1  12 -10 1197.85 48.3692   6
  -1  12  10 1107.56 56.5607   7
   1  12 -10 1195.09 52.2539   1
   1  12 -10 1061.33 52.3328   2
   1  12 -10 1183.36 48.3591   5
   1  12  -9 1661.90 70.4257   4
  -1  12   9 1642.41 69.7570   4
  -1  12   9 1528.17 71.3239   7
   1  12  -9 1552.41 71.5290   3
   1  12  -9 1646.21 64.0561   6
   1  12  -9 1519.94 66.9438   1
   1  12  -9 1650.85 64.0751   5
   1  12  -9 1467.74 67.4971   2
  -1  12   8 1727.29 74.4356   4
  -1  12   8 1502.98 74.7064   7
   1  12  -8 1723.93 76.0615   3
   1  12  -8 1834.69 68.7332   6
   1  12  -8 1634.53 70.9010   1
   1  12  -8 1510.37 71.3427   2
   1  12  -8 1792.03 68.7047   5
   1  12  -8 1853.32 75.0836   4
   1  12  -7 360.615 16.3360   5
   1  12  -7 329.670 19.0981   2
   1  12  -7 336.407 14.7086   7
  -1  12   7 342.395 23.5855   4
   1  12  -7 379.490 24.3492   4
   1  12  -7 371.592 16.4118   6
   1  12  -7 336.807 18.3150   1
   1  12  -7 300.064 14.8878   7
  -1  12   7 352.470 23.9144   7
   1  12  -7 352.622 23.7372   3
   1  12  -6 811.854 32.8981   5
  -1  12   6 838.676 39.1649   5
   1  12  -6 710.063 32.0858   7
   1  12  -6 783.141 31.8560   7
   1  12  -6 770.782 33.8109   1
   1  12  -6 716.827 34.3778   2
   1  12  -6 847.470 33.0008   6
  -1  12   6 808.267 38.7894   6
  -1  12   6 794.728 39.1407   4
  -1  12   6 778.444 38.8459   7
   1  12  -6 831.099 39.4295   4
   1  12  -5 807.330 38.4502   2
   1  12  -5 893.027 37.8977   1
   1  12  -5 921.500 37.3836   7
   1  12  -5 974.071 38.2772   6
  -1  12   5 939.363 43.4162   6
  -1  12   5 905.281 43.2822   5
   1  12  -5 968.745 38.2946   5
  -1  12   5 913.347 44.0362   4
  -1  12   5 853.180 42.5299   7
   1  12  -5 935.588 44.3221   4
   1  12  -4 689.845 31.6854   2
   1  12  -4 784.076 38.6062   4
  -1  12   4 752.513 36.4176   7
  -1  12   4 729.117 37.7861   4
   1  12  -4 750.874 31.9996   7
  -1  12   4 713.395 36.8497   5
   1  12  -4 833.818 32.7550   5
   1  12  -4 750.694 31.1622   1
   1  12  -4 835.487 32.7682   6
  -1  12   4 711.204 36.7633   6
   1  12  -3 953.821 38.2858   7
   1  12  -3 1043.10 38.8511   6
  -1  12   3 1044.16 43.1378   6
   1  12  -3 822.495 36.0162   2
   1  12  -3 846.289 35.6943   1
   1  12  -3 986.100 38.6640   5
  -1  12   3 1051.04 43.1403   5
  -1  12   3 908.538 41.4605   7
   1  12  -3 1034.40 44.7644   4
   1  12  -2 8.01245 13.2643   4
   1  12  -2 8.11392 8.06201   7
  -1  12   2 16.7190 10.5351   7
   1  12  -2 11.1172 7.50774   6
  -1  12   2 17.0933 10.5023   6
  -1  12   2 10.3084 10.3394   5
   1  12  -2 24.3066 7.66340   5
   1  12  -1 80.9538 15.2864   4
  -1  12   1 101.663 11.1511   7
   1  12  -1 91.9639 10.5820   7
  -1  12   1 88.4156 12.2289   6
  -1  12   1 75.8671 12.0137   5
   1  12   0 1206.36 53.1860   7
  -1  12   0 1289.56 54.8133   6
  -1  12   0 1309.91 54.9251   5
  -1  12   0 1255.35 57.0655   4
   1  12   0 1290.58 57.1871   4
  -1  12   0 1236.35 52.4688   7
  -1  12  -1 369.140 24.9575   4
  -1  12  -1 428.885 22.3994   6
  -1  12  -1 380.090 19.2951   7
   1  12   1 383.466 21.7853   7
  -1  12  -1 396.471 22.0780   5
  -1  12  -2 142.169 17.5381   4
  -1  12  -2 128.047 9.88515   7
  -1  12  -2 166.864 13.6894   6
   1  12   2 157.169 14.7254   7
  -1  12  -2 155.023 13.5016   5
   1  12   3 459.898 23.3178   7
  -1  12  -3 485.798 22.0249   5
  -1  12  -3 486.997 21.9562   6
  -1  12  -3 484.216 25.6684   4
  -1  12  -4 1858.91 71.1036   4
   1  12   4 1421.47 63.5822   1
   1  12   4 1874.66 71.0398   4
  -1  12  -4 1877.77 68.0057   5
   1  12   4 1852.57 69.6097   7
  -1  12  -4 1372.66 63.7358   2
  -1  12  -4 1926.65 68.1093   6
  -1  12  -5 972.534 39.6310   6
   1  12   5 968.862 43.0196   4
  -1  12  -5 1009.80 43.3359   4
   1  12   5 797.934 36.0035   1
  -1  12  -5 831.208 36.7116   1
   1  12   5 953.663 41.8728   7
  -1  12  -5 705.205 36.0252   2
  -1  12  -5 969.831 39.7124   5
  -1  12  -6 680.137 32.1450   1
  -1  12  -6 822.765 38.1900   4
  -1  12  -6 838.014 34.4778   6
   1  12   6 742.006 36.9151   7
   1  12   6 599.783 31.2634   1
   1  12   6 767.224 37.4099   4
  -1  12  -6 807.550 34.3495   5
   1  12   6 649.979 32.3801   8
  -1  12  -7 1057.44 45.2235   4
   1  12   7 749.555 38.5372   8
   1  12   7 1004.78 44.2274   4
  -1  12  -7 1007.01 41.1955   6
  -1  12  -7 867.215 39.6153   1
   1  12   7 978.085 44.9008   7
   1  12   7 789.240 38.9369   1
  -1  12  -7 1000.95 41.1951   5
  -1  12  -8 265.436 21.1994   4
  -1  12  -8 241.379 16.4249   5
   1  12   8 231.065 21.8312   7
   1  12   8 245.372 20.1004   4
   1  12   8 187.977 13.9513   8
  -1  12  -8 233.671 16.7092   6
  -1  12  -8 191.958 15.8477   1
   1  12   8 219.333 15.8165   1
  -1  12  -9 435.614 26.3468   4
  -1  12  -9 346.492 21.7381   1
   1  12   9 411.902 25.2791   4
  -1  12  -9 395.748 21.9422   6
   1  12   9 295.238 18.0031   8
   1  12   9 426.135 27.4440   7
  -1  12  -9 409.160 21.9514   5
   1  12   9 328.283 21.2906   1
  -1  12 -10 565.416 29.6116   4
  -1  12 -10 440.509 25.4517   1
   1  12  10 537.269 28.2036   4
  -1  12 -10 551.830 25.7181   6
   1  12  10 511.228 31.0424   7
  -1  12 -10 528.097 25.5850   5
   1  12  10 468.805 25.5522   1
  -1  12 -11 507.692 26.6449   6
   1  12  11 435.140 26.8989   1
   1  12  11 470.138 31.7065   7
  -1  12 -11 493.772 26.2607   5
  -1  12 -11 520.978 30.0115   4
  -1  12 -11 457.670 27.3885   1
   1  12  11 489.605 28.4933   4
  -1  12 -12 43.5380 11.8685   6
   1  12  12 34.4279 13.5835   1
   1  12  12 68.3227 18.8258   7
  -1  12 -12 34.8970 11.7238   5
  -1  12 -12 33.7877 15.8683   4
  -1  12 -12 41.5534 14.0579   1
   1  12  12 40.6303 14.8158   4
  -1  12 -13 53.8424 12.7102   6
   1  12  13 46.0238 14.3947   1
   1  12  13 78.8255 20.9521   7
  -1  12 -13 64.5801 12.9967   5
  -1  12 -13 56.5352 16.5414   4
  -1  12 -13 74.1499 15.7297   1
   1  12  13 66.9762 14.9945   4
  -1  12 -14 170.163 19.8305   1
  -1  12 -14 163.522 16.1316   6
   1  12  14 161.679 19.0328   1
   1  12  14 191.967 24.7306   7
  -1  12 -14 154.618 16.2202   5
  -1  12 -14 196.289 20.6117   4
   1  12  14 177.251 17.7510   4
  -1  12 -15 143.442 15.9682   6
   1  12  15 113.453 18.0304   1
   1  12  15 128.174 23.9778   7
  -1  12 -15 127.965 15.7087   5
  -1  12 -15 136.669 18.9751   4
  -1  12 -15 107.310 18.5593   1
   1  12  15 142.468 16.6200   4
  -1  12 -16 26.0707 13.1312   6
   1  12  16 32.9931 13.3752   4
  -1  12 -16 33.0214 16.0459   4
   1  12  16-7.01127 21.1809   7
  -1  12 -16 14.2061 12.7721   5
   1  12  16 23.6178 16.2457   1
  -1  12 -16 29.8986 16.5405   1
  -1  12 -17 170.247 22.5015   1
   1  12  17 165.392 16.8366   4
   1  12  17 133.564 20.7436   1
  -1  12 -17 171.173 19.4984   4
   1  12  17 140.399 25.9886   7
   1  13 -17 101.280 17.7307   4
  -1  13  17 84.7169 15.3244   4
   1  13 -17 83.4370 18.5261   2
  -1  13  17 82.2572 24.4693   7
   1  13 -17 79.8279 18.3014   1
   1  13 -16 72.9178 16.6317   4
  -1  13  16 66.9854 14.6088   4
   1  13 -16 36.0979 16.4201   2
  -1  13  16 75.0010 23.7528   7
   1  13 -16 71.5039 16.8007   1
  -1  13  15 109.063 16.3790   4
   1  13 -15 119.048 17.8436   4
   1  13 -15 112.876 17.8182   2
  -1  13  15 100.187 22.3794   7
   1  13 -15 120.665 17.3100   1
   1  13 -14 364.658 24.9952   1
  -1  13  14 463.543 32.9189   7
  -1  13  14 424.109 25.8663   4
   1  13 -14 501.678 27.3605   4
   1  13 -14 356.563 25.6716   2
   1  13 -14 357.698 19.2022   5
   1  13 -14 376.997 19.3135   6
   1  13 -13 483.747 29.6441   2
   1  13 -13 482.286 23.3435   6
   1  13 -13 511.334 29.3201   1
  -1  13  13 543.402 35.6785   7
   1  13 -13 486.540 23.3453   5
  -1  13  13 598.648 30.6305   4
   1  13 -13 620.698 31.5537   4
   1  13 -12 193.212 11.4410   5
   1  13 -12 193.660 17.7156   2
   1  13 -12 182.363 11.3697   6
   1  13 -12 254.256 22.5871   3
   1  13 -12 198.242 16.9642   1
  -1  13  12 236.726 19.4845   4
   1  13 -12 225.892 20.4338   4
  -1  13  12 189.949 23.6857   7
   1  13 -11 202.608 17.9668   2
   1  13 -11 231.847 17.5637   1
   1  13 -11 217.305 12.3491   6
   1  13 -11 225.843 21.3086   4
  -1  13  11 220.465 20.1839   4
   1  13 -11 229.827 22.2851   3
   1  13 -11 209.394 12.2862   5
  -1  13  11 231.203 23.8861   7
   1  13 -10 639.877 33.8272   2
   1  13 -10 656.310 33.2861   1
   1  13 -10 702.137 29.5475   6
   1  13 -10 772.727 37.7411   4
  -1  13  10 709.712 36.6520   4
   1  13 -10 720.147 39.2440   3
   1  13 -10 699.726 29.5368   5
  -1  13  10 668.220 39.2139   7
   1  13  -9 915.794 46.3488   2
   1  13  -9 1118.41 50.6079   4
  -1  13   9 1017.37 49.6196   4
   1  13  -9 1046.35 51.3522   3
   1  13  -9 1109.58 43.0194   6
   1  13  -9 957.073 45.6844   1
   1  13  -9 1095.28 42.9833   5
  -1  13   9 993.859 51.0102   7
  -1  13   8 55.7542 16.0142   4
   1  13  -8 75.7811 16.9343   4
   1  13  -8 50.5029 11.2106   2
   1  13  -8 54.7501 7.30379   5
   1  13  -8 55.0341 7.40464   6
  -1  13   8 74.7952 17.4787   7
   1  13  -8 60.1691 10.4832   1
   1  13  -7 1187.33 45.5133   5
   1  13  -7 1043.38 46.5983   1
   1  13  -7 1230.15 45.5889   6
   1  13  -7 939.076 47.0806   2
  -1  13   7 1002.01 51.5684   4
  -1  13   7 1053.70 52.0141   7
   1  13  -7 1136.05 52.3665   4
  -1  13   6 348.755 23.9899   5
   1  13  -6 385.691 17.3634   5
   1  13  -6 292.196 16.0177   7
   1  13  -6 372.968 15.7960   7
   1  13  -6 323.074 17.5320   1
  -1  13   6 393.930 24.5728   7
   1  13  -6 374.978 17.3163   6
  -1  13   6 375.058 24.2737   6
   1  13  -6 316.524 18.3691   2
  -1  13   6 365.514 25.2693   4
   1  13  -6 361.998 25.3222   4
   1  13  -5 353.557 16.7063   7
   1  13  -5 330.586 16.5980   1
  -1  13   5 394.376 23.5549   6
   1  13  -5 391.122 17.7731   6
  -1  13   5 339.220 24.8616   4
  -1  13   5 360.496 23.3029   5
   1  13  -5 366.333 17.5804   5
   1  13  -5 388.149 25.4865   4
   1  13  -5 302.592 17.2648   2
  -1  13   5 346.610 23.1904   7
  -1  13   4 170.054 16.0749   7
   1  13  -4 162.290 18.4883   4
  -1  13   4 157.087 18.6814   4
   1  13  -4 116.778 8.64641   2
   1  13  -4 159.538 10.7302   7
   1  13  -4 119.605 8.00479   1
  -1  13   4 178.643 16.4349   5
   1  13  -4 151.635 10.9143   5
  -1  13   4 127.689 15.3277   6
   1  13  -4 175.152 11.0222   6
   1  13  -3 39.0739 15.4542   4
   1  13  -3 31.2393 8.45055   7
  -1  13   3 43.2304 12.4214   5
   1  13  -3 31.5239 7.90043   5
   1  13  -3 29.7157 7.83809   6
  -1  13   3 23.3956 12.0635   6
  -1  13   3 21.9672 12.2276   7
   1  13  -2 1075.37 49.8730   4
   1  13  -2 1012.25 44.2369   7
  -1  13   2 1082.03 47.8873   5
  -1  13   2 1113.81 47.9347   6
  -1  13   2 980.578 45.9343   7
   1  13  -1 861.600 42.8138   4
  -1  13   1 855.527 40.1648   5
  -1  13   1 843.464 38.2781   7
   1  13  -1 839.451 37.6777   7
  -1  13   1 851.072 40.0475   6
   1  13   0 599.897 28.9936   7
  -1  13   0 613.199 30.4652   6
  -1  13   0 569.625 27.9029   7
  -1  13   0 609.909 30.4156   5
  -1  13   0 577.794 33.0908   4
   1  13   0 617.869 33.7699   4
  -1  13  -1 229.720 16.9459   6
  -1  13  -1 245.066 17.0581   5
  -1  13  -1 211.902 20.8981   4
   1  13   1 242.152 17.2734   7
  -1  13  -1 210.735 13.9366   7
   1  13   2 1488.04 62.6405   7
  -1  13  -2 1572.06 65.9397   4
  -1  13  -2 1573.05 62.7268   5
  -1  13  -2 1578.63 62.6915   6
  -1  13  -3 935.127 37.5727   6
  -1  13  -3 920.994 37.5848   5
   1  13   3 858.490 38.5076   7
  -1  13  -3 948.023 41.8604   4
  -1  13  -4 62.7219 16.5549   4
  -1  13  -4 50.2973 10.7940   5
   1  13   4 41.7477 15.8214   4
  -1  13  -4 53.0316 11.0545   6
   1  13   4 52.3933 14.2112   7
  -1  13  -4 31.9724 6.22995   2
   1  13   5 465.810 26.4596   7
  -1  13  -5 484.349 23.1027   6
  -1  13  -5 462.353 27.3354   4
  -1  13  -5 387.719 19.6472   1
   1  13   5 461.635 27.2716   4
  -1  13  -5 445.258 22.6746   5
  -1  13  -6 46.0811 11.0164   5
   1  13   6 45.2922 15.6653   4
  -1  13  -6 76.0139 17.3095   4
  -1  13  -6 47.9857 11.3956   6
   1  13   6 51.3720 10.7645   8
   1  13   6 35.1889 8.66812   1
  -1  13  -6 54.9629 9.60340   1
  -1  13  -6 38.0729 8.79241   2
   1  13   6 62.5053 15.8765   7
  -1  13  -7 1595.28 70.5344   1
  -1  13  -7 1965.93 76.5614   4
   1  13   7 1466.61 70.0974   8
   1  13   7 1997.50 76.0614   4
   1  13   7 1487.78 69.8430   1
   1  13   7 1736.69 75.6166   7
  -1  13  -7 2014.19 72.7295   5
  -1  13  -7 1986.91 72.6263   6
  -1  13  -8 579.284 29.3562   1
  -1  13  -8 679.069 30.4276   5
   1  13   8 642.726 35.1816   7
  -1  13  -8 718.931 30.7600   6
   1  13   8 623.229 34.3257   4
  -1  13  -8 641.057 34.6788   4
   1  13   8 504.081 27.7897   8
   1  13   8 526.127 28.6719   1
  -1  13  -9 633.109 32.6122   1
  -1  13  -9 768.289 37.9415   4
  -1  13  -9 812.563 33.5691   5
   1  13   9 701.169 37.9794   7
  -1  13  -9 815.007 33.6297   6
   1  13   9 524.890 29.4491   8
   1  13   9 779.855 37.1058   4
   1  13   9 559.715 31.6206   1
  -1  13 -10 251.045 21.6130   4
   1  13  10 164.158 15.9247   1
   1  13  10 194.161 22.4431   7
   1  13  10 204.714 19.8649   4
  -1  13 -10 204.386 16.0329   6
   1  13  10 129.470 11.6778   8
  -1  13 -10 200.484 15.7810   5
  -1  13 -10 169.082 16.4138   1
   1  13  11 128.395 14.9800   1
   1  13  11 189.718 21.7546   7
  -1  13 -11 129.892 14.2160   6
  -1  13 -11 155.410 16.4418   1
  -1  13 -11 156.983 14.6805   5
   1  13  11 188.012 18.9796   4
  -1  13 -11 153.165 19.1292   4
  -1  13 -12 191.263 19.5703   1
   1  13  12 246.630 20.9096   4
  -1  13 -12 273.049 22.8798   4
  -1  13 -12 239.151 17.6514   5
   1  13  12 195.015 24.4775   7
  -1  13 -12 240.924 17.7644   6
   1  13  12 188.222 18.6982   1
[truncated: 2,405,215 more chars]
