# Supplementary material for: Crystal structures and circular dichroism of {2,2′-[(1S,2S)-1,2-di­phenyl­ethane-1,2-diylbis(nitrilophenyl­methanylyl­idene)]diphenolato}nickel(II) and its ethanol solvate
Source: Acta Crystallogr E Crystallogr Commun. 2024 Nov 8;80(Pt 12):1259–65. doi: 10.1107/S2056989024010508 (PMC11789182; doi:10.1107/S2056989024010508)
Supplement: Supplementary file 2 [file e-80-01259-1sup4.hkl]

data_1                                                                          
_shelx_title ' exp_131_auto_a.res in P2(1)'                                     
_shelx_refln_list_code          4                                               
_shelx_F_calc_maximum      363.39                                               
_exptl_crystal_F_000      1312.00                                               
_reflns_d_resolution_high  0.8301                                               
                                                                                
loop_                                                                           
 _space_group_symop_operation_xyz                                               
 'x, y, z'                                                                      
 '-x, y+1/2, -z'                                                                
                                                                                
_cell_length_a     9.5487                                                       
_cell_length_b    17.8992                                                       
_cell_length_c    18.0001                                                       
_cell_angle_alpha  90.000                                                       
_cell_angle_beta   94.103                                                       
_cell_angle_gamma  90.000                                                       
                                                                                
_shelx_F_squared_multiplier     1.000                                           
                                                                                
loop_                                                                           
 _refln_index_h                                                                 
 _refln_index_k                                                                 
 _refln_index_l                                                                 
 _refln_F_squared_calc                                                          
 _refln_F_squared_meas                                                          
 _refln_F_squared_sigma                                                         
 _refln_observed_status                                                         
   1 -21   0        192.22        171.74        13.24 o                         
   2 -21   0         23.38         15.87        11.44 o                         
   0 -20   0        361.93        358.68        21.45 o                         
   1 -20   0        188.00        167.94        12.76 o                         
   2 -20   0        264.68        255.20        13.80 o                         
   3 -20   0        141.74        164.20        12.50 o                         
   4 -20   0        173.84        161.58        12.58 o                         
   1 -19   0        469.64        419.39        15.73 o                         
   2 -19   0         89.62         90.52        11.33 o                         
   3 -19   0        291.04        269.29        14.67 o                         
   4 -19   0         20.38         23.95        10.42 o                         
   5 -19   0         86.02         63.11         6.26 o                         
   0 -18   0        170.79        154.14        15.89 o                         
   1 -18   0         44.93         49.84        10.04 o                         
   2 -18   0        399.80        341.51        14.12 o                         
   3 -18   0          0.16          5.56         9.93 o                         
   4 -18   0        370.18        348.13        14.20 o                         
   5 -18   0        748.73        684.51        42.85 o                         
   6 -18   0        173.93        160.59        10.43 o                         
   1 -17   0        540.69        553.44        15.78 o                         
   2 -17   0        230.34        215.00        11.53 o                         
   3 -17   0        206.37        191.45        11.73 o                         
   4 -17   0         72.89         61.97         7.14 o                         
   5 -17   0         51.07         47.20         8.00 o                         
   6 -17   0         87.07         72.49         9.21 o                         
   7 -17   0        103.88         79.97        10.88 o                         
   0 -16   0       2300.41       2279.87        57.74 o                         
   1 -16   0       1448.73       1368.58        28.62 o                         
   2 -16   0         56.81         45.28         9.35 o                         
   3 -16   0         52.24         49.97         8.71 o                         
   4 -16   0        851.18        792.75        32.09 o                         
   5 -16   0        680.10        704.17        29.54 o                         
   6 -16   0        221.00        216.89        13.54 o                         
   7 -16   0         59.90         48.94        10.46 o                         
   1 -15   0        325.66        289.88        11.81 o                         
   2 -15   0         35.96         20.33         9.24 o                         
   3 -15   0        614.55        594.86        15.81 o                         
   4 -15   0        344.67        338.51         9.65 o                         
   5 -15   0          5.62          5.49         7.86 o                         
   6 -15   0        385.99        341.37        16.47 o                         
   7 -15   0         66.48         62.13        10.82 o                         
   8 -15   0        212.39        188.40        13.35 o                         
   0 -14   0       3535.02       3530.75       107.54 o                         
   1 -14   0       1099.66       1061.98        21.49 o                         
   2 -14   0        858.21        820.77        27.66 o                         
   3 -14   0        447.76        437.08        13.89 o                         
   4 -14   0        803.37        796.15        22.96 o                         
   5 -14   0        818.59        802.41        23.70 o                         
   6 -14   0        423.84        409.40        12.65 o                         
   7 -14   0        159.15        155.08        12.18 o                         
   8 -14   0        600.55        616.12        39.79 o                         
   1 -13   0       1195.70       1159.24        30.65 o                         
   2 -13   0        846.01        858.84        18.34 o                         
   3 -13   0        295.32        277.22         9.72 o                         
   4 -13   0       1000.49        971.73        23.09 o                         
   5 -13   0        532.40        503.63        12.17 o                         
   6 -13   0        174.18        164.82        12.42 o                         
   7 -13   0        104.10        100.43        14.12 o                         
   8 -13   0        472.36        431.49        35.16 o                         
   9 -13   0         60.33         55.94        11.89 o                         
   0 -12   0       2803.21       2691.76        57.89 o                         
   1 -12   0       2241.01       2248.34        38.20 o                         
   2 -12   0       3988.36       4064.56        58.53 o                         
   3 -12   0       2447.03       2328.50        33.27 o                         
   4 -12   0        875.98        811.48        16.23 o                         
   5 -12   0        236.69        268.35        10.85 o                         
   6 -12   0        280.64        258.78        16.50 o                         
   7 -12   0        786.42        805.85        27.48 o                         
   8 -12   0        894.06        937.82        56.27 o                         
   9 -12   0        411.06        402.39        17.57 o                         
   1 -11   0       1837.30       1770.28        30.18 o                         
   2 -11   0        203.62        204.75         6.38 o                         
   3 -11   0         41.68         36.69         5.13 o                         
   4 -11   0        180.78        200.47         7.36 o                         
   5 -11   0        905.88        920.88        23.91 o                         
   6 -11   0       1043.16       1062.86        45.69 o                         
   7 -11   0        757.48        698.25        44.17 o                         
   8 -11   0        106.63        119.13        14.79 o                         
   9 -11   0         43.24         41.58        11.28 o                         
   0 -10   0       2634.76       2780.15        67.49 o                         
   1 -10   0        952.22       1008.92        17.78 o                         
   2 -10   0       3671.12       3539.97        48.18 o                         
   3 -10   0       3816.53       3706.26        47.85 o                         
   4 -10   0       1290.40       1262.38        26.00 o                         
   5 -10   0        871.62        923.75        25.25 o                         
   6 -10   0        860.03        849.69        32.64 o                         
   7 -10   0        489.74        529.38        21.30 o                         
   8 -10   0        569.65        610.65        29.13 o                         
   9 -10   0        105.23        107.57        12.05 o                         
  10 -10   0        103.26        109.49        16.58 o                         
   1  -9   0       6722.04       6762.93       103.79 o                         
   2  -9   0        836.06        909.94        13.83 o                         
   3  -9   0       1168.64       1094.74        29.45 o                         
   4  -9   0        565.71        564.43        15.83 o                         
   5  -9   0        617.80        626.12        18.19 o                         
   6  -9   0       1946.82       1930.44        44.95 o                         
   7  -9   0        127.56        130.27        12.99 o                         
   8  -9   0        607.02        626.08        16.81 o                         
   9  -9   0        290.66        278.55        15.75 o                         
  10  -9   0        195.18        202.69        18.06 o                         
   0  -8   0       2536.37       3005.95        71.42 o                         
   1  -8   0        864.16        957.85        15.99 o                         
   2  -8   0      18220.83      18228.16       222.25 o                         
   3  -8   0       2293.28       2129.61        42.28 o                         
   4  -8   0        660.87        620.12        33.59 o                         
   5  -8   0        111.44        106.93         9.76 o                         
   6  -8   0        535.49        550.05        14.89 o                         
   7  -8   0       1896.57       1948.02        42.91 o                         
   8  -8   0        665.43        773.70        18.73 o                         
   9  -8   0         67.81         60.70        11.70 o                         
  10  -8   0        152.31        145.39        15.82 o                         
   1  -7   0       3902.27       3601.10        66.53 o                         
   2  -7   0       2793.52       3033.66        43.40 o                         
   3  -7   0       1387.07       1335.91        30.76 o                         
   4  -7   0       1044.56       1038.08        23.66 o                         
   5  -7   0         79.74         89.03         8.38 o                         
   6  -7   0        403.64        374.39        14.61 o                         
   7  -7   0        697.61        735.76        25.33 o                         
   8  -7   0       2817.22       2902.27        50.97 o                         
   9  -7   0         86.48         86.11        11.54 o                         
  10  -7   0        461.06        420.91        20.07 o                         
   0  -6   0       1528.72       1444.73        36.00 o                         
   1  -6   0       1919.16       1928.61        36.66 o                         
   2  -6   0       8350.48       7860.28       236.15 o                         
   3  -6   0       5965.81       6133.55       135.50 o                         
   4  -6   0       2262.96       2451.53        45.18 o                         
   5  -6   0        431.00        376.82        12.36 o                         
   6  -6   0        427.14        431.36        16.64 o                         
   7  -6   0       2387.63       2347.58        44.98 o                         
   8  -6   0        286.24        297.40        13.04 o                         
   9  -6   0         95.28         86.64        11.60 o                         
  10  -6   0         65.34         74.46        14.95 o                         
  11  -6   0        400.70        420.05        23.72 o                         
   1  -5   0      11612.44      11320.09       223.01 o                         
   2  -5   0       6128.17       5799.38       117.12 o                         
   3  -5   0       1149.29       1138.64        50.48 o                         
   4  -5   0       2722.76       2915.73        62.28 o                         
   5  -5   0        889.39        963.02        19.89 o                         
   6  -5   0       1459.22       1493.03        37.50 o                         
   7  -5   0       1585.12       1560.85        29.89 o                         
   8  -5   0        509.04        537.59        16.91 o                         
   9  -5   0        321.78        329.71        14.43 o                         
  10  -5   0         68.27         64.80        14.98 o                         
  11  -5   0        423.21        390.84        23.20 o                         
   0  -4   0     109055.70     103341.40      3966.31 o                         
   1  -4   0       1225.50       1143.46        51.13 o                         
   2  -4   0      19771.02      18611.90       364.97 o                         
   3  -4   0      10453.95      10522.24       168.39 o                         
   4  -4   0      12458.54      13460.47       214.97 o                         
   5  -4   0       2264.38       2165.49        48.79 o                         
   6  -4   0       2753.57       2848.10        63.08 o                         
   7  -4   0        238.44        271.05        13.34 o                         
   8  -4   0        192.83        191.76        12.68 o                         
   9  -4   0        254.01        240.04        14.33 o                         
  10  -4   0       1191.92       1262.65        37.27 o                         
  11  -4   0        712.27        739.76        29.53 o                         
   1  -3   0       1202.16       1194.09        29.84 o                         
   2  -3   0      16808.92      16733.85       323.77 o                         
   3  -3   0       4667.19       4696.22        94.18 o                         
   4  -3   0       7387.68       8093.47       160.56 o                         
   5  -3   0       1814.79       1810.78        59.16 o                         
   6  -3   0        822.73        803.71        23.51 o                         
   7  -3   0        625.47        612.81        25.45 o                         
   8  -3   0        334.84        329.81        18.81 o                         
   9  -3   0         97.49         95.01        13.80 o                         
  10  -3   0         39.67         36.89        18.01 o                         
  11  -3   0        371.36        348.48        35.64 o                         
   1  -2   0       2511.18       2605.53        57.96 o                         
   2  -2   0      13768.51      14512.55       280.71 o                         
   3  -2   0       1505.40       1634.62        41.37 o                         
   4  -2   0       5047.28       5306.30       213.77 o                         
   5  -2   0        246.16        198.18        13.46 o                         
   6  -2   0       4463.17       4727.65       112.36 o                         
   7  -2   0        403.96        422.43        20.72 o                         
   8  -2   0        585.94        598.09        26.20 o                         
   9  -2   0       4105.07       4130.75       103.59 o                         
  10  -2   0        167.43        206.81        21.68 o                         
  11  -2   0        189.66        152.47        41.98 o                         
   2  -1   0      10325.72      11374.18       197.03 o                         
   3  -1   0       1200.51       1203.81        49.77 o                         
   4  -1   0       1034.03       1041.67        23.22 o                         
   5  -1   0        386.19        463.45        15.10 o                         
   6  -1   0        334.51        404.76        18.84 o                         
   7  -1   0          5.73         -1.68        11.14 o                         
   8  -1   0        816.50        869.83        25.32 o                         
   9  -1   0        587.23        610.41        25.41 o                         
  10  -1   0        208.78        211.31        19.51 o                         
  11  -1   0        300.87        296.42        46.16 o                         
   2   0   0        356.93        520.48        20.97 o                         
   3   0   0       2165.46       2694.60        79.56 o                         
   4   0   0       3465.36       3865.27       113.06 o                         
   5   0   0         24.01         54.59         9.31 o                         
   6   0   0       1246.64       1282.56        29.36 o                         
   7   0   0         55.43         59.76        13.39 o                         
   8   0   0       1399.45       1519.83        43.85 o                         
   9   0   0       2558.25       2637.84        51.29 o                         
  10   0   0        860.65        867.61        31.01 o                         
  11   0   0         81.72         82.34        29.96 o                         
   2   1   0      10210.62      11026.76       243.83 o                         
   3   1   0       1179.96       1184.04        62.81 o                         
   4   1   0        939.14       1035.52        38.06 o                         
   5   1   0        350.30        453.95        25.06 o                         
   6   1   0        377.91        434.44        17.74 o                         
   7   1   0          6.05         11.48        11.57 o                         
   8   1   0        996.84       1090.41        26.99 o                         
   9   1   0        681.57        724.58        28.02 o                         
  10   1   0        239.19        231.57        20.08 o                         
  11   1   0        303.19        323.21        44.94 o                         
   1   2   0       2088.40       2156.27        46.69 o                         
   2   2   0      14483.80      15971.66       308.58 o                         
   3   2   0       1656.25       1819.77        39.54 o                         
   4   2   0       4572.21       5135.69       147.68 o                         
   5   2   0        116.30         72.83        16.43 o                         
   6   2   0       4566.75       4512.90       149.88 o                         
   7   2   0        375.59        393.54        18.59 o                         
   8   2   0        553.43        511.12        18.74 o                         
   9   2   0       4336.35       4299.66        92.10 o                         
  10   2   0        146.29        172.37        19.44 o                         
  11   2   0        187.08        195.12        32.10 o                         
   1   3   0       1195.94       1221.92        43.22 o                         
   2   3   0      16660.84      16795.04       263.41 o                         
   3   3   0       4776.60       5009.37       100.41 o                         
   4   3   0       7313.14       8025.97       255.99 o                         
   5   3   0       1774.80       1924.80        63.25 o                         
   6   3   0        783.56        836.41        39.06 o                         
   7   3   0        642.50        648.39        23.48 o                         
   8   3   0        237.33        212.54        15.86 o                         
   9   3   0         96.65         92.74        14.36 o                         
  10   3   0         41.01         37.16        17.99 o                         
  11   3   0        423.84        338.56        35.84 o                         
   0   4   0     110658.16     106068.98      2536.67 o                         
   1   4   0       1204.56       1112.05        19.53 o                         
   2   4   0      20238.70      19074.11       632.67 o                         
   3   4   0      10530.74      10938.68       240.71 o                         
   4   4   0      12817.87      14079.69       275.63 o                         
   5   4   0       2215.96       2139.02        68.97 o                         
   6   4   0       2895.26       2976.41        93.25 o                         
   7   4   0        238.55        279.88        24.27 o                         
   8   4   0        159.21        153.54        15.12 o                         
   9   4   0        233.40        217.02        17.28 o                         
  10   4   0       1189.68       1146.03       127.38 o                         
  11   4   0        615.64        576.47        42.35 o                         
   1   5   0      10779.04      10245.00       228.80 o                         
   2   5   0       6302.39       6313.85       107.87 o                         
   3   5   0       1087.20       1061.94        23.32 o                         
   4   5   0       2789.67       3026.45        56.78 o                         
   5   5   0        920.96        964.92        22.68 o                         
   6   5   0       1389.06       1375.93        38.06 o                         
   7   5   0       1590.07       1566.65        47.68 o                         
   8   5   0        408.61        410.19        29.07 o                         
   9   5   0        314.68        298.31        18.77 o                         
  10   5   0         45.62         -2.26        38.76 o                         
  11   5   0        452.24        414.38        38.64 o                         
   0   6   0       1602.91       1486.75        46.50 o                         
   1   6   0       2044.63       2008.49        55.20 o                         
   2   6   0       8493.98       7856.91       141.10 o                         
   3   6   0       6276.94       6549.69       111.12 o                         
   4   6   0       2299.21       2589.96        48.07 o                         
   5   6   0        385.09        306.64        11.00 o                         
   6   6   0        521.69        546.93        25.28 o                         
   7   6   0       2203.73       2161.87        49.89 o                         
   8   6   0        339.32        339.59        16.27 o                         
   9   6   0        123.56         99.72        11.14 o                         
  10   6   0         52.22         83.64        40.00 o                         
  11   6   0        378.04        401.29        37.90 o                         
   1   7   0       3590.12       3379.86        54.19 o                         
   2   7   0       2938.64       3185.51        78.88 o                         
   3   7   0       1282.72       1351.73        31.09 o                         
   4   7   0       1110.55       1117.05        21.77 o                         
   5   7   0         91.13         85.65         7.61 o                         
   6   7   0        390.09        381.64        13.15 o                         
   7   7   0        659.27        671.63        19.05 o                         
   8   7   0       2655.51       2608.16        81.81 o                         
   9   7   0         64.25         50.54        10.93 o                         
  10   7   0        400.95        336.79        48.91 o                         
   0   8   0       2501.53       2789.83       119.61 o                         
   1   8   0        698.59        775.50        19.25 o                         
   2   8   0      18443.80      18922.90       313.22 o                         
   3   8   0       1940.12       1867.23        31.31 o                         
   4   8   0        724.16        707.06        16.52 o                         
   5   8   0        121.02        116.62         8.23 o                         
   6   8   0        465.18        475.66        13.85 o                         
   7   8   0       1836.09       1822.74        36.09 o                         
   8   8   0        693.75        771.32        20.39 o                         
   9   8   0         79.34         71.35        10.90 o                         
  10   8   0        165.66        111.81        42.32 o                         
   1   9   0       6773.71       7051.08       113.92 o                         
   2   9   0        919.01       1042.03        23.65 o                         
   3   9   0       1032.04       1018.91        19.28 o                         
   4   9   0        573.74        533.58        13.81 o                         
   5   9   0        559.60        594.00        15.69 o                         
   6   9   0       1975.98       2021.39        39.50 o                         
   7   9   0        116.88        112.64        12.32 o                         
   8   9   0        588.88        584.25        26.51 o                         
   9   9   0        271.10        219.68        31.89 o                         
  10   9   0        200.70        126.64        42.17 o                         
   0  10   0       2805.70       2998.11        81.84 o                         
   1  10   0       1108.08       1179.21        22.92 o                         
   2  10   0       3835.23       3897.80        58.06 o                         
   3  10   0       3835.86       3916.48        78.76 o                         
   4  10   0       1335.92       1340.67        26.99 o                         
   5  10   0        807.10        821.58        20.87 o                         
   6  10   0        739.74        765.14        20.73 o                         
   7  10   0        434.73        466.80        17.47 o                         
   8  10   0        629.53        655.32        31.63 o                         
   9  10   0        100.61        103.79        21.21 o                         
  10  10   0        116.64         72.57        41.15 o                         
   1  11   0       1767.02       1729.41        31.70 o                         
   2  11   0        200.40        197.96         7.15 o                         
   3  11   0         46.10         47.88         6.55 o                         
   4  11   0        153.29        189.65         9.50 o                         
   5  11   0        879.06        941.48        37.86 o                         
   6  11   0       1004.66       1056.73        27.12 o                         
   7  11   0        736.27        706.42        21.13 o                         
   8  11   0        109.23        120.30        17.33 o                         
   9  11   0         48.62         36.53        19.79 o                         
   0  12   0       2759.32       2747.94        58.12 o                         
   1  12   0       2236.42       2339.09        41.43 o                         
   2  12   0       4160.02       4463.94        59.24 o                         
   3  12   0       2265.90       2265.75        37.15 o                         
   4  12   0        883.11        880.44        30.84 o                         
   5  12   0        221.22        255.40        12.02 o                         
   6  12   0        216.56        224.46        13.46 o                         
   7  12   0        769.45        814.78        27.95 o                         
   8  12   0        991.12        917.48        36.52 o                         
   9  12   0        389.26        368.77        25.63 o                         
   1  13   0       1107.37       1105.58        23.08 o                         
   2  13   0        821.86        833.65        15.80 o                         
   3  13   0        268.26        268.97        10.65 o                         
   4  13   0       1085.38       1130.76        34.15 o                         
   5  13   0        499.14        515.13        19.28 o                         
   6  13   0        256.96        272.47        13.21 o                         
   7  13   0        110.16        116.40        12.66 o                         
   8  13   0        480.07        429.82        25.35 o                         
   9  13   0         83.10         58.65        20.35 o                         
   0  14   0       3391.27       3497.25        73.05 o                         
   1  14   0       1204.71       1252.85        31.69 o                         
   2  14   0       1006.32       1044.45        21.42 o                         
   3  14   0        341.19        354.42        11.68 o                         
   4  14   0       1040.66       1066.23        26.70 o                         
   5  14   0        798.31        869.11        24.30 o                         
   6  14   0        364.68        382.68        19.10 o                         
   7  14   0        186.13        175.37        20.53 o                         
   8  14   0        641.18        651.47        26.01 o                         
   1  15   0        300.01        313.21        15.56 o                         
   2  15   0         50.45         48.37         9.58 o                         
   3  15   0        515.84        553.14        16.71 o                         
   4  15   0        301.89        279.18        17.85 o                         
   5  15   0          8.94         12.79        10.69 o                         
   6  15   0        382.01        406.53        27.36 o                         
   7  15   0         72.72         74.76        18.61 o                         
   8  15   0        196.05        245.54        30.87 o                         
   0  16   0       2474.02       2551.30        61.22 o                         
   1  16   0       1371.62       1376.05        54.67 o                         
   2  16   0         62.77         51.66         9.92 o                         
   3  16   0         51.38         51.24        11.75 o                         
   4  16   0        854.75        874.53        20.92 o                         
   5  16   0        690.91        789.03        26.66 o                         
   6  16   0        219.84        204.99        20.70 o                         
   7  16   0         67.63         59.89        24.52 o                         
   1  17   0        509.05        569.86        17.23 o                         
   2  17   0        212.64        232.20        12.08 o                         
   3  17   0        209.81        235.44        15.25 o                         
   4  17   0         92.82         83.55        12.79 o                         
   5  17   0         44.37         39.91        10.32 o                         
   6  17   0         91.03         57.72        32.36 o                         
   7  17   0        109.98         82.12        45.33 o                         
   0  18   0         76.66         87.49        20.22 o                         
   1  18   0         85.15         72.85        10.73 o                         
   2  18   0        374.65        378.71        15.58 o                         
   3  18   0          1.41         16.38        12.82 o                         
   4  18   0        410.86        468.68        18.70 o                         
   5  18   0        730.15        854.41        42.86 o                         
   6  18   0        161.74        224.29        47.49 o                         
   1  19   0        462.17        483.63        16.36 o                         
   2  19   0         85.99         91.55        11.20 o                         
   3  19   0        271.32        307.88        17.15 o                         
   4  19   0         18.13         24.38        24.02 o                         
   5  19   0         78.60        131.06        32.13 o                         
   0  20   0        447.52        453.79        53.17 o                         
   1  20   0        190.51        210.19        13.12 o                         
   2  20   0        236.85        249.00        14.96 o                         
   3  20   0        150.58        173.36        17.54 o                         
   4  20   0        167.56        200.10        28.79 o                         
   1  21   0        207.28        234.98        22.74 o                         
   2  21   0         32.85         24.29        14.92 o                         
  -2 -21   1         36.60         40.30        11.57 o                         
  -1 -21   1        153.08        147.30        12.83 o                         
   0 -21   1         36.50         27.38        11.54 o                         
   1 -21   1         51.00         51.04        11.95 o                         
   2 -21   1         50.43         67.93        12.03 o                         
  -4 -20   1        195.86        160.71        17.72 o                         
  -3 -20   1        156.65        160.42        12.13 o                         
  -2 -20   1        225.38        186.45        12.90 o                         
  -1 -20   1         46.29         48.66        11.15 o                         
   0 -20   1        164.79        173.13        12.86 o                         
   1 -20   1         17.30         16.71        11.07 o                         
   2 -20   1        213.50        195.60        13.26 o                         
   3 -20   1        269.39        249.91        15.49 o                         
   4 -20   1         76.90         65.09        11.43 o                         
  -5 -19   1         89.13         60.37         6.78 o                         
  -4 -19   1        366.26        335.84        43.05 o                         
  -3 -19   1        335.49        297.55        16.56 o                         
  -2 -19   1        324.54        282.51        13.55 o                         
  -1 -19   1         38.23         54.14        10.79 o                         
   0 -19   1         48.43         44.36        10.89 o                         
   1 -19   1        189.64        179.52        12.66 o                         
   2 -19   1        626.05        646.33        19.01 o                         
   3 -19   1         96.30         79.54        11.42 o                         
   4 -19   1        208.32        204.26        22.08 o                         
   5 -19   1         86.91         70.57        10.55 o                         
  -6 -18   1        366.57        318.98        28.46 o                         
  -5 -18   1         34.06         22.82         8.36 o                         
  -4 -18   1        117.61        120.04        10.19 o                         
  -3 -18   1        615.38        565.88        28.12 o                         
  -2 -18   1        505.20        494.13        16.25 o                         
  -1 -18   1          7.07         26.09         9.85 o                         
   0 -18   1         71.57         84.34        10.34 o                         
   1 -18   1        166.54        187.08        11.58 o                         
   2 -18   1        447.87        407.36        15.25 o                         
   3 -18   1         97.73        106.66        11.28 o                         
   4 -18   1         52.88         67.67        13.01 o                         
   5 -18   1          1.23         -0.84         7.32 o                         
   6 -18   1         59.27         53.68         9.42 o                         
  -7 -17   1        100.31         98.52         9.67 o                         
  -6 -17   1         59.53         42.33         8.57 o                         
  -5 -17   1        131.73        106.23        10.81 o                         
  -4 -17   1        862.52        755.68        41.18 o                         
  -3 -17   1        440.78        409.63        14.39 o                         
  -2 -17   1        198.28        194.08        11.75 o                         
  -1 -17   1        314.05        301.00        12.45 o                         
   0 -17   1        135.67        133.49        10.25 o                         
   1 -17   1        209.32        224.71        11.83 o                         
   2 -17   1        643.91        639.76        17.05 o                         
   3 -17   1         26.80         31.10        10.02 o                         
   4 -17   1         52.26         52.19         7.18 o                         
   5 -17   1        285.61        267.63        11.53 o                         
   6 -17   1        795.73        742.02        42.10 o                         
   7 -17   1        365.50        329.37        14.27 o                         
  -7 -16   1        616.44        546.20        27.50 o                         
  -6 -16   1        195.44        184.37        11.94 o                         
  -5 -16   1         41.35         31.78         7.84 o                         
  -4 -16   1          2.22          1.65         7.11 o                         
  -3 -16   1         74.93         74.40         8.81 o                         
  -2 -16   1       1084.82       1053.11        43.17 o                         
  -1 -16   1         91.07         84.63         9.76 o                         
   0 -16   1        843.95        817.22        30.01 o                         
   1 -16   1        142.38        128.10        10.35 o                         
   2 -16   1       1018.91        982.63        21.32 o                         
   3 -16   1        432.05        452.38        24.82 o                         
   4 -16   1         57.81         61.26         6.76 o                         
   5 -16   1         51.98         45.77         9.19 o                         
   6 -16   1         41.00         42.69         9.71 o                         
   7 -16   1        755.56        729.61        32.29 o                         
  -8 -15   1        397.26        355.86        13.27 o                         
  -7 -15   1         58.10         30.07         8.60 o                         
  -6 -15   1        621.81        573.21        33.76 o                         
  -5 -15   1         56.32         70.75         7.91 o                         
  -4 -15   1        579.27        576.56        22.97 o                         
  -3 -15   1        313.51        290.96         9.99 o                         
  -2 -15   1        863.55        798.71        30.58 o                         
  -1 -15   1        141.00        125.00        10.48 o                         
   0 -15   1        663.42        636.57        15.38 o                         
   1 -15   1        698.87        647.55        21.55 o                         
   2 -15   1        463.77        485.49        14.22 o                         
   3 -15   1        444.21        385.84        16.07 o                         
   4 -15   1        429.79        412.02        10.59 o                         
   5 -15   1        381.81        361.20        12.31 o                         
   6 -15   1       1393.31       1398.86        47.18 o                         
   7 -15   1        286.79        265.42        13.46 o                         
   8 -15   1         22.05         16.42        15.65 o                         
  -8 -14   1         62.77         48.57        10.52 o                         
  -7 -14   1        698.33        696.88        37.03 o                         
  -6 -14   1        667.99        658.13        26.27 o                         
  -5 -14   1         14.18         13.78         7.00 o                         
  -4 -14   1        668.98        642.75        16.43 o                         
  -3 -14   1         22.80         22.63         6.62 o                         
  -2 -14   1       1124.38       1060.06        32.23 o                         
  -1 -14   1        246.09        259.56        10.96 o                         
   0 -14   1        214.13        198.67         9.77 o                         
   1 -14   1       1027.13       1033.66        21.19 o                         
   2 -14   1        420.36        333.34        12.62 o                         
   3 -14   1        542.75        503.70        11.74 o                         
   4 -14   1         63.39         54.96         6.96 o                         
   5 -14   1        754.10        726.21        26.77 o                         
   6 -14   1        544.34        556.62        22.10 o                         
   7 -14   1        726.12        719.45        35.46 o                         
   8 -14   1        409.79        530.37        30.87 o                         
  -9 -13   1        117.00         97.90        12.35 o                         
  -8 -13   1        854.80        772.26        42.52 o                         
  -7 -13   1        180.11        191.88        15.77 o                         
  -6 -13   1        383.89        413.69        17.76 o                         
  -5 -13   1         29.96         32.62         7.08 o                         
  -4 -13   1        119.02        124.25         6.77 o                         
  -3 -13   1         23.18         26.47         5.78 o                         
  -2 -13   1        336.19        322.28        14.09 o                         
  -1 -13   1       1356.21       1360.55        28.83 o                         
   0 -13   1        340.39        327.91        13.45 o                         
   1 -13   1        423.09        381.97        13.39 o                         
   2 -13   1       1905.41       1872.88        48.68 o                         
   3 -13   1        295.53        275.66         8.21 o                         
   4 -13   1        721.24        684.53        16.36 o                         
   5 -13   1       1014.86        967.63        25.31 o                         
   6 -13   1        385.12        377.23        16.98 o                         
   7 -13   1        223.00        258.81        30.73 o                         
   8 -13   1          7.51          3.17        21.41 o                         
   9 -13   1        292.98        312.11        31.03 o                         
  -9 -12   1        318.07        299.08        17.28 o                         
  -8 -12   1          0.13         -4.35        10.36 o                         
  -7 -12   1        392.80        397.65        21.75 o                         
  -6 -12   1        329.82        347.63        15.87 o                         
  -5 -12   1        554.73        554.04        17.63 o                         
  -4 -12   1        407.73        392.95         9.51 o                         
  -3 -12   1       1190.53       1256.92        23.84 o                         
  -2 -12   1       3217.74       3000.56        63.41 o                         
  -1 -12   1         98.45        107.95         8.03 o                         
   0 -12   1       2798.46       2737.17        70.77 o                         
   1 -12   1        706.14        693.25        14.75 o                         
   2 -12   1          6.66         10.24         4.48 o                         
   3 -12   1        169.71        173.73         7.08 o                         
   4 -12   1        990.50        926.03        17.23 o                         
   5 -12   1        404.69        390.18        15.91 o                         
   6 -12   1       1186.17       1169.59        42.50 o                         
   7 -12   1        777.08        750.81        25.68 o                         
   8 -12   1         27.78         15.54        14.82 o                         
   9 -12   1        126.29        100.08        17.17 o                         
  -9 -11   1          4.01          2.53        11.00 o                         
  -8 -11   1        288.26        297.39        13.89 o                         
  -7 -11   1        220.34        219.66        14.92 o                         
  -6 -11   1       1821.19       1861.15        57.48 o                         
  -5 -11   1        391.18        378.52        14.98 o                         
  -4 -11   1       1769.45       1748.83        37.89 o                         
  -3 -11   1        893.19        823.18        19.42 o                         
  -2 -11   1       1115.01       1056.95        22.47 o                         
  -1 -11   1       1569.04       1606.94        25.77 o                         
   0 -11   1       2802.20       2822.83        45.25 o                         
   1 -11   1       1031.56        937.36        18.53 o                         
   2 -11   1          9.95          6.91         4.55 o                         
   3 -11   1       1302.37       1297.89        20.24 o                         
   4 -11   1       2752.43       2685.65        47.23 o                         
   5 -11   1        545.36        499.58        18.01 o                         
   6 -11   1        174.64        188.19        15.04 o                         
   7 -11   1         89.15        106.62        13.56 o                         
   8 -11   1        321.96        343.57        28.56 o                         
   9 -11   1        848.41        870.68        21.93 o                         
 -10 -10   1        224.27        221.82        17.99 o                         
  -9 -10   1        632.97        680.33        28.29 o                         
  -8 -10   1         13.12         14.98         9.58 o                         
  -7 -10   1         39.40         41.01        10.44 o                         
  -6 -10   1        123.94        140.05        13.00 o                         
  -5 -10   1       3114.39       2932.21        64.83 o                         
  -4 -10   1       2459.53       2417.50        46.78 o                         
  -3 -10   1        144.21        153.94         6.42 o                         
  -2 -10   1        848.87        771.36        12.26 o                         
  -1 -10   1          5.52          2.73         5.74 o                         
   0 -10   1       4895.77       4727.00        72.27 o                         
   1 -10   1        537.94        500.67        12.23 o                         
   2 -10   1       1182.35       1121.33        17.46 o                         
   3 -10   1        308.78        297.66         8.05 o                         
   4 -10   1        510.89        461.84        11.26 o                         
   5 -10   1       2335.11       2313.31        79.70 o                         
   6 -10   1       1494.63       1595.07        40.92 o                         
   7 -10   1        145.71        175.34        13.35 o                         
   8 -10   1        101.06         99.52        14.32 o                         
   9 -10   1        763.55        793.94        22.93 o                         
  10 -10   1        548.89        562.51        21.96 o                         
 -10  -9   1        578.74        593.66        24.23 o                         
  -9  -9   1         86.60         89.93        11.85 o                         
  -8  -9   1        108.87        111.82        10.52 o                         
  -7  -9   1        396.99        368.10        13.98 o                         
  -6  -9   1       1688.63       1701.16        31.87 o                         
  -5  -9   1        310.76        289.38        14.75 o                         
  -4  -9   1        138.83        149.92        16.53 o                         
  -3  -9   1        194.41        226.53         7.60 o                         
  -2  -9   1       1102.09        991.78        15.63 o                         
  -1  -9   1       5145.84       4836.91        81.88 o                         
   0  -9   1        754.44        719.09        18.75 o                         
   1  -9   1        687.59        700.51        12.69 o                         
   2  -9   1        478.16        493.93         9.66 o                         
   3  -9   1       2167.56       2137.33        33.02 o                         
   4  -9   1        958.26        938.84        24.64 o                         
   5  -9   1       1341.68       1297.32        35.83 o                         
   6  -9   1        349.31        347.60        14.39 o                         
   7  -9   1         43.04         42.99        11.98 o                         
   8  -9   1         79.74         73.85        13.20 o                         
   9  -9   1        620.99        643.88        21.75 o                         
  10  -9   1        102.08         86.43        15.32 o                         
 -10  -8   1        431.27        508.47        24.47 o                         
  -9  -8   1       1567.83       1613.49        32.14 o                         
  -8  -8   1         14.23         12.01         9.98 o                         
  -7  -8   1        128.75        163.16        11.06 o                         
  -6  -8   1        776.12        774.27        18.91 o                         
  -5  -8   1       1317.25       1300.97        25.01 o                         
  -4  -8   1       4164.71       3968.83        97.13 o                         
  -3  -8   1        912.41        979.18        22.01 o                         
  -2  -8   1       1391.97       1434.11        23.54 o                         
  -1  -8   1       3616.34       3802.52        47.34 o                         
   0  -8   1       5690.89       5410.65        87.62 o                         
   1  -8   1       1983.17       1947.98        28.96 o                         
   2  -8   1        284.63        319.98         8.39 o                         
   3  -8   1         71.37         80.06         6.56 o                         
   4  -8   1       1756.64       1609.89        38.72 o                         
   5  -8   1        250.89        222.72        12.08 o                         
   6  -8   1        982.23        983.23        25.50 o                         
   7  -8   1        851.16        818.38        24.99 o                         
   8  -8   1         89.23         84.29        13.35 o                         
   9  -8   1        102.38        115.08        12.46 o                         
  10  -8   1         35.98         61.31        14.77 o                         
 -10  -7   1        747.09        767.13        27.74 o                         
  -9  -7   1        201.75        190.27        12.65 o                         
  -8  -7   1        541.32        498.71        15.40 o                         
  -7  -7   1         62.22         86.95        10.16 o                         
  -6  -7   1       1654.09       1540.35        29.35 o                         
  -5  -7   1       1478.88       1489.31        27.62 o                         
  -4  -7   1        808.66        826.57        27.42 o                         
  -3  -7   1       1311.01       1419.03        30.24 o                         
  -2  -7   1       3301.51       3275.54        55.89 o                         
  -1  -7   1       8866.95       8579.79       137.81 o                         
   0  -7   1       2840.75       2834.96        47.25 o                         
   1  -7   1       1248.42       1290.68        19.65 o                         
   2  -7   1       1166.17       1131.65        29.08 o                         
   3  -7   1       1692.63       1684.76        33.20 o                         
   4  -7   1       2207.81       1950.60        41.96 o                         
   5  -7   1        599.70        648.94        16.89 o                         
   6  -7   1        705.30        671.72        22.95 o                         
   7  -7   1        159.72        147.69        13.11 o                         
   8  -7   1       1308.55       1391.18        40.61 o                         
   9  -7   1        952.75       1039.44        26.75 o                         
  10  -7   1        396.79        411.38        21.99 o                         
 -11  -6   1        123.52        120.10        19.10 o                         
 -10  -6   1        191.48        226.14        18.45 o                         
  -9  -6   1       1333.34       1353.58        30.73 o                         
  -8  -6   1        315.12        292.93        13.69 o                         
  -7  -6   1        332.68        365.62        13.60 o                         
  -6  -6   1        598.26        601.83        16.29 o                         
  -5  -6   1       8089.65       8522.10       128.72 o                         
  -4  -6   1      10980.13      11526.51       170.47 o                         
  -3  -6   1       6251.26       6461.69       123.31 o                         
  -2  -6   1       1571.81       1497.04        52.32 o                         
  -1  -6   1       1807.10       1814.76        27.93 o                         
   0  -6   1       7189.32       6630.15       129.64 o                         
   1  -6   1        914.66        953.70        27.61 o                         
   2  -6   1        498.53        568.50        13.65 o                         
   3  -6   1       4168.20       4460.19        78.84 o                         
   4  -6   1        967.65        958.01        29.45 o                         
   5  -6   1       2940.52       2860.44        62.94 o                         
   6  -6   1        662.68        657.43        18.33 o                         
   7  -6   1         91.31         86.67        12.37 o                         
   8  -6   1       1144.19       1141.85        23.56 o                         
   9  -6   1        618.46        620.41        17.82 o                         
  10  -6   1        276.26        255.54        17.62 o                         
 -11  -5   1        461.50        477.81        24.51 o                         
 -10  -5   1        859.54        783.82        28.21 o                         
  -9  -5   1        200.25        160.03        12.48 o                         
  -8  -5   1         92.98         94.77        11.38 o                         
  -7  -5   1       1023.85       1088.29        23.13 o                         
  -6  -5   1        774.92        754.65        15.54 o                         
  -5  -5   1        301.11        302.15        11.25 o                         
  -4  -5   1       6522.59       7174.73       108.11 o                         
  -3  -5   1      10945.77      11669.58       307.75 o                         
  -2  -5   1        603.69        576.91        17.15 o                         
  -1  -5   1       1718.87       1568.43        31.14 o                         
   0  -5   1       3041.21       2938.40        59.09 o                         
   1  -5   1        608.96        621.95        14.36 o                         
   2  -5   1       2505.33       2499.83        54.31 o                         
   3  -5   1       3658.22       3594.77        72.15 o                         
   4  -5   1       4271.68       4512.89        90.11 o                         
   5  -5   1       1509.64       1514.29        32.83 o                         
   6  -5   1        920.33        937.41        34.33 o                         
   7  -5   1        838.18        778.25        23.66 o                         
   8  -5   1        337.56        343.38        14.54 o                         
   9  -5   1        371.17        421.96        19.26 o                         
  10  -5   1        372.28        320.87        20.65 o                         
  11  -5   1        341.58        301.33        35.04 o                         
 -11  -4   1        173.25        168.50        19.54 o                         
 -10  -4   1        113.18        104.56        15.61 o                         
  -9  -4   1        778.28        722.55        19.21 o                         
  -8  -4   1        165.40        155.80        13.12 o                         
  -7  -4   1       1030.69       1061.66        24.66 o                         
  -6  -4   1        925.47        940.80        21.55 o                         
  -5  -4   1       2217.09       2274.18        33.58 o                         
  -4  -4   1       1720.85       1649.23        28.75 o                         
  -3  -4   1       3623.74       3930.51        65.36 o                         
  -2  -4   1        355.90        271.42        12.76 o                         
  -1  -4   1       2443.47       2487.40        57.51 o                         
   0  -4   1       5571.65       5114.05       142.81 o                         
   1  -4   1       2220.96       2314.47        65.95 o                         
   2  -4   1       7023.82       7307.85       183.58 o                         
   3  -4   1       1120.21       1151.94        20.64 o                         
   4  -4   1       4979.10       5375.74       105.43 o                         
   5  -4   1        353.61        313.17        13.47 o                         
   6  -4   1         84.00        104.78        11.91 o                         
   7  -4   1        277.01        262.92        15.58 o                         
   8  -4   1        279.11        274.77        13.75 o                         
   9  -4   1        112.93         96.29        12.60 o                         
  10  -4   1        427.21        401.81        22.14 o                         
  11  -4   1        111.29        139.85        30.23 o                         
 -11  -3   1         92.74        100.10        18.43 o                         
 -10  -3   1         60.50         57.90        18.17 o                         
  -9  -3   1        530.16        510.76        19.09 o                         
  -8  -3   1        435.63        416.45        20.40 o                         
  -7  -3   1        142.64        162.98        14.28 o                         
  -6  -3   1        918.32        925.54        25.66 o                         
  -5  -3   1       2302.56       2546.28        44.88 o                         
  -4  -3   1       2472.31       2346.43        50.76 o                         
  -3  -3   1      11981.03      12326.17       240.49 o                         
  -2  -3   1       6993.47       7274.52       142.44 o                         
  -1  -3   1        920.20        978.50        29.11 o                         
   0  -3   1        688.23        656.54        25.88 o                         
   1  -3   1       7383.44       6452.93       252.01 o                         
   2  -3   1      11290.78      10996.48       213.77 o                         
   3  -3   1        881.27        874.19        67.11 o                         
   4  -3   1        576.70        670.31        28.15 o                         
   5  -3   1        810.15        881.36        49.56 o                         
   6  -3   1        193.77        163.01        20.04 o                         
   7  -3   1        583.03        587.59        21.53 o                         
   8  -3   1        400.08        434.00        20.49 o                         
   9  -3   1        574.48        611.71        21.78 o                         
  10  -3   1         49.89         52.28        18.58 o                         
  11  -3   1        386.01        396.50        36.49 o                         
 -11  -2   1        104.10         95.52        40.34 o                         
 -10  -2   1         90.13         80.25        18.61 o                         
  -9  -2   1        321.19        339.65        22.45 o                         
  -8  -2   1        746.47        741.75        29.03 o                         
  -7  -2   1       4975.20       4918.32       117.97 o                         
  -6  -2   1       1877.50       1857.12        49.25 o                         
  -5  -2   1       1488.93       1546.80        41.18 o                         
  -4  -2   1        956.28       1084.00        23.43 o                         
  -3  -2   1       5226.52       5563.51        98.59 o                         
  -2  -2   1      77362.13      80845.73      1549.66 o                         
  -1  -2   1       1557.22       1595.62        32.63 o                         
   1  -2   1       1057.27       1093.48        23.09 o                         
   2  -2   1         27.95         11.16        12.11 o                         
   3  -2   1        895.63        869.80        42.67 o                         
   4  -2   1        652.51        679.88        38.89 o                         
   5  -2   1        147.94        138.88        23.86 o                         
   6  -2   1          4.59         12.52        11.70 o                         
   7  -2   1       3408.96       3666.45        90.64 o                         
   8  -2   1       4487.97       4910.97       119.62 o                         
   9  -2   1        473.48        504.84        26.20 o                         
  10  -2   1        326.74        337.44        23.94 o                         
  11  -2   1         70.55         54.90        38.53 o                         
 -11  -1   1        107.18         71.31        39.41 o                         
 -10  -1   1        107.74         94.24        17.52 o                         
  -9  -1   1        544.85        581.16        24.73 o                         
  -8  -1   1       2599.98       2641.79        60.86 o                         
  -7  -1   1       2055.72       2147.96        45.00 o                         
  -6  -1   1        206.58        194.15        11.94 o                         
  -5  -1   1       1428.07       1551.18        32.72 o                         
  -4  -1   1       2370.45       2402.16        45.96 o                         
  -3  -1   1      16025.09      16879.01       347.42 o                         
  -2  -1   1       8618.27       9339.30       223.74 o                         
   2  -1   1       8386.98       8759.41       170.50 o                         
   3  -1   1        350.81        334.34        12.72 o                         
   4  -1   1       1386.67       1486.87        39.99 o                         
   5  -1   1        700.02        727.44        22.39 o                         
   6  -1   1        482.85        512.58        15.64 o                         
   7  -1   1       2918.75       3075.13        83.27 o                         
   8  -1   1        333.53        323.77        21.46 o                         
   9  -1   1          2.22         -6.30        15.80 o                         
  10  -1   1         14.70         12.87        16.78 o                         
  11  -1   1        286.16        258.80        45.98 o                         
 -11   0   1        529.26        488.15        39.08 o                         
 -10   0   1          2.73         -6.92        16.37 o                         
  -9   0   1        118.44        104.24        15.21 o                         
  -8   0   1        664.58        690.79        22.70 o                         
  -7   0   1       1974.01       2026.00        43.19 o                         
  -6   0   1        934.76       1024.04        25.03 o                         
  -5   0   1          6.12          3.82         8.92 o                         
  -4   0   1          6.52          2.26         8.02 o                         
  -3   0   1        167.90        172.01        11.87 o                         
  -2   0   1       8991.94       9918.96       171.30 o                         
   2   0   1         48.38         39.77         9.96 o                         
   3   0   1        720.05        903.75        26.28 o                         
   4   0   1       6174.06       6890.24       195.12 o                         
   5   0   1        855.20        895.68        29.62 o                         
   6   0   1        205.97        215.27        12.54 o                         
   7   0   1       5988.95       6249.06       105.20 o                         
   8   0   1       2203.78       2296.34        71.70 o                         
   9   0   1        247.61        218.18        15.67 o                         
  10   0   1        221.93        233.84        20.12 o                         
  11   0   1         27.18         25.30        28.04 o                         
 -11   1   1         91.15         33.55        36.13 o                         
 -10   1   1        121.85         77.54        17.51 o                         
  -9   1   1        492.11        515.82        21.29 o                         
  -8   1   1       2516.03       2582.66        54.06 o                         
  -7   1   1       1911.43       1933.32        41.62 o                         
  -6   1   1        222.75        219.40        12.55 o                         
  -5   1   1       1505.00       1620.49        38.13 o                         
  -4   1   1       1931.37       2080.69       104.49 o                         
  -3   1   1      16409.44      17875.92       490.91 o                         
  -2   1   1       8970.69      10149.36       228.05 o                         
   2   1   1       7942.89       8625.11       194.47 o                         
   3   1   1        385.28        371.74        11.85 o                         
   4   1   1       1301.97       1459.39        48.78 o                         
   5   1   1        541.81        592.60        23.10 o                         
   6   1   1        649.89        683.82        24.32 o                         
   7   1   1       2933.83       3133.05        62.50 o                         
   8   1   1        311.80        325.64        16.33 o                         
   9   1   1          4.50         -0.35        13.33 o                         
  10   1   1          0.51        -17.20        17.20 o                         
  11   1   1        192.41        170.27        31.59 o                         
 -11   2   1         95.61         82.27        29.09 o                         
 -10   2   1         68.61         53.52        17.32 o                         
  -9   2   1        301.79        323.62        18.53 o                         
  -8   2   1        900.39        911.61        26.66 o                         
  -7   2   1       5072.18       5137.37       129.26 o                         
  -6   2   1       1829.40       1788.14        50.92 o                         
  -5   2   1       1532.18       1643.44        55.92 o                         
  -4   2   1       1066.39       1274.57        44.26 o                         
  -3   2   1       4848.03       5293.63       122.15 o                         
  -2   2   1      78168.33      85416.86      1463.64 o                         
  -1   2   1       1526.06       1581.24        30.79 o                         
   1   2   1       1134.48       1217.63        55.18 o                         
   2   2   1        119.88        114.59         7.86 o                         
   3   2   1        702.27        633.91        15.89 o                         
   4   2   1        753.67        807.24        26.29 o                         
   5   2   1        126.99        128.67        14.38 o                         
   6   2   1         15.41         16.56        13.87 o                         
   7   2   1       3523.33       3691.05        72.13 o                         
   8   2   1       4520.66       4794.04        92.03 o                         
   9   2   1        413.83        392.01        18.22 o                         
  10   2   1        364.76        349.86        22.85 o                         
  11   2   1         79.19         82.25        29.78 o                         
 -11   3   1         82.89         97.06        29.27 o                         
 -10   3   1         66.61         66.82        18.29 o                         
  -9   3   1        657.27        613.17        21.38 o                         
  -8   3   1        475.95        470.48        21.90 o                         
  -7   3   1        108.05        116.09        14.12 o                         
  -6   3   1        845.41        874.62        37.45 o                         
  -5   3   1       2470.31       2843.33        88.01 o                         
  -4   3   1       2450.86       2479.64        76.22 o                         
  -3   3   1      12376.26      13004.55       226.09 o                         
  -2   3   1       6837.59       7190.39       114.62 o                         
  -1   3   1        904.80       1006.97        28.24 o                         
   0   3   1        756.36        719.96        22.29 o                         
   1   3   1       7712.67       7257.90       115.04 o                         
   2   3   1      10306.43      10285.81       163.30 o                         
   3   3   1       1059.05       1067.57        23.04 o                         
   4   3   1        503.09        587.61        16.85 o                         
   5   3   1        674.02        729.77        25.87 o                         
   6   3   1        159.96        121.24        15.31 o                         
   7   3   1        691.37        718.66        40.73 o                         
   8   3   1        302.63        286.13        17.18 o                         
   9   3   1        573.00        608.93        23.22 o                         
  10   3   1         52.05         17.67        26.01 o                         
  11   3   1        352.23        297.84        34.77 o                         
 -11   4   1        163.16        177.85        43.45 o                         
 -10   4   1         85.04         88.10        28.74 o                         
  -9   4   1        664.81        615.00        23.39 o                         
  -8   4   1        169.30        176.31        17.24 o                         
  -7   4   1       1030.01       1014.62        30.29 o                         
  -6   4   1        832.56        789.43        35.45 o                         
  -5   4   1       2332.74       2460.45        95.44 o                         
  -4   4   1       1725.94       1689.02        38.98 o                         
  -3   4   1       3351.05       3783.46        68.64 o                         
  -2   4   1        355.26        296.16        10.07 o                         
  -1   4   1       2498.01       2373.04        62.97 o                         
   0   4   1       5159.36       4748.67        65.59 o                         
   1   4   1       2562.87       2664.65        43.23 o                         
   2   4   1       7257.39       7831.95       125.32 o                         
   3   4   1       1067.72       1098.73        20.54 o                         
   4   4   1       4957.00       5467.58        89.13 o                         
   5   4   1        322.02        294.60        13.27 o                         
   6   4   1         49.32         61.56        14.37 o                         
   7   4   1        386.99        353.23        22.32 o                         
   8   4   1        312.82        316.25        17.71 o                         
   9   4   1        173.64        174.09        16.87 o                         
  10   4   1        533.29        445.67        52.32 o                         
  11   4   1        143.27        153.86        32.33 o                         
 -11   5   1        406.33        423.03        38.27 o                         
 -10   5   1        850.16        731.30        46.10 o                         
  -9   5   1        260.75        218.21        17.65 o                         
  -8   5   1        106.24        108.77        16.54 o                         
  -7   5   1        928.80        998.34        43.17 o                         
  -6   5   1        921.34        905.23        38.37 o                         
  -5   5   1        362.91        346.03        12.77 o                         
  -4   5   1       6435.73       7158.25       125.93 o                         
  -3   5   1      10952.45      11730.65       355.68 o                         
  -2   5   1        721.40        723.97        18.62 o                         
  -1   5   1       1774.39       1642.33        27.23 o                         
   0   5   1       3038.27       3004.58        42.38 o                         
   1   5   1        680.30        639.12        11.68 o                         
   2   5   1       2179.25       2203.68        51.36 o                         
   3   5   1       3604.18       3513.07        54.68 o                         
   4   5   1       3942.62       4132.87        83.77 o                         
   5   5   1       1346.20       1373.53        26.81 o                         
   6   5   1        715.17        735.57        17.98 o                         
   7   5   1        905.46        835.24        24.23 o                         
   8   5   1        230.66        189.46        21.25 o                         
   9   5   1        399.25        414.40        18.35 o                         
  10   5   1        447.77        321.14       100.68 o                         
  11   5   1        357.33        320.88        35.91 o                         
 -11   6   1        155.80        152.01        34.39 o                         
 -10   6   1        185.00        171.46        18.37 o                         
  -9   6   1       1300.22       1333.30        40.97 o                         
  -8   6   1        380.83        362.85        19.13 o                         
  -7   6   1        334.73        325.89        21.02 o                         
  -6   6   1        570.49        532.97        16.71 o                         
  -5   6   1       8490.51       8946.38       158.04 o                         
  -4   6   1      10844.57      11484.54       203.44 o                         
  -3   6   1       6222.80       6796.56       150.59 o                         
  -2   6   1       1733.58       1617.87        42.31 o                         
  -1   6   1       1683.03       1799.73        32.19 o                         
   0   6   1       6885.86       6427.44       113.37 o                         
   1   6   1        813.28        826.70        15.63 o                         
   2   6   1        590.96        684.40        13.38 o                         
   3   6   1       4361.47       4736.60        88.16 o                         
   4   6   1        894.09        898.72        17.96 o                         
   5   6   1       2884.13       2929.04        47.27 o                         
   6   6   1        640.19        610.62        16.87 o                         
   7   6   1         53.94         47.78         8.37 o                         
   8   6   1       1192.77       1052.61        28.92 o                         
   9   6   1        481.48        475.75        27.41 o                         
  10   6   1        306.91        300.27        46.82 o                         
 -10   7   1        644.65        606.40        57.91 o                         
  -9   7   1        214.26        222.68        17.07 o                         
  -8   7   1        504.43        437.08        18.68 o                         
  -7   7   1         85.19        106.11        13.01 o                         
  -6   7   1       1552.56       1505.62        30.21 o                         
  -5   7   1       1533.98       1552.87        31.47 o                         
  -4   7   1        879.70        965.73        28.81 o                         
  -3   7   1       1200.69       1288.48        30.80 o                         
  -2   7   1       3367.64       3312.90        60.94 o                         
  -1   7   1       9108.29       9214.89       136.15 o                         
   0   7   1       2681.63       2579.27        59.84 o                         
   1   7   1       1168.91       1143.79        18.04 o                         
   2   7   1       1153.68       1156.88        27.23 o                         
   3   7   1       1536.10       1606.89        50.81 o                         
   4   7   1       2090.07       1918.99        40.54 o                         
   5   7   1        543.13        587.53        20.32 o                         
   6   7   1        703.52        665.66        19.65 o                         
   7   7   1        175.44        151.14         9.48 o                         
   8   7   1       1204.24       1174.92        36.39 o                         
   9   7   1        927.84        996.15        34.02 o                         
  10   7   1        412.32        340.65        49.26 o                         
 -10   8   1        470.32        404.02        50.90 o                         
  -9   8   1       1543.69       1529.15        39.90 o                         
  -8   8   1          5.77        -11.23        11.23 o                         
  -7   8   1        143.79        169.04        10.81 o                         
  -6   8   1        803.45        850.01        21.70 o                         
  -5   8   1       1510.76       1567.13        36.84 o                         
  -4   8   1       4052.33       3980.43        94.92 o                         
  -3   8   1        911.18        986.31        31.95 o                         
  -2   8   1       1323.20       1422.11        28.84 o                         
  -1   8   1       3978.92       4427.74        66.85 o                         
   0   8   1       5643.32       5178.56        89.45 o                         
   1   8   1       2336.28       2333.74        43.85 o                         
   2   8   1        295.06        318.77         8.62 o                         
   3   8   1         62.46         64.20         6.93 o                         
   4   8   1       1733.55       1726.38        35.64 o                         
   5   8   1        208.68        212.15        13.32 o                         
   6   8   1       1015.99       1082.39        30.59 o                         
   7   8   1        844.87        799.92        26.39 o                         
   8   8   1         82.82         59.96        14.58 o                         
   9   8   1         71.00         56.13        19.95 o                         
  10   8   1         17.72          6.79        39.27 o                         
 -10   9   1        594.32        520.51        55.75 o                         
  -9   9   1         87.80         94.80        12.77 o                         
  -8   9   1        106.82        105.04        13.01 o                         
  -7   9   1        431.18        402.19        19.24 o                         
  -6   9   1       1539.60       1544.78        38.74 o                         
  -5   9   1        269.69        260.52        11.29 o                         
  -4   9   1        127.65        166.39        10.25 o                         
  -3   9   1        207.32        238.38         9.22 o                         
  -2   9   1       1192.21       1128.26        23.28 o                         
  -1   9   1       5327.36       5092.20        67.19 o                         
   0   9   1        633.62        613.86        12.68 o                         
   1   9   1        718.10        731.43        19.63 o                         
   2   9   1        488.06        482.62        10.59 o                         
   3   9   1       1893.50       1863.47        33.02 o                         
   4   9   1        805.35        771.25        16.96 o                         
   5   9   1       1396.65       1392.80        26.60 o                         
   6   9   1        380.47        402.04        15.58 o                         
   7   9   1         54.31         49.03        13.28 o                         
   8   9   1        125.50        105.48        15.03 o                         
   9   9   1        573.75        593.01        30.51 o                         
  10   9   1        115.30         92.22        42.26 o                         
 -10  10   1        228.88        168.18        43.24 o                         
  -9  10   1        622.99        564.07        29.94 o                         
  -8  10   1          7.95         11.64         9.73 o                         
  -7  10   1         31.49         23.87         9.43 o                         
  -6  10   1        114.45        114.78         9.94 o                         
  -5  10   1       3333.42       3422.51        59.97 o                         
  -4  10   1       2430.44       2644.49        50.13 o                         
  -3  10   1        123.19        128.21         7.14 o                         
  -2  10   1        829.70        789.86        14.19 o                         
  -1  10   1          8.54          6.22         5.67 o                         
   0  10   1       4754.13       4809.62        93.03 o                         
   1  10   1        390.40        380.66        11.17 o                         
   2  10   1       1107.62       1070.55        21.55 o                         
   3  10   1        298.47        281.77        10.31 o                         
   4  10   1        514.96        459.35        12.28 o                         
   5  10   1       2397.94       2401.09        51.38 o                         
   6  10   1       1557.77       1644.34        53.93 o                         
   7  10   1        124.06        140.99        13.03 o                         
   8  10   1        105.20        115.28        15.16 o                         
   9  10   1        780.83        756.20        50.36 o                         
  10  10   1        516.93        538.33        57.10 o                         
  -9  11   1          8.20         -6.15        19.73 o                         
  -8  11   1        292.88        322.37        26.37 o                         
  -7  11   1        262.55        242.09        14.79 o                         
  -6  11   1       1793.81       1944.07        41.38 o                         
  -5  11   1        352.04        342.79        13.01 o                         
  -4  11   1       1701.08       1812.27        38.45 o                         
  -3  11   1       1012.16        985.32        22.41 o                         
  -2  11   1       1003.15       1009.98        20.09 o                         
  -1  11   1       1733.08       1769.03        35.20 o                         
   0  11   1       2645.33       2792.03        43.87 o                         
   1  11   1       1146.74       1124.50        24.62 o                         
   2  11   1         21.50         17.35         5.27 o                         
   3  11   1       1335.01       1371.43        27.61 o                         
   4  11   1       2877.55       2866.14        47.23 o                         
   5  11   1        509.59        504.27        16.23 o                         
   6  11   1        114.26        128.95        12.00 o                         
   7  11   1        117.58        132.00        13.11 o                         
   8  11   1        319.74        299.29        22.56 o                         
   9  11   1        775.32        704.60        32.49 o                         
  -9  12   1        298.33        246.42        28.78 o                         
  -8  12   1          3.70         -2.06        17.88 o                         
  -7  12   1        307.99        312.22        15.78 o                         
  -6  12   1        358.15        381.63        14.67 o                         
  -5  12   1        744.34        801.43        20.40 o                         
  -4  12   1        516.78        584.91        15.97 o                         
  -3  12   1       1253.82       1371.24        32.45 o                         
  -2  12   1       3136.07       3058.19        53.18 o                         
  -1  12   1        154.52        166.28         9.91 o                         
   0  12   1       2994.99       3145.97        49.20 o                         
   1  12   1        664.63        726.33        18.10 o                         
   2  12   1         22.63         26.90         5.19 o                         
   3  12   1        256.48        271.80        10.28 o                         
   4  12   1        939.35        953.99        20.65 o                         
   5  12   1        310.00        325.32        14.72 o                         
   6  12   1       1209.22       1290.62        30.79 o                         
   7  12   1        787.04        806.21        36.90 o                         
   8  12   1         30.84         14.54        18.03 o                         
   9  12   1        127.46         92.59        20.94 o                         
  -9  13   1        119.53        109.35        21.36 o                         
  -8  13   1        847.28        820.17        43.56 o                         
  -7  13   1        190.04        186.01        13.28 o                         
  -6  13   1        396.90        477.22        16.94 o                         
  -5  13   1         28.94         41.52         9.62 o                         
  -4  13   1        114.08        134.01        12.18 o                         
  -3  13   1         22.15         32.96         7.25 o                         
  -2  13   1        317.57        299.80        10.72 o                         
  -1  13   1       1495.59       1571.72        32.83 o                         
   0  13   1        314.64        325.78        10.19 o                         
   1  13   1        433.12        422.10        13.90 o                         
   2  13   1       1903.11       1848.69        45.43 o                         
   3  13   1        233.81        244.57         9.43 o                         
   4  13   1        557.30        570.87        15.62 o                         
   5  13   1       1158.59       1230.31        25.44 o                         
   6  13   1        344.96        361.29        14.91 o                         
   7  13   1        188.70        204.06        17.95 o                         
   8  13   1          9.26        -12.38        23.62 o                         
   9  13   1        320.20        297.98        35.33 o                         
  -8  14   1         69.64         51.45        17.13 o                         
  -7  14   1        615.40        680.76        24.18 o                         
  -6  14   1        615.67        695.94        18.72 o                         
  -5  14   1         11.86         11.18         9.37 o                         
  -4  14   1        581.45        634.72        18.75 o                         
  -3  14   1          7.69          2.90         9.44 o                         
  -2  14   1       1113.12       1128.59        33.34 o                         
  -1  14   1        256.91        283.28        12.82 o                         
   0  14   1        213.33        226.44         9.49 o                         
   1  14   1       1084.84       1146.91        30.05 o                         
   2  14   1        359.73        310.01        12.31 o                         
   3  14   1        746.75        748.94        25.35 o                         
   4  14   1         41.26         46.55         9.25 o                         
   5  14   1        712.10        738.55        26.52 o                         
   6  14   1        574.05        647.82        26.15 o                         
   7  14   1        720.69        756.94        27.18 o                         
   8  14   1        445.63        519.97        38.41 o                         
  -8  15   1        381.60        401.60        23.41 o                         
  -7  15   1         45.80         -5.49        15.92 o                         
  -6  15   1        610.50        664.43        20.37 o                         
  -5  15   1         49.52         48.82        10.61 o                         
  -4  15   1        634.91        681.00        24.09 o                         
  -3  15   1        454.03        465.66        16.91 o                         
  -2  15   1        851.54        861.94        22.60 o                         
  -1  15   1        183.56        168.27        11.87 o                         
   0  15   1        654.91        687.97        21.27 o                         
   1  15   1        660.08        652.75        23.32 o                         
   2  15   1        313.19        342.67        13.28 o                         
   3  15   1        403.23        432.49        13.75 o                         
   4  15   1        422.03        429.28        15.25 o                         
   5  15   1        318.70        338.02        21.33 o                         
   6  15   1       1376.23       1519.60        43.06 o                         
   7  15   1        260.34        272.89        21.63 o                         
   8  15   1         28.31         23.27        24.63 o                         
  -7  16   1        579.92        561.49        27.05 o                         
  -6  16   1        175.30        192.76        23.38 o                         
  -5  16   1         32.84         44.39        10.44 o                         
  -4  16   1          2.34          2.75        13.07 o                         
  -3  16   1         36.99         37.11        10.91 o                         
  -2  16   1        934.38       1029.51        25.64 o                         
  -1  16   1        102.65        126.41        11.60 o                         
   0  16   1        886.20        890.69        18.64 o                         
   1  16   1        160.38        158.97        11.48 o                         
   2  16   1       1004.34       1012.30        31.46 o                         
   3  16   1        459.11        527.31        18.34 o                         
   4  16   1         58.24         52.90         8.63 o                         
   5  16   1         51.80         52.84        10.41 o                         
   6  16   1         51.87         39.35        13.21 o                         
   7  16   1        754.15        737.43        36.48 o                         
  -7  17   1         82.98         91.94        58.21 o                         
  -6  17   1         65.35         43.44        36.37 o                         
  -5  17   1        134.06        154.57        13.87 o                         
  -4  17   1        877.56        919.49        27.40 o                         
  -3  17   1        419.34        484.12        21.69 o                         
  -2  17   1        217.75        196.00        12.39 o                         
  -1  17   1        293.55        324.22        16.97 o                         
   0  17   1        165.22        157.52        16.31 o                         
   1  17   1        220.81        260.99        13.10 o                         
   2  17   1        607.69        641.54        36.04 o                         
   3  17   1         25.51         38.69        12.79 o                         
   4  17   1         54.88         50.62         8.04 o                         
   5  17   1        303.86        312.84        15.50 o                         
   6  17   1        738.82        885.24        46.20 o                         
   7  17   1        373.61        446.14        61.60 o                         
  -6  18   1        334.28        402.59        53.20 o                         
  -5  18   1         34.26         12.47        24.13 o                         
  -4  18   1        106.19         86.57        17.76 o                         
  -3  18   1        645.50        691.30        19.86 o                         
  -2  18   1        559.37        609.11        22.81 o                         
  -1  18   1         15.61         33.64        11.07 o                         
   0  18   1         78.99         94.32        11.10 o                         
   1  18   1        146.04        174.93        12.42 o                         
   2  18   1        391.14        416.63        25.68 o                         
   3  18   1        139.74        164.14        14.76 o                         
   4  18   1         55.88         56.25        10.44 o                         
   5  18   1          0.65          0.83        18.16 o                         
   6  18   1         49.07         76.24        23.81 o                         
  -5  19   1         72.01        101.71        26.70 o                         
  -4  19   1        379.93        472.42        35.02 o                         
  -3  19   1        309.24        324.27        21.05 o                         
  -2  19   1        281.52        283.30        14.09 o                         
  -1  19   1         42.60         60.28        11.68 o                         
   0  19   1         36.49         10.66        14.46 o                         
   1  19   1        224.69        247.53        13.76 o                         
   2  19   1        626.69        721.62        21.89 o                         
   3  19   1         75.30        112.29        14.45 o                         
   4  19   1        192.99        227.69        19.07 o                         
   5  19   1         77.35         90.84        27.93 o                         
  -4  20   1        198.73        237.35        28.44 o                         
  -3  20   1        157.65        201.42        17.85 o                         
  -2  20   1        235.30        245.02        15.02 o                         
  -1  20   1         57.31         60.82        11.98 o                         
   0  20   1        140.90        157.97        18.03 o                         
   1  20   1          7.47         24.48        11.33 o                         
   2  20   1        221.93        239.31        17.94 o                         
   3  20   1        265.05        307.09        19.89 o                         
   4  20   1         70.80        100.88        26.81 o                         
  -2  21   1         49.09         77.56        15.53 o                         
  -1  21   1        165.20        184.96        50.72 o                         
   0  21   1         49.81         52.08        21.90 o                         
   1  21   1         54.96         63.80        14.34 o                         
   2  21   1         62.43         62.13        15.66 o                         
  -2 -21   2         61.28         42.28        11.03 o                         
  -1 -21   2        254.32        243.17        14.09 o                         
   0 -21   2        214.62        218.25        13.66 o                         
   1 -21   2         82.96         87.95        12.31 o                         
   2 -21   2        255.68        258.01        14.44 o                         
  -4 -20   2         59.06         59.74        15.86 o                         
  -3 -20   2        123.88        110.64        11.82 o                         
  -2 -20   2         56.46         56.34        10.79 o                         
  -1 -20   2         28.78         30.54        10.85 o                         
   0 -20   2        122.64        130.19        12.04 o                         
   1 -20   2         84.36         97.95        12.11 o                         
   2 -20   2         34.94         43.38        11.21 o                         
   3 -20   2        258.58        244.31        13.97 o                         
   4 -20   2         40.17         49.05        12.28 o                         
  -5 -19   2        102.93         70.69         8.45 o                         
  -4 -19   2        118.31        101.33         9.63 o                         
  -3 -19   2        210.57        200.31        21.63 o                         
  -2 -19   2        160.77        168.20        11.78 o                         
  -1 -19   2        270.62        261.32        13.30 o                         
   0 -19   2         60.86         75.96        11.05 o                         
   1 -19   2         54.67         52.05        11.03 o                         
   2 -19   2         57.38         62.88        11.36 o                         
   3 -19   2        464.43        404.36        19.46 o                         
   4 -19   2        788.45        782.98        68.04 o                         
   5 -19   2        445.09        357.63        20.13 o                         
  -6 -18   2         97.33         68.10         9.20 o                         
  -5 -18   2        206.91        177.27        16.91 o                         
  -4 -18   2         25.76         35.32         8.73 o                         
  -3 -18   2        137.52        116.52        11.05 o                         
  -2 -18   2        145.28        123.61        16.26 o                         
  -1 -18   2        207.27        179.97        11.29 o                         
   0 -18   2        169.96        172.57        11.39 o                         
   1 -18   2        339.48        318.16        17.13 o                         
   2 -18   2         90.28         93.45        11.30 o                         
   3 -18   2        537.03        518.28        16.86 o                         
   4 -18   2          6.31          3.79        10.77 o                         
   5 -18   2        317.00        295.18        10.17 o                         
   6 -18   2         71.78         49.82         9.23 o                         
  -7 -17   2        246.68        185.28        20.29 o                         
  -6 -17   2       1202.12       1323.43        27.38 o                         
  -5 -17   2        567.45        515.04        42.14 o                         
  -4 -17   2        222.64        208.37        13.54 o                         
  -3 -17   2        123.26        106.66         9.33 o                         
  -2 -17   2        334.17        299.40        13.85 o                         
  -1 -17   2        497.91        495.21        15.89 o                         
   0 -17   2        622.99        604.05        17.31 o                         
   1 -17   2        156.21        136.72        11.47 o                         
   2 -17   2         49.11         51.20        10.28 o                         
   3 -17   2        913.22        889.35        41.97 o                         
   4 -17   2       1455.70       1248.42        56.94 o                         
   5 -17   2        375.71        343.67        10.95 o                         
   6 -17   2         76.90         64.95         9.90 o                         
  -7 -16   2        255.96        195.16        16.91 o                         
  -6 -16   2         26.47         21.92         7.28 o                         
  -5 -16   2        175.71        148.87        18.98 o                         
  -4 -16   2         65.19         64.82         6.46 o                         
  -3 -16   2        282.22        254.86        10.71 o                         
  -2 -16   2          2.49         -1.33         9.15 o                         
  -1 -16   2         46.23         45.55         9.71 o                         
   0 -16   2        109.76        116.27        10.30 o                         
   1 -16   2        206.07        191.16        11.77 o                         
   2 -16   2        123.49        136.52        11.13 o                         
   3 -16   2        860.23        805.89        41.98 o                         
   4 -16   2        240.01        219.35         8.29 o                         
   5 -16   2        478.31        418.35        13.29 o                         
   6 -16   2         40.48         54.75         9.74 o                         
   7 -16   2        292.58        299.48        18.50 o                         
  -8 -15   2         24.35          9.34         7.14 o                         
  -7 -15   2        392.00        304.49        18.19 o                         
  -6 -15   2       1509.54       1512.23        81.42 o                         
  -5 -15   2        157.83        140.65         9.44 o                         
  -4 -15   2        293.22        239.25        18.85 o                         
  -3 -15   2        219.10        195.17         9.36 o                         
  -2 -15   2        467.63        430.39        12.78 o                         
  -1 -15   2       3649.99       3439.02        72.32 o                         
   0 -15   2       1531.26       1457.39        41.55 o                         
   1 -15   2        202.69        196.08        11.40 o                         
   2 -15   2        236.33        214.72        12.60 o                         
   3 -15   2        631.79        545.00        15.37 o                         
   4 -15   2        706.90        694.15        18.58 o                         
   5 -15   2        541.63        534.55        13.69 o                         
   6 -15   2         73.23         76.68        10.55 o                         
   7 -15   2        221.38        228.58        15.63 o                         
   8 -15   2        983.78       1007.03        52.74 o                         
  -8 -14   2         70.08         67.94         8.01 o                         
  -7 -14   2         71.67         57.84         7.87 o                         
  -6 -14   2         36.04         26.57         7.93 o                         
  -5 -14   2        162.68        148.61         7.94 o                         
  -4 -14   2        130.28        109.48         6.65 o                         
  -3 -14   2       1002.91        941.96        30.62 o                         
  -2 -14   2        374.85        334.59        11.22 o                         
  -1 -14   2         93.70         90.47         9.34 o                         
   0 -14   2        499.59        481.90        14.74 o                         
   1 -14   2         58.80         76.83         9.64 o                         
   2 -14   2        133.71        133.61        10.88 o                         
   3 -14   2        819.83        806.36        15.21 o                         
   4 -14   2          1.00          4.12         6.68 o                         
   5 -14   2        303.69        285.59        14.19 o                         
   6 -14   2        186.89        175.72        11.31 o                         
   7 -14   2        132.12        118.19        16.21 o                         
   8 -14   2        106.15         83.77        17.66 o                         
  -9 -13   2        560.42        512.12        18.64 o                         
  -8 -13   2        715.68        657.96        46.58 o                         
  -7 -13   2        147.42        146.78         8.04 o                         
  -6 -13   2        807.58        804.60        31.94 o                         
  -5 -13   2         68.34         62.16         6.99 o                         
  -4 -13   2        465.45        452.72        19.19 o                         
  -3 -13   2       1944.84       1889.84        50.76 o                         
  -2 -13   2       2521.89       2454.20        48.95 o                         
  -1 -13   2       2012.00       1910.94        43.85 o                         
   0 -13   2        439.41        419.61        15.01 o                         
   1 -13   2       2736.01       2652.60        47.11 o                         
   2 -13   2        793.07        675.48        32.00 o                         
   3 -13   2        274.81        263.76         8.11 o                         
   4 -13   2       1121.03       1048.66        22.08 o                         
   5 -13   2        235.01        234.19        11.08 o                         
   6 -13   2        743.43        732.13        23.57 o                         
   7 -13   2       1380.82       1562.66        53.25 o                         
   8 -13   2        712.20        675.04        44.81 o                         
   9 -13   2        231.51        223.43        26.65 o                         
  -9 -12   2        164.56        154.95        13.64 o                         
  -8 -12   2         49.03         36.40         9.38 o                         
  -7 -12   2        651.46        604.92        29.93 o                         
  -6 -12   2        441.92        389.56        13.16 o                         
  -5 -12   2        825.62        836.98        48.68 o                         
  -4 -12   2       1226.05       1192.64        39.20 o                         
  -3 -12   2        723.56        697.55        14.05 o                         
  -2 -12   2       1239.08       1165.07        23.62 o                         
  -1 -12   2         23.53         25.21         6.87 o                         
   0 -12   2        464.85        434.34        16.51 o                         
   1 -12   2        303.53        283.24        11.68 o                         
   2 -12   2         37.19         36.04         5.39 o                         
   3 -12   2        551.89        498.48        12.78 o                         
   4 -12   2        969.65       1003.95        19.15 o                         
   5 -12   2        309.29        322.29        17.65 o                         
   6 -12   2        584.84        585.54        28.89 o                         
   7 -12   2        155.68        190.94        16.32 o                         
   8 -12   2        389.09        382.00        23.30 o                         
   9 -12   2         58.43         30.40        18.99 o                         
  -9 -11   2        276.86        315.99        16.46 o                         
  -8 -11   2        506.65        548.93        20.78 o                         
  -7 -11   2         62.04         55.21         9.72 o                         
  -6 -11   2        183.60        181.15        15.01 o                         
  -5 -11   2       1019.32       1019.31        37.12 o                         
  -4 -11   2       1788.37       1741.27        70.86 o                         
  -3 -11   2       2898.49       2844.09        63.04 o                         
  -2 -11   2       1562.35       1578.62        23.12 o                         
  -1 -11   2       3223.73       3143.85        59.92 o                         
   0 -11   2       1428.62       1445.35        40.80 o                         
   1 -11   2       3928.85       3811.51        78.61 o                         
   2 -11   2       3355.67       3121.17        45.50 o                         
   3 -11   2       4003.04       3933.01        56.84 o                         
   4 -11   2        774.00        771.58        16.33 o                         
   5 -11   2        768.24        808.32        27.75 o                         
   6 -11   2        113.59        103.16        13.72 o                         
   7 -11   2        793.21        816.92        26.73 o                         
   8 -11   2        236.69        256.11        18.51 o                         
   9 -11   2        217.06        202.08        19.47 o                         
 -10 -10   2         58.20         43.11        14.53 o                         
  -9 -10   2         67.78         55.99        11.17 o                         
  -8 -10   2         38.76         48.70         8.92 o                         
  -7 -10   2        142.72        141.02         9.41 o                         
  -6 -10   2        561.58        565.38        21.36 o                         
  -5 -10   2       2186.24       2226.30        62.21 o                         
  -4 -10   2        279.07        306.51        11.39 o                         
  -3 -10   2         47.65         38.57         5.47 o                         
  -2 -10   2       1976.53       1906.74        28.90 o                         
  -1 -10   2         23.54         19.85         3.72 o                         
   0 -10   2       1129.67       1113.26        22.11 o                         
   1 -10   2        941.27        874.55        31.34 o                         
   2 -10   2        938.65        905.86        15.52 o                         
   3 -10   2         54.95         51.19         5.67 o                         
   4 -10   2        101.83         83.32         7.49 o                         
   5 -10   2       1252.35       1370.78        35.29 o                         
   6 -10   2        487.94        474.18        17.34 o                         
   7 -10   2         23.49         30.78        11.55 o                         
   8 -10   2          3.87         14.88        12.62 o                         
   9 -10   2        160.06        159.99        18.96 o                         
  10 -10   2        259.73        265.43        17.88 o                         
 -10  -9   2        142.80        111.43        16.00 o                         
  -9  -9   2        482.70        498.10        16.78 o                         
  -8  -9   2        617.87        670.42        18.10 o                         
  -7  -9   2        811.94        804.69        17.11 o                         
  -6  -9   2        668.56        685.56        19.09 o                         
  -5  -9   2        753.21        755.54        22.90 o                         
  -4  -9   2       3027.69       2901.42        86.57 o                         
  -3  -9   2       4713.29       4567.82       107.95 o                         
  -2  -9   2       1412.61       1403.20        23.43 o                         
  -1  -9   2       2365.27       2504.51        37.63 o                         
   0  -9   2       3298.85       3511.15        82.34 o                         
   1  -9   2       5388.95       5277.75       129.56 o                         
   2  -9   2       3129.79       2920.17        42.47 o                         
   3  -9   2        851.02        852.53        27.56 o                         
   4  -9   2        451.03        462.71        14.55 o                         
   5  -9   2        853.59        830.68        19.53 o                         
   6  -9   2       1886.21       1989.84        43.93 o                         
   7  -9   2       1251.92       1328.63        47.56 o                         
   8  -9   2        158.88        172.02        14.32 o                         
   9  -9   2         34.52         49.13        14.95 o                         
  10  -9   2        281.86        272.51        18.02 o                         
 -10  -8   2         41.57         12.83        14.52 o                         
  -9  -8   2         62.67         57.10        11.43 o                         
  -8  -8   2          2.00         11.04        10.11 o                         
  -7  -8   2       1884.54       1882.96        30.42 o                         
  -6  -8   2        239.18        244.96         9.59 o                         
  -5  -8   2       1520.68       1578.89        29.72 o                         
  -4  -8   2        699.56        707.93        20.75 o                         
  -3  -8   2        130.91        118.63         5.95 o                         
  -2  -8   2       5567.62       5868.23        87.22 o                         
  -1  -8   2        291.00        308.61         7.61 o                         
   0  -8   2        254.86        196.38         6.92 o                         
   1  -8   2        792.47        828.50        16.05 o                         
   2  -8   2        193.09        237.43         6.91 o                         
   3  -8   2        891.04        838.51        17.16 o                         
   4  -8   2         58.27         65.90         8.38 o                         
   5  -8   2        631.00        676.81        21.61 o                         
   6  -8   2        438.60        451.69        15.55 o                         
   7  -8   2       1102.61       1159.12        41.42 o                         
   8  -8   2        750.97        713.27        21.56 o                         
   9  -8   2        188.39        182.72        16.62 o                         
  10  -8   2        180.91        191.29        16.95 o                         
 -10  -7   2         23.38         33.29        14.89 o                         
  -9  -7   2        102.63         99.96        11.92 o                         
  -8  -7   2        282.59        291.90        13.42 o                         
  -7  -7   2         23.25         21.86         8.41 o                         
  -6  -7   2        859.80        927.89        20.87 o                         
  -5  -7   2         31.94         30.44         8.64 o                         
  -4  -7   2       4687.24       4616.41        76.17 o                         
  -3  -7   2       8042.53       7547.90       269.92 o                         
  -2  -7   2       3507.88       3536.69        58.77 o                         
  -1  -7   2          3.89          4.81         4.32 o                         
   0  -7   2        245.62        233.00         7.70 o                         
   1  -7   2       4979.73       4894.59        64.31 o                         
   2  -7   2       2189.21       2058.45        35.05 o                         
   3  -7   2        594.81        665.36        24.60 o                         
   4  -7   2       2041.23       2157.41        45.87 o                         
   5  -7   2       1864.61       1858.17        34.91 o                         
   6  -7   2       1065.55       1119.67        27.94 o                         
   7  -7   2       1656.40       1648.82        34.19 o                         
   8  -7   2        116.02        114.32        13.77 o                         
   9  -7   2         56.59         67.35        12.16 o                         
  10  -7   2        293.66        357.74        19.52 o                         
 -11  -6   2        122.67        101.52        17.84 o                         
 -10  -6   2         29.08         48.39        15.53 o                         
  -9  -6   2        191.15        179.24        13.10 o                         
  -8  -6   2         42.74         38.26        10.62 o                         
  -7  -6   2        355.59        368.46        12.03 o                         
  -6  -6   2       1079.79       1093.87        19.64 o                         
  -5  -6   2       3188.05       3328.29        46.90 o                         
  -4  -6   2       1933.68       1985.51        33.74 o                         
  -3  -6   2       4759.54       4686.08        86.73 o                         
  -2  -6   2       3275.62       3329.22        88.02 o                         
  -1  -6   2       5093.51       4982.56       123.25 o                         
   0  -6   2       3999.44       3864.15        76.69 o                         
   1  -6   2         77.20         78.77         3.96 o                         
   2  -6   2       1869.95       1799.76        61.51 o                         
   3  -6   2        451.26        451.16        15.60 o                         
   4  -6   2       1836.64       2206.55        54.00 o                         
   5  -6   2       1348.83       1355.38        35.12 o                         
   6  -6   2         17.07          4.90        10.83 o                         
   7  -6   2        648.10        631.65        21.22 o                         
   8  -6   2        438.09        435.65        23.39 o                         
   9  -6   2         54.88         48.80        11.95 o                         
  10  -6   2         77.06         72.31        15.33 o                         
 -11  -5   2        407.40        395.34        22.72 o                         
 -10  -5   2        282.08        282.62        19.36 o                         
  -9  -5   2        202.59        180.19        13.40 o                         
  -8  -5   2        618.59        638.86        18.03 o                         
  -7  -5   2        824.49        771.15        18.69 o                         
  -6  -5   2       2000.86       2067.20        31.73 o                         
  -5  -5   2       2482.40       2478.05        36.12 o                         
  -4  -5   2      12956.48      13953.86       205.65 o                         
  -3  -5   2       2078.43       2025.53        33.26 o                         
  -2  -5   2        186.39        173.88         7.42 o                         
  -1  -5   2        231.68        231.38         7.64 o                         
   0  -5   2         89.82         94.41         4.92 o                         
   1  -5   2       1441.30       1598.44        33.30 o                         
   2  -5   2       2659.40       2347.42        49.29 o                         
   3  -5   2       5371.27       6143.21       155.99 o                         
   4  -5   2       5440.31       6327.41       139.51 o                         
   5  -5   2       2241.08       2399.63        48.54 o                         
   6  -5   2       2166.53       2304.24        48.22 o                         
   7  -5   2        455.20        454.73        18.62 o                         
   8  -5   2        483.47        462.63        28.14 o                         
   9  -5   2        545.85        509.96        17.81 o                         
  10  -5   2         86.18        101.07        17.23 o                         
  11  -5   2        282.10        334.11        34.51 o                         
 -11  -4   2        323.22        321.65        21.78 o                         
 -10  -4   2         60.22         18.71        15.34 o                         
  -9  -4   2       1162.89       1184.92        26.51 o                         
  -8  -4   2        100.90         77.45        11.54 o                         
  -7  -4   2       2039.35       2040.44        36.53 o                         
  -6  -4   2        306.17        321.19        10.42 o                         
  -5  -4   2       7223.36       7759.02       103.39 o                         
  -4  -4   2       7236.62       8054.93       112.71 o                         
  -3  -4   2        298.97        286.41        11.07 o                         
  -2  -4   2       3606.08       3383.94        66.37 o                         
  -1  -4   2       2184.04       2023.86        45.75 o                         
   0  -4   2       4212.60       3955.16       153.06 o                         
   1  -4   2       3065.12       2808.22        79.27 o                         
   2  -4   2       1594.14       1616.82       105.80 o                         
   3  -4   2       1906.91       1780.49        49.99 o                         
   4  -4   2        621.35        766.75        21.57 o                         
   5  -4   2        755.23        810.19        21.19 o                         
   6  -4   2       1403.39       1522.99        34.30 o                         
   7  -4   2        199.09        183.57        15.86 o                         
   8  -4   2        950.73        998.28        25.04 o                         
   9  -4   2         70.46         75.31        12.60 o                         
  10  -4   2        526.86        516.68        24.38 o                         
  11  -4   2        141.95        110.71        29.61 o                         
 -11  -3   2        209.64        182.24        19.63 o                         
 -10  -3   2        318.76        311.40        22.43 o                         
  -9  -3   2         84.02         77.16        13.22 o                         
  -8  -3   2        113.50        121.69        13.78 o                         
  -7  -3   2        371.80        369.43        17.14 o                         
  -6  -3   2       7449.67       7910.32       129.42 o                         
  -5  -3   2       2076.38       2142.93        38.61 o                         
  -4  -3   2       4426.50       4711.53        77.91 o                         
  -3  -3   2       4689.27       4657.46        76.22 o                         
  -2  -3   2       4039.84       4239.34        69.10 o                         
  -1  -3   2       7284.06       7338.54       164.90 o                         
   0  -3   2       1856.32       1903.40        38.81 o                         
   1  -3   2       3336.82       3326.24        93.33 o                         
   2  -3   2       2553.29       2397.44        97.28 o                         
   3  -3   2       2060.76       2247.24        94.17 o                         
   4  -3   2       5105.91       5367.09       215.67 o                         
   5  -3   2       4439.68       4692.57       192.57 o                         
   6  -3   2        357.49        376.12        25.08 o                         
   7  -3   2        561.70        582.17        31.95 o                         
   8  -3   2        708.36        695.97        24.86 o                         
   9  -3   2        557.83        562.28        19.79 o                         
  10  -3   2        232.03        252.64        23.76 o                         
  11  -3   2        454.14        486.95        39.16 o                         
 -11  -2   2         46.05         29.15        19.21 o                         
 -10  -2   2         63.75         88.89        18.69 o                         
  -9  -2   2        326.23        307.18        21.84 o                         
  -8  -2   2        551.92        573.89        25.25 o                         
  -7  -2   2       1185.63       1213.75        36.90 o                         
  -6  -2   2        264.86        240.75        15.24 o                         
  -5  -2   2        942.37        937.86        21.85 o                         
  -4  -2   2       3102.84       3299.73        60.85 o                         
  -3  -2   2       8916.01       9394.88       164.39 o                         
  -2  -2   2       3512.97       3649.07        58.55 o                         
  -1  -2   2        676.40        674.89        15.98 o                         
   0  -2   2       1638.62       1486.49        66.07 o                         
   1  -2   2       1329.17       1359.89        39.77 o                         
   2  -2   2       1313.23       1519.94        64.08 o                         
   3  -2   2        419.22        371.65        25.33 o                         
   4  -2   2        714.09        837.82        44.40 o                         
   5  -2   2        118.29        158.32        24.60 o                         
   6  -2   2        356.75        354.22        32.89 o                         
   7  -2   2        295.42        304.73        19.20 o                         
   8  -2   2       1929.30       2012.78        56.26 o                         
   9  -2   2        161.23        188.69        19.89 o                         
  10  -2   2         80.83         86.48        19.48 o                         
  11  -2   2         87.99         77.98        39.39 o                         
 -11  -1   2        294.61        299.89        45.62 o                         
 -10  -1   2        557.70        600.69        25.73 o                         
  -9  -1   2        357.86        373.47        20.93 o                         
  -8  -1   2       1015.90       1031.97        27.90 o                         
  -7  -1   2        597.94        647.76        20.17 o                         
  -6  -1   2       3686.09       3746.14        70.92 o                         
  -5  -1   2        692.85        757.81        19.57 o                         
  -4  -1   2        228.68        231.75         8.85 o                         
  -3  -1   2       5897.25       6431.45        95.65 o                         
  -2  -1   2       6058.69       6567.58       104.99 o                         
  -1  -1   2      29159.65      30133.73       437.15 o                         
   1  -1   2        412.12        383.46        20.63 o                         
   2  -1   2       3032.36       3108.10        63.10 o                         
   3  -1   2        122.78        120.14        11.16 o                         
   4  -1   2       1309.82       1311.48        37.06 o                         
   5  -1   2        714.27        631.97        20.53 o                         
   6  -1   2        897.08        851.63        25.90 o                         
   7  -1   2       1775.56       1875.87        54.17 o                         
   8  -1   2       2618.06       2778.03        63.83 o                         
   9  -1   2        454.47        469.07        22.68 o                         
  10  -1   2         50.35         59.50        17.40 o                         
  11  -1   2         36.54         11.83        37.88 o                         
 -11   0   2        115.75        119.88        29.99 o                         
 -10   0   2          7.45          9.76        16.36 o                         
  -9   0   2       3488.36       3429.72        69.17 o                         
  -8   0   2         21.23         21.83        13.23 o                         
  -7   0   2        711.12        800.02        23.17 o                         
  -6   0   2          0.57         -2.80         9.54 o                         
  -5   0   2       2613.26       2722.04        52.46 o                         
  -4   0   2        592.22        615.79        17.00 o                         
  -3   0   2       5406.37       5923.78       104.45 o                         
  -2   0   2      11908.58      12972.09       373.76 o                         
  -1   0   2        566.71        627.58        16.40 o                         
   1   0   2        607.40        787.80        23.25 o                         
   2   0   2        889.52       1280.94        44.18 o                         
   3   0   2        151.52        173.94        13.88 o                         
   4   0   2       1491.89       1754.87        46.38 o                         
   5   0   2        927.02        972.28        41.31 o                         
   6   0   2        848.17        987.52        30.10 o                         
   7   0   2        197.89        196.67        12.93 o                         
   8   0   2       2014.55       2044.92        41.29 o                         
   9   0   2         23.11         26.31        13.24 o                         
  10   0   2          3.33          7.10        16.59 o                         
  11   0   2         30.94          9.62        27.85 o                         
 -11   1   2        266.08        296.16        69.30 o                         
 -10   1   2        597.38        631.52        26.67 o                         
  -9   1   2        351.35        357.34        18.74 o                         
  -8   1   2        971.31        959.03        27.02 o                         
  -7   1   2        578.76        660.03        20.67 o                         
  -6   1   2       3983.42       4073.61        76.88 o                         
  -5   1   2        425.40        469.05        15.47 o                         
  -4   1   2        294.26        347.91        21.22 o                         
  -3   1   2       6023.32       6689.26       117.53 o                         
  -2   1   2       6025.83       6654.26       115.20 o                         
  -1   1   2      29370.99      30673.39       510.71 o                         
   1   1   2        420.69        413.82        15.50 o                         
   2   1   2       2946.14       3120.40        63.40 o                         
   3   1   2         40.22         26.57         9.80 o                         
   4   1   2       1277.62       1300.36        40.90 o                         
   5   1   2        820.60        779.14        26.96 o                         
   6   1   2        826.65        812.69        29.51 o                         
   7   1   2       1722.68       1876.15        41.26 o                         
   8   1   2       2763.66       2888.20        54.43 o                         
   9   1   2        582.64        565.10        20.38 o                         
  10   1   2         84.31         60.02        17.57 o                         
  11   1   2         41.32         46.24        28.40 o                         
 -11   2   2         68.61         64.18        29.60 o                         
 -10   2   2         91.33         96.65        18.18 o                         
  -9   2   2        434.96        425.58        20.04 o                         
  -8   2   2        565.97        589.35        21.33 o                         
  -7   2   2       1069.36       1123.42        28.54 o                         
  -6   2   2        235.38        230.69        14.38 o                         
  -5   2   2        972.91        940.09        25.80 o                         
  -4   2   2       3326.55       3672.56        88.22 o                         
  -3   2   2       8916.56       9787.93       221.22 o                         
  -2   2   2       3239.60       3417.15        82.54 o                         
  -1   2   2        702.14        741.45        17.65 o                         
   0   2   2       1708.89       1605.20        34.16 o                         
   1   2   2       1139.71       1186.49        29.25 o                         
   2   2   2       1144.36       1320.48        29.28 o                         
   3   2   2        520.92        457.37        13.33 o                         
   4   2   2        699.11        818.69        20.31 o                         
   5   2   2         65.46         78.08        13.77 o                         
   6   2   2        344.32        384.72        20.44 o                         
   7   2   2        371.05        328.88        20.32 o                         
   8   2   2       2142.45       2207.82        48.35 o                         
   9   2   2        138.79        130.22        14.57 o                         
  10   2   2         85.21         71.65        27.43 o                         
  11   2   2         86.77        125.61        31.06 o                         
 -11   3   2        240.75        214.28        34.63 o                         
 -10   3   2        289.03        325.64        24.50 o                         
  -9   3   2         98.94        104.10        15.39 o                         
  -8   3   2        190.72        173.39        15.45 o                         
  -7   3   2        354.20        377.24        18.49 o                         
  -6   3   2       7257.52       7913.17       159.47 o                         
  -5   3   2       2335.01       2524.28        79.50 o                         
  -4   3   2       4545.51       4855.27       114.42 o                         
  -3   3   2       4781.35       4699.90       170.27 o                         
  -2   3   2       3684.01       3896.42        58.80 o                         
  -1   3   2       6780.18       6925.33       139.04 o                         
   0   3   2       1848.51       1800.86        24.41 o                         
   1   3   2       3837.45       3769.62        66.82 o                         
   2   3   2       2167.15       1951.86        33.64 o                         
   3   3   2       1637.27       1736.94        34.25 o                         
   4   3   2       5532.59       5709.39       103.21 o                         
   5   3   2       4438.53       4588.67        84.97 o                         
   6   3   2        304.96        301.55        18.82 o                         
   7   3   2        576.56        565.32        26.06 o                         
   8   3   2        733.46        703.58        23.74 o                         
   9   3   2        431.22        418.40        20.15 o                         
  10   3   2        262.60        259.47        67.09 o                         
  11   3   2        423.91        418.87        37.67 o                         
 -11   4   2        318.92        298.50        41.41 o                         
 -10   4   2         63.89         67.13        38.79 o                         
  -9   4   2       1228.05       1272.63        37.62 o                         
  -8   4   2         97.21        101.59        15.83 o                         
  -7   4   2       2139.13       2229.32        52.87 o                         
  -6   4   2        262.48        270.90        22.66 o                         
  -5   4   2       7260.85       8221.32       233.40 o                         
  -4   4   2       7371.47       8427.48       224.84 o                         
  -3   4   2        258.40        254.25         9.02 o                         
  -2   4   2       3606.29       3492.62        53.14 o                         
  -1   4   2       2214.02       2166.62        33.39 o                         
   0   4   2       3937.00       3892.60        61.02 o                         
   1   4   2       3229.83       3057.39        54.78 o                         
   2   4   2       1774.53       1808.53        33.53 o                         
   3   4   2       1956.18       1863.53        41.63 o                         
   4   4   2        598.81        705.58        18.95 o                         
   5   4   2        633.79        663.23        18.98 o                         
   6   4   2       1486.21       1593.14        36.88 o                         
   7   4   2        194.40        181.51        18.99 o                         
   8   4   2       1054.56       1079.00        38.86 o                         
   9   4   2         66.70         44.01        15.07 o                         
  10   4   2        512.89        501.11        54.91 o                         
  11   4   2        139.11        133.20        31.34 o                         
 -11   5   2        411.86        340.92        52.88 o                         
 -10   5   2        277.55        341.51        48.59 o                         
  -9   5   2        247.14        221.85        18.88 o                         
  -8   5   2        571.78        556.35        23.89 o                         
  -7   5   2        660.95        561.28        32.20 o                         
  -6   5   2       1900.58       1952.12        66.35 o                         
  -5   5   2       2617.20       2599.46        64.65 o                         
  -4   5   2      12866.68      13801.91       285.99 o                         
  -3   5   2       1991.33       1845.85        40.78 o                         
  -2   5   2        287.87        279.78         8.04 o                         
  -1   5   2        347.07        369.26         7.43 o                         
   0   5   2         31.50         30.57         3.80 o                         
   1   5   2       1252.03       1303.36        22.49 o                         
   2   5   2       2623.69       2207.47        37.83 o                         
   3   5   2       5340.81       5858.43       140.72 o                         
   4   5   2       5888.29       6526.29       107.07 o                         
   5   5   2       2427.54       2630.09        52.05 o                         
   6   5   2       2228.22       2410.25        43.24 o                         
   7   5   2        437.61        356.45        19.17 o                         
   8   5   2        539.74        545.79        26.80 o                         
   9   5   2        502.69        349.77        34.93 o                         
  10   5   2         61.88         18.46        32.34 o                         
  11   5   2        241.42        186.82        32.57 o                         
 -11   6   2         91.77         26.89        41.66 o                         
 -10   6   2         42.97         53.84        16.79 o                         
  -9   6   2        208.35        217.62        14.68 o                         
  -8   6   2         45.32         50.78        11.45 o                         
  -7   6   2        432.71        448.21        20.47 o                         
  -6   6   2       1164.18       1167.47        34.36 o                         
  -5   6   2       3038.15       3148.46        59.73 o                         
  -4   6   2       1772.53       1708.44        45.60 o                         
  -3   6   2       4919.17       5097.78       124.32 o                         
  -2   6   2       3000.99       2888.45        83.50 o                         
  -1   6   2       5181.97       5374.96        75.31 o                         
   0   6   2       4296.51       4191.27        79.07 o                         
   1   6   2         97.06         87.30         5.07 o                         
   2   6   2       1760.96       1733.68        36.12 o                         
   3   6   2        620.23        619.09        13.82 o                         
   4   6   2       1862.71       2210.45        39.87 o                         
   5   6   2       1320.50       1360.91        27.82 o                         
   6   6   2         24.52         25.99        10.99 o                         
   7   6   2        626.18        583.82        20.70 o                         
   8   6   2        538.38        501.61        27.02 o                         
   9   6   2         56.61         51.04        20.14 o                         
  10   6   2         62.22         50.48        38.95 o                         
 -10   7   2         13.72        -39.93        40.44 o                         
  -9   7   2        180.28        166.20        13.79 o                         
  -8   7   2        282.15        293.70        18.31 o                         
  -7   7   2         27.24         19.14        12.49 o                         
  -6   7   2        826.45        878.75        26.13 o                         
  -5   7   2         39.42         29.85         8.87 o                         
  -4   7   2       4803.42       4533.71        95.58 o                         
  -3   7   2       8034.11       8085.15       144.35 o                         
  -2   7   2       3209.42       3458.35        55.78 o                         
  -1   7   2          0.19          9.36         3.91 o                         
   0   7   2        254.21        238.55         6.58 o                         
   1   7   2       4214.29       4006.20        55.71 o                         
   2   7   2       1948.76       1729.32        30.88 o                         
   3   7   2        706.33        824.53        21.03 o                         
   4   7   2       2090.71       2174.56        44.23 o                         
   5   7   2       1832.87       1860.27        35.48 o                         
   6   7   2       1213.61       1293.59        30.90 o                         
   7   7   2       1630.66       1626.66        39.42 o                         
   8   7   2        151.01        134.85        15.64 o                         
   9   7   2         37.87         12.82        19.27 o                         
  10   7   2        336.14        345.57        50.65 o                         
 -10   8   2         40.51         53.05        39.41 o                         
  -9   8   2         60.70         62.34        13.58 o                         
  -8   8   2          2.35         -8.74        14.73 o                         
  -7   8   2       2009.36       1988.93        52.45 o                         
  -6   8   2        266.24        259.74        12.19 o                         
  -5   8   2       1577.02       1641.68        34.70 o                         
  -4   8   2        696.83        717.10        21.92 o                         
  -3   8   2        134.61        137.67         7.78 o                         
  -2   8   2       5832.84       6280.04       147.29 o                         
  -1   8   2        298.12        337.93         8.58 o                         
   0   8   2        280.09        205.27         6.48 o                         
   1   8   2        934.40        925.26        20.17 o                         
   2   8   2        196.04        244.59         9.01 o                         
   3   8   2       1057.28       1007.14        21.45 o                         
   4   8   2         51.15         66.30         7.94 o                         
   5   8   2        618.77        665.09        17.50 o                         
   6   8   2        487.69        526.71        16.94 o                         
   7   8   2       1079.83       1145.83        48.82 o                         
   8   8   2        642.19        549.66        21.57 o                         
   9   8   2        224.35        221.26        23.22 o                         
  10   8   2        225.99        170.74        45.32 o                         
 -10   9   2        129.04         92.05        42.10 o                         
  -9   9   2        510.59        503.09        20.83 o                         
  -8   9   2        618.68        618.57        30.36 o                         
  -7   9   2        690.25        645.97        18.68 o                         
  -6   9   2        684.20        732.73        20.45 o                         
  -5   9   2        755.67        767.48        29.68 o                         
  -4   9   2       2992.27       3205.71        65.94 o                         
  -3   9   2       4532.34       4472.30        85.26 o                         
  -2   9   2       1243.66       1288.70        24.22 o                         
  -1   9   2       2459.26       2773.29        39.73 o                         
   0   9   2       3280.04       3751.88        58.67 o                         
   1   9   2       4666.37       4499.07        91.80 o                         
   2   9   2       3379.68       3193.66        57.31 o                         
   3   9   2        838.08        859.67        18.77 o                         
   4   9   2        414.07        445.80        19.89 o                         
   5   9   2        799.97        791.76        19.69 o                         
   6   9   2       1944.05       1953.30        49.48 o                         
   7   9   2       1106.75       1119.37        30.32 o                         
   8   9   2        139.05        159.26        15.82 o                         
   9   9   2         29.33         19.93        19.96 o                         
  10   9   2        249.44        295.24        48.41 o                         
 -10  10   2         46.69         58.58        39.88 o                         
  -9  10   2        105.48         83.72        13.55 o                         
  -8  10   2         33.55         32.99        10.39 o                         
  -7  10   2         96.83         88.52        11.08 o                         
  -6  10   2        589.92        567.97        21.88 o                         
  -5  10   2       2354.72       2376.15        66.91 o                         
  -4  10   2        370.78        411.98        15.32 o                         
  -3  10   2         43.19         40.67         7.44 o                         
  -2  10   2       2067.00       2124.58        41.60 o                         
  -1  10   2         29.20         27.34         3.82 o                         
   0  10   2       1312.76       1368.53        23.32 o                         
   1  10   2       1084.37       1014.01        37.18 o                         
   2  10   2        942.45        921.42        17.56 o                         
   3  10   2         21.58         23.54         7.58 o                         
   4  10   2         93.28        111.20        10.02 o                         
   5  10   2       1192.54       1299.05        29.26 o                         
   6  10   2        507.89        516.39        17.16 o                         
   7  10   2         49.26         31.21        12.90 o                         
   8  10   2          7.34          8.57        14.06 o                         
   9  10   2        179.66        177.77        22.51 o                         
  10  10   2        290.19        243.40        45.31 o                         
  -9  11   2        259.32        266.40        23.82 o                         
  -8  11   2        467.77        499.51        18.79 o                         
  -7  11   2        107.29         95.82        10.76 o                         
  -6  11   2        117.73        116.12        11.24 o                         
  -5  11   2        922.42       1005.41        22.22 o                         
  -4  11   2       1907.70       1978.36        48.71 o                         
  -3  11   2       2860.95       2827.90        78.68 o                         
  -2  11   2       1530.34       1684.82        41.34 o                         
  -1  11   2       3175.87       3253.03        50.80 o                         
   0  11   2       1510.93       1596.49        27.65 o                         
   1  11   2       3487.85       3267.38       168.70 o                         
   2  11   2       3394.39       3338.41        54.61 o                         
   3  11   2       4136.94       4366.91        77.14 o                         
   4  11   2        616.23        635.58        28.07 o                         
   5  11   2        660.70        713.88        20.25 o                         
   6  11   2        146.69        156.13        13.84 o                         
   7  11   2        802.10        924.09        29.24 o                         
   8  11   2        266.79        291.56        28.41 o                         
   9  11   2        268.56        262.59        45.79 o                         
  -9  12   2        154.83        128.30        21.55 o                         
  -8  12   2         45.16          6.36        18.36 o                         
  -7  12   2        774.98        770.22        22.11 o                         
  -6  12   2        493.90        529.97        16.62 o                         
  -5  12   2        869.96        962.09        21.23 o                         
  -4  12   2       1228.50       1283.03        31.94 o                         
  -3  12   2        664.34        663.42        14.02 o                         
  -2  12   2       1258.69       1277.58        22.35 o                         
  -1  12   2         21.92         26.03         6.41 o                         
   0  12   2        506.99        513.49        12.18 o                         
   1  12   2        277.97        274.04        11.23 o                         
   2  12   2         46.71         46.22         6.14 o                         
   3  12   2        564.75        528.91        14.40 o                         
   4  12   2        942.07       1023.69        35.44 o                         
   5  12   2        239.35        268.15        13.58 o                         
   6  12   2        629.53        633.06        20.93 o                         
   7  12   2        155.67        195.68        17.61 o                         
   8  12   2        386.02        352.17        29.37 o                         
   9  12   2         71.92         28.06        25.23 o                         
  -9  13   2        550.74        542.45        31.30 o                         
  -8  13   2        688.88        693.77        43.38 o                         
  -7  13   2        137.32        135.84        14.79 o                         
  -6  13   2        797.67        908.32        23.64 o                         
  -5  13   2        150.10        140.85        10.65 o                         
  -4  13   2        335.14        374.42        16.54 o                         
  -3  13   2       1926.90       2173.84        38.84 o                         
  -2  13   2       2471.71       2604.01        41.43 o                         
  -1  13   2       1927.48       1946.50        41.84 o                         
   0  13   2        463.97        432.38        14.45 o                         
   1  13   2       2713.62       2873.62        58.69 o                         
   2  13   2        828.93        798.87        36.46 o                         
   3  13   2        241.39        236.18        10.36 o                         
   4  13   2       1306.20       1290.84        53.53 o                         
   5  13   2        210.82        223.66        17.43 o                         
   6  13   2        785.96        794.72        24.81 o                         
   7  13   2       1424.72       1517.95        36.59 o                         
   8  13   2        672.07        612.53        35.66 o                         
   9  13   2        247.09        162.01        39.29 o                         
  -8  14   2         66.49         78.46        30.72 o                         
  -7  14   2         43.86         58.36        15.19 o                         
  -6  14   2         30.26         31.20        10.75 o                         
  -5  14   2        212.77        234.36        11.83 o                         
  -4  14   2        164.59        170.79         9.30 o                         
  -3  14   2        997.61       1076.99        21.35 o                         
  -2  14   2        481.16        485.58        16.54 o                         
  -1  14   2         97.66        100.62        10.48 o                         
   0  14   2        399.21        417.63        11.72 o                         
   1  14   2         94.36        108.00        11.01 o                         
   2  14   2        112.16        103.12        14.73 o                         
   3  14   2        693.44        742.87        16.49 o                         
   4  14   2          1.72          6.35         9.38 o                         
   5  14   2        278.40        277.95        13.79 o                         
   6  14   2        216.38        237.58        14.46 o                         
   7  14   2        142.94         97.21        18.12 o                         
   8  14   2        133.37         98.99        24.30 o                         
  -8  15   2         30.50         14.06        16.86 o                         
  -7  15   2        441.70        451.83        25.72 o                         
  -6  15   2       1488.86       1657.00        45.00 o                         
  -5  15   2        178.94        223.11        11.46 o                         
  -4  15   2        330.59        359.49        14.96 o                         
  -3  15   2        203.06        195.68         8.42 o                         
  -2  15   2        487.56        508.95        17.23 o                         
  -1  15   2       3650.91       3674.20        69.01 o                         
   0  15   2       1525.26       1590.66        33.25 o                         
   1  15   2        166.26        156.05        13.46 o                         
   2  15   2        216.41        215.33        13.61 o                         
   3  15   2        782.14        709.84        21.91 o                         
   4  15   2        728.19        775.93        26.88 o                         
   5  15   2        514.33        564.76        19.63 o                         
   6  15   2         75.88         85.87        12.70 o                         
   7  15   2        248.35        212.69        23.71 o                         
   8  15   2        931.52        930.39        43.36 o                         
  -7  16   2        267.30        290.00        26.05 o                         
  -6  16   2         19.65         27.26        11.90 o                         
  -5  16   2        174.88        201.31        12.38 o                         
  -4  16   2         89.39        108.10        11.85 o                         
  -3  16   2        262.94        195.66        11.40 o                         
  -2  16   2         17.77         26.15        11.41 o                         
  -1  16   2         48.63         69.48        11.06 o                         
   0  16   2        159.83        181.41        11.89 o                         
   1  16   2        185.08        174.66        11.47 o                         
   2  16   2        107.15        133.22        12.59 o                         
   3  16   2        905.69        976.57        22.72 o                         
   4  16   2        232.25        237.73        15.30 o                         
   5  16   2        512.07        460.28        15.20 o                         
   6  16   2         32.65         37.86        14.37 o                         
   7  16   2        290.87        256.60        30.65 o                         
  -7  17   2        239.62        275.77        85.23 o                         
  -6  17   2       1221.18       1387.71        80.65 o                         
  -5  17   2        577.15        687.54        36.23 o                         
  -4  17   2        210.16        214.84        10.10 o                         
  -3  17   2        114.07        121.82        12.27 o                         
  -2  17   2        289.67        314.96        15.09 o                         
  -1  17   2        516.65        548.53        22.98 o                         
   0  17   2        634.68        614.60        25.75 o                         
   1  17   2        137.46        113.99        10.93 o                         
   2  17   2         50.32         67.79        12.55 o                         
   3  17   2        853.26        962.71        26.25 o                         
   4  17   2       1546.68       1775.33        50.87 o                         
   5  17   2        354.70        412.04        14.41 o                         
   6  17   2         82.40         75.62        23.97 o                         
  -6  18   2        101.03        140.50        32.28 o                         
  -5  18   2        208.74        269.38        33.53 o                         
  -4  18   2         40.53         40.30         5.66 o                         
  -3  18   2        148.39        159.02        12.92 o                         
  -2  18   2        102.87         92.46        11.59 o                         
  -1  18   2        211.36        212.61        13.26 o                         
   0  18   2        163.72        176.93        11.57 o                         
   1  18   2        320.21        314.03        19.20 o                         
   2  18   2         99.09        104.60        13.22 o                         
   3  18   2        526.48        578.47        21.89 o                         
   4  18   2          7.54          9.37        13.86 o                         
   5  18   2        297.21        362.74        25.76 o                         
   6  18   2         80.58         92.71        29.44 o                         
  -5  19   2         86.31        114.34        24.21 o                         
  -4  19   2        111.43        140.04        21.33 o                         
  -3  19   2        195.49        219.29        15.36 o                         
  -2  19   2        187.89        239.12        14.69 o                         
  -1  19   2        226.41        264.53        14.35 o                         
   0  19   2        105.25        112.93        11.27 o                         
   1  19   2         70.23         81.33        11.21 o                         
   2  19   2         50.28         72.65        13.22 o                         
   3  19   2        534.88        572.35        23.12 o                         
   4  19   2        798.25        934.75        37.22 o                         
   5  19   2        453.63        558.47        38.18 o                         
  -4  20   2         52.13         69.33        21.91 o                         
  -3  20   2        129.00        137.50        18.82 o                         
  -2  20   2         41.59         58.50        12.76 o                         
  -1  20   2         25.58         22.29        15.26 o                         
   0  20   2        106.50        109.91        15.61 o                         
   1  20   2         77.71        101.82        14.82 o                         
   2  20   2         24.71         33.85        13.60 o                         
   3  20   2        283.57        323.55        18.04 o                         
   4  20   2         42.29         44.66        27.39 o                         
  -2  21   2         57.22         69.28        23.98 o                         
  -1  21   2        236.79        283.88        42.78 o                         
   0  21   2        204.78        237.29        29.87 o                         
   1  21   2         64.20         72.66        15.01 o                         
   2  21   2        278.35        296.25        19.33 o                         
  -2 -21   3         38.20         32.75        10.39 o                         
  -1 -21   3        215.88        202.90        13.29 o                         
   0 -21   3        148.41        194.08        15.86 o                         
   1 -21   3         26.64         24.67        11.52 o                         
  -4 -20   3        393.94        390.69        24.98 o                         
  -3 -20   3         57.69         44.43         9.81 o                         
  -2 -20   3        109.79        109.40        12.68 o                         
  -1 -20   3         56.27         52.02        11.04 o                         
   0 -20   3        164.08        185.75        12.74 o                         
   1 -20   3        470.24        471.82        16.95 o                         
   2 -20   3         78.01         96.93        14.28 o                         
   3 -20   3        485.24        455.12        20.56 o                         
  -5 -19   3        112.81         78.31         8.78 o                         
  -4 -19   3        196.51        137.55        23.20 o                         
  -3 -19   3        370.56        325.48        33.38 o                         
  -2 -19   3        411.42        340.29        14.89 o                         
  -1 -19   3        111.07        117.13        11.37 o                         
   0 -19   3         22.91         47.21        10.65 o                         
   1 -19   3        367.64        370.79        15.17 o                         
   2 -19   3        813.68        782.34        21.88 o                         
   3 -19   3        325.76        326.46        17.74 o                         
   4 -19   3        122.54        105.36        15.22 o                         
   5 -19   3         19.38         15.94         7.79 o                         
  -6 -18   3        107.79         87.06        14.59 o                         
  -5 -18   3        407.01        386.50        22.49 o                         
  -4 -18   3        282.22        225.10        23.85 o                         
  -3 -18   3        206.69        164.88        12.22 o                         
  -2 -18   3         14.23          9.09         9.32 o                         
  -1 -18   3         80.77         70.42        10.39 o                         
   0 -18   3        156.57        162.39        11.20 o                         
   1 -18   3        786.45        738.79        27.65 o                         
   2 -18   3        142.06        137.06        11.77 o                         
   3 -18   3         33.46         46.62        11.37 o                         
   4 -18   3         41.95         41.44         6.45 o                         
   5 -18   3       1062.86        948.18        37.74 o                         
   6 -18   3        342.51        302.35        13.39 o                         
  -6 -17   3          2.15         20.39        12.83 o                         
  -5 -17   3         15.03         12.89         5.19 o                         
  -4 -17   3        522.17        429.82        32.33 o                         
  -3 -17   3        657.17        644.95        47.98 o                         
  -2 -17   3        370.72        365.19        23.62 o                         
  -1 -17   3         47.32         65.80        10.19 o                         
   0 -17   3          4.44          7.49         9.31 o                         
   1 -17   3        923.88        907.21        22.20 o                         
   2 -17   3       1824.07       1806.64        70.07 o                         
   3 -17   3        238.73        217.88        13.28 o                         
   4 -17   3         24.10         13.29         7.46 o                         
   5 -17   3         23.79         26.34         7.41 o                         
   6 -17   3        591.80        592.43        16.61 o                         
  -7 -16   3         51.92         19.17         5.60 o                         
  -6 -16   3         10.12          3.57         3.71 o                         
  -5 -16   3        125.63         91.07        13.58 o                         
  -4 -16   3        437.91        438.07        19.02 o                         
  -3 -16   3        383.17        321.61        12.16 o                         
  -2 -16   3        110.46         96.36         9.66 o                         
  -1 -16   3        576.26        587.34        16.78 o                         
   0 -16   3       1105.40       1082.10        24.42 o                         
   1 -16   3       1467.06       1429.44        33.70 o                         
   2 -16   3         49.34         61.68        10.30 o                         
   3 -16   3         25.26         31.40         6.40 o                         
   4 -16   3        556.02        498.76        14.01 o                         
   5 -16   3        944.62        903.04        20.37 o                         
   6 -16   3        722.05        672.61        28.81 o                         
   7 -16   3          7.91         17.35        10.44 o                         
  -8 -15   3        670.01        486.82        55.96 o                         
  -7 -15   3        575.64        489.32        43.37 o                         
  -6 -15   3        242.59        186.47        21.14 o                         
  -5 -15   3        452.87        448.41        14.70 o                         
  -4 -15   3        936.13        795.38        40.35 o                         
  -3 -15   3        245.61        232.08         8.78 o                         
  -2 -15   3       1325.87       1228.87        32.95 o                         
  -1 -15   3        316.75        316.58        12.59 o                         
   0 -15   3         97.92         99.20        10.39 o                         
   1 -15   3       2076.51       2023.99        38.39 o                         
   2 -15   3       1517.04       1456.22        73.82 o                         
   3 -15   3        121.11        105.92         7.54 o                         
   4 -15   3        517.30        494.51        12.41 o                         
   5 -15   3        293.45        274.41        11.59 o                         
   6 -15   3        512.26        488.66        20.55 o                         
   7 -15   3        402.82        380.77        16.86 o                         
  -8 -14   3        263.04        204.82        10.86 o                         
  -7 -14   3        336.28        270.67        23.91 o                         
  -6 -14   3        402.39        327.64        26.72 o                         
  -5 -14   3        640.23        554.17        40.58 o                         
  -4 -14   3        410.66        353.31        21.31 o                         
  -3 -14   3        128.39        124.55         6.07 o                         
  -2 -14   3        546.30        471.33        18.99 o                         
  -1 -14   3        304.51        302.83        11.99 o                         
   0 -14   3       1800.59       1783.96        34.14 o                         
   1 -14   3        532.27        504.40        21.69 o                         
   2 -14   3        533.40        470.01        35.17 o                         
   3 -14   3       1853.54       1726.52        49.32 o                         
   4 -14   3        221.68        201.54        10.56 o                         
   5 -14   3       1362.48       1276.37        31.53 o                         
   6 -14   3        277.69        274.52        12.50 o                         
   7 -14   3         93.24         97.31        14.19 o                         
   8 -14   3        257.16        264.40        18.49 o                         
  -9 -13   3         67.53         39.12        10.62 o                         
  -8 -13   3        468.24        450.90        29.11 o                         
  -7 -13   3        534.96        491.55        28.14 o                         
  -6 -13   3          7.50          7.57         5.63 o                         
  -5 -13   3         79.72         67.93         8.13 o                         
  -4 -13   3        695.85        666.87        40.49 o                         
  -3 -13   3       1656.03       1433.32        38.26 o                         
  -2 -13   3        778.98        790.59        19.39 o                         
  -1 -13   3         32.50         40.45         7.86 o                         
   0 -13   3       1138.72       1136.52        23.86 o                         
   1 -13   3       1595.56       1553.16        36.81 o                         
   2 -13   3       1599.52       1487.20        27.17 o                         
   3 -13   3        561.99        544.50        12.54 o                         
   4 -13   3       1296.03       1197.18        23.83 o                         
   5 -13   3        383.90        343.27        12.52 o                         
   6 -13   3       1225.18       1252.22        36.90 o                         
   7 -13   3        678.02        656.48        29.90 o                         
   8 -13   3        149.77        135.80        18.41 o                         
  -9 -12   3        169.68        141.55        12.20 o                         
  -8 -12   3        116.64        112.64         9.71 o                         
  -7 -12   3        476.74        438.74        17.29 o                         
  -6 -12   3        786.95        683.98        31.12 o                         
  -5 -12   3         36.84         25.12         7.72 o                         
  -4 -12   3        866.00        774.84        43.09 o                         
  -3 -12   3        129.13        116.72         6.43 o                         
  -2 -12   3        738.72        668.65        12.66 o                         
  -1 -12   3       1644.57       1586.87        40.78 o                         
   0 -12   3        482.01        491.38        13.73 o                         
   1 -12   3        923.54        859.21        20.90 o                         
   2 -12   3       1598.78       1539.19        41.04 o                         
   3 -12   3        769.11        793.21        16.71 o                         
   4 -12   3       1497.51       1459.31        30.36 o                         
   5 -12   3        609.22        611.97        37.10 o                         
   6 -12   3        135.67        119.14        15.80 o                         
   7 -12   3        448.23        438.21        30.03 o                         
   8 -12   3        136.55        143.14        19.13 o                         
   9 -12   3          0.34         -6.96        18.97 o                         
  -9 -11   3         86.24         70.61        11.77 o                         
  -8 -11   3        106.73         90.56         9.71 o                         
  -7 -11   3         45.68         45.03         8.45 o                         
  -6 -11   3        303.86        286.23        11.21 o                         
  -5 -11   3       2795.99       2695.93       145.35 o                         
  -4 -11   3        438.63        411.15        23.64 o                         
  -3 -11   3       1281.11       1145.96        42.35 o                         
  -2 -11   3        570.69        549.20        12.10 o                         
  -1 -11   3       3115.84       3060.40        43.07 o                         
   0 -11   3       1531.18       1453.31        59.02 o                         
   1 -11   3       1378.92       1327.35        50.88 o                         
   2 -11   3       1009.11        964.87        19.19 o                         
   3 -11   3        236.45        221.05         7.34 o                         
   4 -11   3       2802.24       2649.00        54.93 o                         
   5 -11   3       1964.85       1977.69        51.33 o                         
   6 -11   3        624.84        607.85        24.23 o                         
   7 -11   3        232.37        243.40        19.04 o                         
   8 -11   3        609.59        646.91        24.75 o                         
   9 -11   3        922.33        992.28        32.21 o                         
 -10 -10   3        159.24        188.29        17.31 o                         
  -9 -10   3        160.79        147.48        12.79 o                         
  -8 -10   3         65.97         75.67         9.32 o                         
  -7 -10   3       1287.74       1319.16        24.50 o                         
  -6 -10   3       2035.97       1973.05        33.68 o                         
  -5 -10   3       1737.77       1747.81        49.26 o                         
  -4 -10   3        465.94        437.03        14.12 o                         
  -3 -10   3        144.61        139.03         9.05 o                         
  -2 -10   3       2324.13       2192.32        32.67 o                         
  -1 -10   3       1528.87       1421.87        30.72 o                         
   0 -10   3        984.93       1002.08        18.32 o                         
   1 -10   3        266.60        264.13        12.00 o                         
   2 -10   3        729.44        729.39        12.68 o                         
   3 -10   3       5787.95       5927.31        79.17 o                         
   4 -10   3       1310.25       1205.08        33.43 o                         
   5 -10   3        640.34        704.91        24.65 o                         
   6 -10   3        326.89        314.96        16.54 o                         
   7 -10   3        145.33        181.57        15.87 o                         
   8 -10   3        646.07        693.26        25.56 o                         
   9 -10   3         23.32         35.68        16.68 o                         
 -10  -9   3        288.52        310.18        18.76 o                         
  -9  -9   3         63.25         55.50        11.72 o                         
  -8  -9   3         84.55         78.80         9.41 o                         
  -7  -9   3        295.69        295.10        11.03 o                         
  -6  -9   3       3580.86       3587.09        75.03 o                         
  -5  -9   3       2365.08       2230.89        38.09 o                         
  -4  -9   3        528.38        477.20        13.33 o                         
  -3  -9   3         74.79         72.53         5.10 o                         
  -2  -9   3       1173.54       1085.48        33.39 o                         
  -1  -9   3         49.86         16.43         4.37 o                         
   0  -9   3        639.62        562.03        15.23 o                         
   1  -9   3        685.43        705.12        13.40 o                         
   2  -9   3        756.91        830.86        14.62 o                         
   3  -9   3        801.02        808.40        20.45 o                         
   4  -9   3       3620.33       3482.55       103.88 o                         
   5  -9   3       1643.09       1713.66        46.94 o                         
   6  -9   3        495.91        502.58        19.55 o                         
   7  -9   3        647.89        673.33        23.96 o                         
   8  -9   3        512.65        576.85        23.77 o                         
   9  -9   3        461.43        507.69        23.83 o                         
  10  -9   3        155.18        157.67        16.62 o                         
 -10  -8   3        364.88        348.48        24.95 o                         
  -9  -8   3        448.78        452.26        17.20 o                         
  -8  -8   3        427.74        430.14        13.46 o                         
  -7  -8   3       2259.00       2406.99        36.95 o                         
  -6  -8   3       2014.95       2067.15        31.82 o                         
  -5  -8   3        239.98        217.11        10.70 o                         
  -4  -8   3        575.04        613.01        16.14 o                         
  -3  -8   3        604.06        559.71        22.52 o                         
  -2  -8   3       1687.04       1425.43        28.05 o                         
  -1  -8   3       1692.50       1630.77        30.10 o                         
   0  -8   3        375.80        390.40         9.50 o                         
   1  -8   3       1035.37       1113.78        18.11 o                         
   2  -8   3       5468.86       5337.89        75.15 o                         
   3  -8   3       4763.50       4484.68       103.56 o                         
   4  -8   3       2101.77       1971.08        59.79 o                         
   5  -8   3        233.56        239.63        13.49 o                         
   6  -8   3        334.81        388.69        17.89 o                         
   7  -8   3        737.07        768.61        30.10 o                         
   8  -8   3        477.35        518.04        22.85 o                         
   9  -8   3         36.83         37.13        18.62 o                         
  10  -8   3        230.36        241.20        17.96 o                         
 -10  -7   3        707.10        773.10        27.18 o                         
  -9  -7   3        126.45        117.33        12.05 o                         
  -8  -7   3        730.54        759.31        17.33 o                         
  -7  -7   3        465.20        489.40        13.36 o                         
  -6  -7   3       1269.49       1325.17        22.52 o                         
  -5  -7   3       5765.90       5931.82        79.92 o                         
  -4  -7   3        440.37        499.37        11.14 o                         
  -3  -7   3       1808.41       1819.07        30.49 o                         
  -2  -7   3        695.29        691.57        23.44 o                         
  -1  -7   3       1811.60       1509.71        26.02 o                         
   0  -7   3       2924.09       2783.73        50.46 o                         
   1  -7   3       1182.95       1104.16        19.12 o                         
   2  -7   3        405.73        465.42        23.60 o                         
   3  -7   3       4130.06       3649.79       110.83 o                         
   4  -7   3       5024.77       5299.92       181.17 o                         
   5  -7   3        952.02        944.68        46.01 o                         
   6  -7   3        169.76        182.70        14.44 o                         
   7  -7   3        806.57        865.75        33.92 o                         
   8  -7   3         76.48         93.78        16.08 o                         
   9  -7   3        435.39        468.65        23.39 o                         
  10  -7   3        232.85        234.06        17.92 o                         
 -11  -6   3        174.90        149.73        18.13 o                         
 -10  -6   3        203.52        217.21        20.97 o                         
  -9  -6   3        504.21        516.25        17.21 o                         
  -8  -6   3         38.74         29.01        10.55 o                         
  -7  -6   3       3005.30       3123.27        45.94 o                         
  -6  -6   3       1686.83       1704.42        27.20 o                         
  -5  -6   3       1646.39       1836.00        28.05 o                         
  -4  -6   3       2471.49       2649.96        37.51 o                         
  -3  -6   3        676.72        640.13        13.01 o                         
  -2  -6   3       2037.88       2003.24        54.77 o                         
  -1  -6   3       2253.97       2035.58        51.60 o                         
   0  -6   3        440.09        378.34         9.42 o                         
   1  -6   3       4294.21       4166.54        95.41 o                         
   2  -6   3       3162.87       3320.52       116.64 o                         
   3  -6   3      19639.29      19865.59       716.29 o                         
   4  -6   3        210.02        228.72        14.03 o                         
   5  -6   3       1091.35       1124.03        29.27 o                         
   6  -6   3        129.00        137.96        13.39 o                         
   7  -6   3       1707.40       1750.30        43.91 o                         
   8  -6   3        919.68        934.15        34.28 o                         
   9  -6   3        563.78        542.56        32.49 o                         
  10  -6   3        355.40        356.94        21.63 o                         
 -11  -5   3        283.97        267.05        20.37 o                         
 -10  -5   3         54.11         59.29        15.54 o                         
  -9  -5   3        505.59        499.17        17.07 o                         
  -8  -5   3       1477.86       1502.89        29.90 o                         
  -7  -5   3         52.58         49.67         8.66 o                         
  -6  -5   3       7769.40       8263.64       110.17 o                         
  -5  -5   3       8079.50       8729.29       115.44 o                         
  -4  -5   3        103.24         78.36         7.00 o                         
  -3  -5   3       3281.18       3238.25        46.93 o                         
  -2  -5   3       5566.46       5278.33       124.17 o                         
  -1  -5   3       1059.60        999.98        20.38 o                         
   0  -5   3       1847.08       1865.48        42.94 o                         
   1  -5   3       1305.75       1232.15        30.85 o                         
   2  -5   3       3608.43       3878.21        69.58 o                         
   3  -5   3       9739.71      10388.52       258.95 o                         
   4  -5   3       6986.85       7952.37       252.37 o                         
   5  -5   3       1650.33       1655.15        51.99 o                         
   6  -5   3        997.01        999.31        29.94 o                         
   7  -5   3        747.34        760.18        27.46 o                         
   8  -5   3        779.17        763.17        27.17 o                         
   9  -5   3        815.96        819.74        27.51 o                         
  10  -5   3        722.45        722.33        28.09 o                         
 -11  -4   3         61.36         77.06        17.56 o                         
 -10  -4   3        226.33        211.17        18.28 o                         
  -9  -4   3        278.11        248.95        14.06 o                         
  -8  -4   3        440.70        439.74        15.63 o                         
  -7  -4   3       1384.53       1420.58        24.53 o                         
  -6  -4   3       1513.60       1588.75        25.64 o                         
  -5  -4   3       2824.66       3022.78        45.38 o                         
  -4  -4   3       2909.55       3010.82        44.76 o                         
  -3  -4   3       3594.90       3836.10        87.18 o                         
  -2  -4   3        550.48        512.98        31.12 o                         
  -1  -4   3       2937.87       3026.76        67.08 o                         
   0  -4   3       2179.32       2048.11        53.13 o                         
   1  -4   3       3058.07       2724.76        78.05 o                         
   2  -4   3       3963.53       4057.84        93.49 o                         
   3  -4   3       9008.32       8441.42       246.28 o                         
   4  -4   3       3781.79       4146.95       137.64 o                         
   5  -4   3       2954.82       3152.25        73.07 o                         
   6  -4   3       1304.58       1290.87        33.99 o                         
   7  -4   3        468.76        467.89        20.92 o                         
   8  -4   3        466.82        507.75        23.11 o                         
   9  -4   3         47.65         61.43        12.94 o                         
  10  -4   3        477.16        461.25        23.80 o                         
  11  -4   3         72.44         46.55        28.03 o                         
 -11  -3   3        116.66        116.08        20.10 o                         
 -10  -3   3        853.63        814.10        32.28 o                         
  -9  -3   3        465.13        453.44        17.92 o                         
  -8  -3   3       2063.80       2073.39        44.41 o                         
  -7  -3   3        525.31        513.15        17.75 o                         
  -6  -3   3        421.78        441.37        15.68 o                         
  -5  -3   3         85.45        125.41         8.70 o                         
  -4  -3   3       1659.75       1887.89        33.81 o                         
  -3  -3   3       9613.83      10198.39       164.00 o                         
  -2  -3   3       2434.08       2526.68        59.16 o                         
  -1  -3   3        361.61        328.28        12.73 o                         
   0  -3   3        943.11        901.61        19.43 o                         
   1  -3   3      18451.34      16021.95       437.97 o                         
   2  -3   3       2328.74       2168.74       116.38 o                         
   3  -3   3       2398.34       2434.42       101.13 o                         
   4  -3   3       2086.92       2271.73        97.60 o                         
   5  -3   3        380.68        461.83        33.67 o                         
   6  -3   3       2341.92       2493.63       110.78 o                         
   7  -3   3        351.43        413.06        38.56 o                         
   8  -3   3        472.17        461.18        31.46 o                         
   9  -3   3         31.61         40.68        14.10 o                         
  10  -3   3        398.02        394.83        25.44 o                         
  11  -3   3        182.32        168.90        30.44 o                         
 -11  -2   3        157.58        173.86        21.58 o                         
 -10  -2   3        822.41        838.53        33.03 o                         
  -9  -2   3       3219.24       3449.59        76.96 o                         
  -8  -2   3        394.59        408.56        22.29 o                         
  -7  -2   3       1024.66       1014.69        35.14 o                         
  -6  -2   3        396.08        407.43        14.37 o                         
  -5  -2   3       4286.24       4473.49        81.87 o                         
  -4  -2   3       4638.43       4588.91        82.84 o                         
  -3  -2   3       6314.00       6519.65       105.23 o                         
  -2  -2   3       4616.51       4686.49        70.51 o                         
  -1  -2   3       4059.24       4306.77        84.37 o                         
   0  -2   3       4452.29       4277.44       241.12 o                         
   1  -2   3      61014.09      56778.47      2755.29 o                         
   2  -2   3       1004.38        949.66        30.16 o                         
   3  -2   3       3615.71       3868.46       155.69 o                         
   4  -2   3        166.57        179.99        22.90 o                         
   5  -2   3       3020.93       3385.63       142.24 o                         
   6  -2   3        663.49        613.71        41.54 o                         
   7  -2   3       1793.67       1925.24        92.65 o                         
   8  -2   3        101.94         98.14        17.23 o                         
   9  -2   3        188.80        199.93        20.39 o                         
  10  -2   3       1092.79       1137.68        40.80 o                         
  11  -2   3        182.48        148.57        41.38 o                         
 -11  -1   3          1.71          4.87        19.48 o                         
 -10  -1   3        124.99        124.35        17.75 o                         
  -9  -1   3        723.69        743.18        27.26 o                         
  -8  -1   3       3772.61       3766.82        87.23 o                         
  -7  -1   3        641.15        623.88        19.84 o                         
  -6  -1   3        244.72        232.99        12.60 o                         
  -5  -1   3       1950.91       2137.00        35.81 o                         
  -4  -1   3        133.67        128.49         7.29 o                         
  -3  -1   3       3707.04       3796.82        83.84 o                         
  -2  -1   3      15661.44      16290.89       281.82 o                         
  -1  -1   3       2907.52       2894.00        51.47 o                         
   0  -1   3       1272.81       1105.20        27.18 o                         
   1  -1   3       7090.08       7142.81       188.05 o                         
   2  -1   3       1761.60       1595.56        39.38 o                         
   3  -1   3        655.12        673.24        23.15 o                         
   4  -1   3        257.01        259.38        16.02 o                         
   5  -1   3        346.24        373.37        25.17 o                         
   6  -1   3       3782.77       3925.48       113.88 o                         
   7  -1   3       3035.55       3299.00        65.03 o                         
   8  -1   3        122.14        166.75        16.77 o                         
   9  -1   3         57.62         71.74        16.72 o                         
  10  -1   3        604.79        603.74        26.63 o                         
  11  -1   3        460.64        470.87        53.08 o                         
 -11   0   3        128.86        144.42        30.76 o                         
 -10   0   3        321.12        295.21        20.45 o                         
  -9   0   3        496.80        516.87        20.93 o                         
  -8   0   3       1937.72       2010.78        44.15 o                         
  -7   0   3         17.78         35.75        11.17 o                         
  -6   0   3        700.43        730.73        20.35 o                         
  -5   0   3       6720.12       7513.70       121.97 o                         
  -4   0   3       1592.51       1535.77        28.41 o                         
  -3   0   3        207.54        200.87         8.44 o                         
  -2   0   3         75.07         84.80         6.57 o                         
  -1   0   3       3015.19       3176.21        51.38 o                         
   0   0   3      10156.52       9530.33       212.27 o                         
   1   0   3         10.51         11.01         7.49 o                         
   2   0   3        778.13        676.09        19.87 o                         
   3   0   3         17.84         20.25         7.15 o                         
   4   0   3       1780.27       1941.13        56.39 o                         
   5   0   3       3264.81       3631.56       133.28 o                         
   6   0   3       4702.04       5112.69       143.96 o                         
   7   0   3       2651.09       2792.94        87.05 o                         
   8   0   3         18.68         18.24        12.49 o                         
   9   0   3         52.82         63.23        13.49 o                         
  10   0   3        575.06        587.61        72.22 o                         
  11   0   3          5.49          1.70        17.29 o                         
 -11   1   3          5.05         -5.96        28.17 o                         
 -10   1   3        147.11        137.99        19.65 o                         
  -9   1   3        771.28        752.61        24.85 o                         
  -8   1   3       3638.97       3675.27        81.94 o                         
  -7   1   3        652.55        666.27        23.12 o                         
  -6   1   3        274.15        294.72        15.21 o                         
  -5   1   3       1962.51       2205.35        49.11 o                         
  -4   1   3         51.22         52.39         7.34 o                         
  -3   1   3       3921.09       4051.91        72.50 o                         
  -2   1   3      16306.26      17554.82       255.02 o                         
  -1   1   3       2818.98       2875.08        46.53 o                         
   0   1   3       1216.60       1069.05        20.32 o                         
   1   1   3       6554.95       6794.63       187.27 o                         
   2   1   3       1760.02       1557.48        37.02 o                         
   3   1   3        563.12        549.52        16.78 o                         
   4   1   3        279.22        280.76        15.99 o                         
   5   1   3        383.10        411.34        19.67 o                         
   6   1   3       3765.90       3820.05       119.32 o                         
   7   1   3       2841.90       2948.98        67.52 o                         
   8   1   3        106.17        108.06        14.67 o                         
   9   1   3         56.18         58.81        13.38 o                         
  10   1   3        607.29        598.50        39.36 o                         
  11   1   3        440.38        430.94        37.48 o                         
 -11   2   3        184.32        178.35        49.05 o                         
 -10   2   3        806.77        782.81        29.50 o                         
  -9   2   3       3121.95       3394.10        97.65 o                         
  -8   2   3        359.01        343.35        19.55 o                         
  -7   2   3        987.75        979.65        29.15 o                         
  -6   2   3        407.30        445.52        27.09 o                         
  -5   2   3       4422.75       4830.70        99.21 o                         
  -4   2   3       4650.87       4720.46       111.42 o                         
  -3   2   3       6501.66       7001.20       122.55 o                         
  -2   2   3       4412.37       4515.61        72.91 o                         
  -1   2   3       3828.73       4231.57        63.10 o                         
   0   2   3       4017.42       4153.97        66.32 o                         
   1   2   3      61437.54      59600.34      1321.69 o                         
   2   2   3        925.04        871.30        24.50 o                         
   3   2   3       3699.02       3917.76       105.78 o                         
   4   2   3        198.05        201.18         9.41 o                         
   5   2   3       3197.60       3275.58        89.20 o                         
   6   2   3        649.39        623.76        25.28 o                         
   7   2   3       1748.65       1738.16        51.12 o                         
   8   2   3        118.36        105.06        15.17 o                         
   9   2   3        124.13        129.75        15.89 o                         
  10   2   3        946.82        879.79        46.63 o                         
  11   2   3        161.14        129.47        43.66 o                         
 -11   3   3        109.44        132.47        45.04 o                         
 -10   3   3        872.67        877.30        36.05 o                         
  -9   3   3        407.02        429.33        22.24 o                         
  -8   3   3       2033.27       2094.16        51.42 o                         
  -7   3   3        488.02        489.75        20.48 o                         
  -6   3   3        486.74        481.83        23.22 o                         
  -5   3   3         95.86        163.78        15.25 o                         
  -4   3   3       1377.96       1676.82        44.90 o                         
  -3   3   3       8993.98       9927.36       224.82 o                         
  -2   3   3       2127.07       2063.95        36.02 o                         
  -1   3   3        442.07        442.41        10.33 o                         
   0   3   3        779.17        742.52        15.63 o                         
   1   3   3      18138.17      17302.06       296.88 o                         
   2   3   3       2691.00       2683.00        55.21 o                         
   3   3   3       2426.89       2448.11        60.41 o                         
   4   3   3       2056.30       2174.93        43.09 o                         
   5   3   3        450.48        466.20        22.75 o                         
   6   3   3       2385.26       2459.33        69.18 o                         
   7   3   3        349.84        372.10        22.44 o                         
   8   3   3        552.65        525.69        27.34 o                         
   9   3   3         39.14         27.68        14.68 o                         
  10   3   3        385.19        242.85        48.57 o                         
  11   3   3        217.63        171.77        32.38 o                         
 -11   4   3         64.40         53.79        44.12 o                         
 -10   4   3        229.35        203.75        23.19 o                         
  -9   4   3        175.67        183.77        18.40 o                         
  -8   4   3        519.29        531.61        23.00 o                         
  -7   4   3       1484.56       1510.52        39.41 o                         
  -6   4   3       1582.14       1641.98        40.40 o                         
  -5   4   3       2785.43       3051.09        79.28 o                         
  -4   4   3       2871.67       3091.63        75.78 o                         
  -3   4   3       3463.06       3747.37        57.69 o                         
  -2   4   3        638.34        637.83        13.66 o                         
  -1   4   3       3258.54       3430.60        56.23 o                         
   0   4   3       1884.95       1894.66        29.36 o                         
   1   4   3       3388.41       3127.88        47.19 o                         
   2   4   3       3966.53       4313.99        65.38 o                         
   3   4   3       8725.28       8937.03       171.07 o                         
   4   4   3       3716.94       4115.88        76.15 o                         
   5   4   3       2739.66       2993.32        58.17 o                         
   6   4   3       1293.73       1239.18        29.79 o                         
   7   4   3        525.36        483.18        23.39 o                         
   8   4   3        459.67        499.77        25.46 o                         
   9   4   3         53.94         47.06        14.40 o                         
  10   4   3        450.72        187.78       109.43 o                         
  11   4   3         82.86         71.37        29.43 o                         
 -11   5   3        267.40        278.73        50.35 o                         
 -10   5   3         52.79         77.99        39.35 o                         
  -9   5   3        435.00        454.64        23.06 o                         
  -8   5   3       1446.81       1425.46        46.89 o                         
  -7   5   3         53.75         60.10        13.94 o                         
  -6   5   3       7834.39       8466.96       326.09 o                         
  -5   5   3       8113.19       8987.10       207.20 o                         
  -4   5   3        115.36         84.71         8.45 o                         
  -3   5   3       3266.15       3253.57        50.87 o                         
  -2   5   3       5692.22       5724.44        85.46 o                         
  -1   5   3       1236.60       1244.92        20.79 o                         
   0   5   3       1475.55       1447.23        20.48 o                         
   1   5   3       1139.71       1020.52        19.22 o                         
   2   5   3       4030.08       4210.62        77.13 o                         
   3   5   3       9550.81      10212.07       164.07 o                         
   4   5   3       6807.33       7254.82       161.61 o                         
   5   5   3       1698.64       1751.70        37.17 o                         
   6   5   3       1002.44       1015.20        26.57 o                         
   7   5   3        637.66        642.93        21.61 o                         
   8   5   3        883.19        827.42        34.76 o                         
   9   5   3        800.51        723.26        40.53 o                         
  10   5   3        694.81        639.68        60.25 o                         
 -11   6   3        171.22        163.27        46.25 o                         
 -10   6   3        203.81        212.79        35.97 o                         
  -9   6   3        492.00        435.31        18.43 o                         
  -8   6   3         53.16         51.98        12.03 o                         
  -7   6   3       3112.34       3192.83        79.77 o                         
  -6   6   3       1777.08       1816.49        48.86 o                         
  -5   6   3       1715.93       1984.49        51.54 o                         
  -4   6   3       2507.96       2683.97        57.49 o                         
  -3   6   3        721.01        706.75        14.96 o                         
  -2   6   3       1768.13       1731.08        35.61 o                         
  -1   6   3       2382.11       2352.49        42.91 o                         
   0   6   3        344.84        274.03         7.14 o                         
   1   6   3       4436.26       4110.17        67.07 o                         
   2   6   3       2855.63       2850.24        46.83 o                         
   3   6   3      19876.82      20887.25       331.47 o                         
   4   6   3        160.07        181.26        13.86 o                         
   5   6   3       1093.21       1125.10        26.79 o                         
   6   6   3        110.64        116.76        12.30 o                         
   7   6   3       1687.78       1708.59        45.12 o                         
   8   6   3        937.30        898.48        36.65 o                         
   9   6   3        551.55        531.70        28.90 o                         
  10   6   3        375.62        317.14        50.13 o                         
 -10   7   3        779.38        785.34        62.35 o                         
  -9   7   3        100.50        100.91        13.14 o                         
  -8   7   3        664.55        654.68        24.14 o                         
  -7   7   3        445.15        504.59        44.40 o                         
  -6   7   3       1149.94       1202.29        56.06 o                         
  -5   7   3       5626.58       5762.49       105.08 o                         
  -4   7   3        393.70        468.41        14.54 o                         
  -3   7   3       1902.94       1988.55        76.80 o                         
  -2   7   3        643.59        653.70        13.85 o                         
  -1   7   3       1858.83       1670.54        23.63 o                         
   0   7   3       2949.27       2775.39        47.65 o                         
   1   7   3       1213.91       1034.03        19.56 o                         
   2   7   3        478.27        519.77        11.75 o                         
   3   7   3       4043.36       3964.25        66.55 o                         
   4   7   3       4961.17       5096.54        85.13 o                         
   5   7   3        898.14        887.91        22.85 o                         
   6   7   3        181.31        209.11        14.71 o                         
   7   7   3        743.59        777.99        27.85 o                         
   8   7   3         58.17         55.56        14.17 o                         
   9   7   3        323.32        353.79        25.54 o                         
  10   7   3        218.89        208.33        45.78 o                         
 -10   8   3        355.93        286.33        46.39 o                         
  -9   8   3        467.03        462.32        23.05 o                         
  -8   8   3        382.53        387.75        20.62 o                         
  -7   8   3       2218.18       2437.06        63.46 o                         
  -6   8   3       2111.46       2152.83        44.58 o                         
  -5   8   3        226.12        219.00        11.65 o                         
  -4   8   3        524.65        586.53        18.24 o                         
  -3   8   3        669.52        657.53        19.91 o                         
  -2   8   3       1708.87       1617.06        29.81 o                         
  -1   8   3       1953.88       2016.41        28.52 o                         
   0   8   3        354.43        366.85         8.13 o                         
   1   8   3       1070.39       1082.42        18.82 o                         
   2   8   3       5420.23       5276.13        86.13 o                         
   3   8   3       5068.13       5002.09        83.43 o                         
   4   8   3       2209.86       2204.32        43.87 o                         
   5   8   3        212.35        218.46        12.78 o                         
   6   8   3        312.29        333.89        18.14 o                         
   7   8   3        897.50        893.28        26.08 o                         
   8   8   3        501.77        478.10        20.71 o                         
   9   8   3         38.33         62.39        29.88 o                         
  10   8   3        240.86        267.45        47.84 o                         
 -10   9   3        347.27        361.39        49.47 o                         
  -9   9   3         96.91        110.01        15.98 o                         
  -8   9   3         98.26         90.54        13.59 o                         
  -7   9   3        339.44        320.16        14.38 o                         
  -6   9   3       3512.81       3516.03        74.48 o                         
  -5   9   3       2359.63       2396.94        43.88 o                         
  -4   9   3        523.27        467.52        13.69 o                         
  -3   9   3         56.18         60.86         7.16 o                         
  -2   9   3       1261.53       1276.56        24.83 o                         
  -1   9   3         65.30         49.65         4.62 o                         
   0   9   3        494.58        410.33        11.08 o                         
   1   9   3        714.22        704.55        17.18 o                         
   2   9   3        701.24        800.67        15.82 o                         
   3   9   3        766.31        809.81        21.31 o                         
   4   9   3       3780.09       3857.54       104.04 o                         
   5   9   3       1714.21       1833.65        42.52 o                         
   6   9   3        486.62        495.89        27.77 o                         
   7   9   3        664.56        637.03        25.94 o                         
   8   9   3        612.23        627.92        26.19 o                         
   9   9   3        447.19        406.01        33.17 o                         
  10   9   3        143.06        133.07        42.78 o                         
 -10  10   3        155.57        101.78        40.56 o                         
  -9  10   3        184.75        187.21        15.91 o                         
  -8  10   3         44.86         44.21        13.13 o                         
  -7  10   3       1305.05       1356.74        36.89 o                         
  -6  10   3       2072.92       2078.44        44.98 o                         
  -5  10   3       1687.32       1799.92        36.74 o                         
  -4  10   3        402.94        407.53        14.82 o                         
  -3  10   3        127.80        139.81         8.13 o                         
  -2  10   3       1992.64       1995.04        44.24 o                         
  -1  10   3       1716.82       1746.19        26.49 o                         
   0  10   3       1047.89       1079.42        24.92 o                         
   1  10   3        322.31        291.97        16.09 o                         
   2  10   3        570.66        576.34        14.30 o                         
   3  10   3       6127.18       6648.54       115.80 o                         
   4  10   3       1291.04       1314.72        36.12 o                         
   5  10   3        604.04        661.90        18.53 o                         
   6  10   3        342.19        348.09        19.84 o                         
   7  10   3        154.31        186.81        17.32 o                         
   8  10   3        637.30        587.50        35.06 o                         
   9  10   3         18.61         36.54        25.93 o                         
  -9  11   3         72.07         48.25        20.52 o                         
  -8  11   3        124.89        114.26        19.92 o                         
  -7  11   3         27.34         55.10        11.19 o                         
  -6  11   3        222.07        239.17        12.77 o                         
  -5  11   3       2932.48       3001.81        58.66 o                         
  -4  11   3        410.06        422.75        15.13 o                         
  -3  11   3       1280.00       1263.13        28.20 o                         
  -2  11   3        498.35        490.01        12.73 o                         
  -1  11   3       3051.57       3063.23        41.42 o                         
   0  11   3       1478.00       1396.75        51.31 o                         
   1  11   3       1287.06       1204.60        58.46 o                         
   2  11   3       1021.01        982.05        22.34 o                         
   3  11   3        262.89        242.52        11.49 o                         
   4  11   3       2788.37       2976.65        56.32 o                         
   5  11   3       1943.83       1975.63        59.24 o                         
   6  11   3        539.51        560.17        23.05 o                         
   7  11   3        248.41        239.18        18.14 o                         
   8  11   3        611.07        575.84        52.82 o                         
   9  11   3        847.82        849.06        43.98 o                         
  -9  12   3        179.63        167.47        22.44 o                         
  -8  12   3        120.67        115.53        14.60 o                         
  -7  12   3        562.15        557.73        18.18 o                         
  -6  12   3        864.91        834.03        22.78 o                         
  -5  12   3         19.84         23.55         8.79 o                         
  -4  12   3        786.16        787.38        19.53 o                         
  -3  12   3        166.16        182.35        11.10 o                         
  -2  12   3        615.65        590.07        17.08 o                         
  -1  12   3       1759.10       1781.94        48.28 o                         
   0  12   3        480.15        506.89        11.96 o                         
   1  12   3        848.13        887.44        21.37 o                         
   2  12   3       1620.02       1522.40        54.19 o                         
   3  12   3        940.02        989.25        24.02 o                         
   4  12   3       1555.29       1578.93        43.63 o                         
   5  12   3        588.04        603.53        20.52 o                         
   6  12   3        170.28        182.16        18.48 o                         
   7  12   3        456.13        479.07        19.96 o                         
   8  12   3        149.00        153.00        24.53 o                         
   9  12   3          2.01        -16.15        36.23 o                         
  -9  13   3         79.88         50.04        20.53 o                         
  -8  13   3        402.33        414.45        25.28 o                         
  -7  13   3        558.58        609.64        21.76 o                         
  -6  13   3         11.32         12.81        11.04 o                         
  -5  13   3         44.75         52.91        10.25 o                         
  -4  13   3        680.12        726.40        25.77 o                         
  -3  13   3       1663.33       1629.67        37.90 o                         
  -2  13   3        744.58        799.61        17.46 o                         
  -1  13   3         50.67         57.84         6.97 o                         
   0  13   3       1129.14       1195.10        28.74 o                         
   1  13   3       1602.49       1694.50        35.86 o                         
   2  13   3       1638.46       1731.94        33.19 o                         
   3  13   3        546.22        568.47        15.77 o                         
   4  13   3       1156.85       1252.17        28.88 o                         
   5  13   3        333.25        323.15        14.51 o                         
   6  13   3       1276.87       1347.35        75.57 o                         
   7  13   3        714.31        663.65        41.30 o                         
   8  13   3        174.09        150.34        24.75 o                         
  -8  14   3        223.45        225.14        26.36 o                         
  -7  14   3        376.95        408.52        27.78 o                         
  -6  14   3        431.60        433.81        14.81 o                         
  -5  14   3        622.03        652.92        16.25 o                         
  -4  14   3        548.70        591.96        15.14 o                         
  -3  14   3        170.22        182.78         9.43 o                         
  -2  14   3        588.83        555.17        21.58 o                         
  -1  14   3        310.93        340.64        10.68 o                         
   0  14   3       1660.27       1778.33        39.00 o                         
   1  14   3        594.65        619.16        24.68 o                         
   2  14   3        455.29        451.07        19.61 o                         
   3  14   3       1654.68       1652.81        32.27 o                         
   4  14   3        235.25        223.64        11.30 o                         
   5  14   3       1415.08       1424.59        50.91 o                         
   6  14   3        303.89        321.60        18.34 o                         
   7  14   3         78.39        100.67        22.77 o                         
   8  14   3        279.56        284.38        28.33 o                         
  -8  15   3        652.06        642.15        29.44 o                         
  -7  15   3        629.30        645.24        27.76 o                         
  -6  15   3        210.08        234.65        15.14 o                         
  -5  15   3        469.87        509.01        14.61 o                         
  -4  15   3        776.69        803.33        17.90 o                         
  -3  15   3        283.59        328.59         9.48 o                         
  -2  15   3       1247.01       1295.70        33.36 o                         
  -1  15   3        344.09        371.38        14.57 o                         
   0  15   3         96.64         97.24        10.25 o                         
   1  15   3       1970.52       2139.13        43.57 o                         
   2  15   3       1616.17       1695.28        36.69 o                         
   3  15   3        157.04        165.59         9.10 o                         
   4  15   3        494.25        547.65        16.65 o                         
   5  15   3        295.25        311.02        13.49 o                         
   6  15   3        496.85        528.51        30.62 o                         
   7  15   3        432.88        481.93        24.98 o                         
  -7  16   3         52.87         28.54        16.40 o                         
  -6  16   3         10.28         28.28        12.12 o                         
  -5  16   3        191.67        221.04        20.28 o                         
  -4  16   3        369.42        442.82        11.92 o                         
  -3  16   3        435.46        422.74        10.70 o                         
  -2  16   3         92.85         90.47        11.39 o                         
  -1  16   3        589.35        627.33        22.86 o                         
   0  16   3       1171.80       1281.93        30.88 o                         
   1  16   3       1343.27       1424.69        52.14 o                         
   2  16   3         40.76         48.68        11.70 o                         
   3  16   3         17.34         28.29         7.22 o                         
   4  16   3        512.45        531.34        23.60 o                         
   5  16   3        933.48       1031.78        39.93 o                         
   6  16   3        776.94        776.09        27.16 o                         
   7  16   3          8.66         11.21        29.12 o                         
  -6  17   3          2.04         -5.66        28.09 o                         
  -5  17   3         15.72         17.14        15.85 o                         
  -4  17   3        527.70        580.33        14.69 o                         
  -3  17   3        706.51        774.24        19.76 o                         
  -2  17   3        342.44        395.27        15.21 o                         
  -1  17   3         41.61         53.14        11.39 o                         
   0  17   3          4.68         11.44         9.02 o                         
   1  17   3        996.44       1134.26        34.66 o                         
   2  17   3       1832.01       2031.85        65.49 o                         
   3  17   3        278.46        291.23        20.07 o                         
   4  17   3         25.94         26.03         8.73 o                         
   5  17   3         20.41         32.46        10.22 o                         
   6  17   3        600.15        631.96        30.48 o                         
  -6  18   3        103.42        118.91        31.50 o                         
  -5  18   3        401.61        499.13        38.26 o                         
  -4  18   3        239.03        246.11        18.12 o                         
  -3  18   3        217.97        223.33        13.23 o                         
  -2  18   3          6.19         12.75        10.39 o                         
  -1  18   3         99.24        107.28        11.28 o                         
   0  18   3        144.02        158.48        12.30 o                         
   1  18   3        877.23        955.19        28.10 o                         
   2  18   3        124.36        153.87        17.26 o                         
   3  18   3         43.10         59.69        13.33 o                         
   4  18   3         54.68         79.87        10.23 o                         
   5  18   3        961.90       1101.09        40.40 o                         
   6  18   3        316.32        349.67        34.91 o                         
  -5  19   3        102.72        128.50        28.59 o                         
  -4  19   3        192.11        225.44        18.91 o                         
  -3  19   3        431.98        495.40        33.54 o                         
  -2  19   3        372.61        366.22        15.60 o                         
  -1  19   3        108.61        125.26        15.10 o                         
   0  19   3         37.37         46.90         9.52 o                         
   1  19   3        350.58        353.69        16.98 o                         
   2  19   3        806.96        954.33        31.54 o                         
   3  19   3        332.75        398.28        18.50 o                         
   4  19   3        126.83        160.04        16.11 o                         
   5  19   3         17.20         20.00        28.07 o                         
  -4  20   3        360.97        419.27        26.59 o                         
  -3  20   3         47.17         95.16        16.70 o                         
  -2  20   3        123.87        143.92        13.21 o                         
  -1  20   3         64.60         67.97        13.87 o                         
   0  20   3        165.85        201.96        29.44 o                         
   1  20   3        462.01        501.85        19.63 o                         
   2  20   3         58.97         61.32        12.87 o                         
   3  20   3        511.37        611.63        21.41 o                         
  -2  21   3         44.82         95.29        21.22 o                         
  -1  21   3        205.16        246.02        27.76 o                         
   0  21   3        161.02        202.74        23.56 o                         
   1  21   3         49.67         34.77        20.65 o                         
  -1 -21   4        101.23         99.23        17.56 o                         
   0 -21   4         54.69         53.34        16.14 o                         
   1 -21   4        142.72        154.45        17.32 o                         
  -3 -20   4        202.87        229.48        22.09 o                         
  -2 -20   4        262.85        265.41        22.81 o                         
  -1 -20   4        165.86        196.59        18.24 o                         
   0 -20   4        138.60        142.54        16.75 o                         
   1 -20   4        159.38        139.07        16.56 o                         
   2 -20   4        106.92        101.94        15.35 o                         
   3 -20   4        502.84        513.15        21.81 o                         
  -5 -19   4        235.59        223.08        15.94 o                         
  -4 -19   4         39.58         28.42        14.98 o                         
  -3 -19   4        104.07        112.18        29.21 o                         
  -2 -19   4         22.59         20.40        17.78 o                         
  -1 -19   4        180.50        190.29        20.15 o                         
   0 -19   4        423.42        391.93        20.22 o                         
   1 -19   4         31.69         35.86        14.31 o                         
   2 -19   4        387.86        329.75        18.63 o                         
   3 -19   4         33.23         38.06        14.76 o                         
   4 -19   4        222.49        154.92        16.07 o                         
  -6 -18   4        235.17        221.82        12.50 o                         
  -5 -18   4        193.00        192.92        13.45 o                         
  -4 -18   4        494.28        473.74        17.53 o                         
  -3 -18   4        310.34        303.34        18.52 o                         
  -2 -18   4        230.29        227.41        20.45 o                         
  -1 -18   4        476.17        438.50        15.08 o                         
   0 -18   4         73.96         78.30        10.82 o                         
   1 -18   4         92.95         98.80        15.55 o                         
   2 -18   4        398.28        395.85        19.05 o                         
   3 -18   4        516.27        482.84        22.18 o                         
   4 -18   4        374.85        278.41        33.39 o                         
   5 -18   4         40.11         46.18         8.93 o                         
  -6 -17   4         90.92         82.51        12.79 o                         
  -5 -17   4        552.01        577.00        16.63 o                         
  -4 -17   4        221.51        204.48        10.17 o                         
  -3 -17   4        336.57        341.81        16.95 o                         
  -2 -17   4         99.43         80.78         9.69 o                         
  -1 -17   4        226.81        196.01        11.56 o                         
   0 -17   4        502.69        512.56        15.44 o                         
   1 -17   4         34.67         24.49         9.72 o                         
   2 -17   4        411.55        375.10        18.13 o                         
   3 -17   4        141.78        103.14        18.34 o                         
   4 -17   4        585.62        515.59        15.98 o                         
   5 -17   4         32.15         39.36         8.78 o                         
   6 -17   4         97.68        116.47        10.11 o                         
  -7 -16   4        602.12        630.38        23.99 o                         
  -6 -16   4        290.95        304.83        20.11 o                         
  -5 -16   4        162.78        152.10        10.47 o                         
  -4 -16   4         17.39         23.97         7.38 o                         
  -3 -16   4         58.59         57.36         6.13 o                         
  -2 -16   4       2094.38       1888.23        67.74 o                         
  -1 -16   4       1355.25       1209.20        30.76 o                         
   0 -16   4        266.36        243.37        17.28 o                         
   1 -16   4         58.81         46.77         9.66 o                         
   2 -16   4        616.60        574.26        21.22 o                         
   3 -16   4        842.09        653.31        33.92 o                         
   4 -16   4        430.44        411.25        13.11 o                         
   5 -16   4         13.13         20.33         7.28 o                         
   6 -16   4         19.34         35.86         9.72 o                         
   7 -16   4        507.24        512.59        16.60 o                         
  -8 -15   4          2.13        -15.87        15.87 o                         
  -7 -15   4         77.18         77.25        14.63 o                         
  -6 -15   4        122.73        149.36        12.42 o                         
  -5 -15   4        532.13        569.37        19.88 o                         
  -4 -15   4        101.07         95.24         9.20 o                         
  -3 -15   4        505.31        408.00        28.28 o                         
  -2 -15   4        214.26        165.75        15.45 o                         
  -1 -15   4       1146.66       1185.04        38.58 o                         
   0 -15   4        805.06        774.58        18.20 o                         
   1 -15   4        467.81        496.35        15.91 o                         
   2 -15   4        447.80        387.32        18.35 o                         
   3 -15   4        135.88        121.01        10.46 o                         
   4 -15   4        877.77        778.62        18.42 o                         
   5 -15   4        187.21        179.31        10.36 o                         
   6 -15   4        162.06        157.08        11.06 o                         
   7 -15   4         53.14         69.01        11.16 o                         
  -8 -14   4        329.17        190.54        28.22 o                         
  -7 -14   4        589.92        689.07        33.72 o                         
  -6 -14   4        416.83        442.30        19.19 o                         
  -5 -14   4          4.27         14.56        11.70 o                         
  -4 -14   4        303.77        313.21        13.45 o                         
  -3 -14   4        543.33        442.22        33.17 o                         
  -2 -14   4       2258.46       2142.96        52.77 o                         
  -1 -14   4       2797.89       2775.10        59.90 o                         
   0 -14   4        171.80        167.08        10.03 o                         
   1 -14   4       1345.31       1371.21        60.30 o                         
   2 -14   4        116.96        109.98        11.42 o                         
   3 -14   4        203.08        169.04         9.39 o                         
   4 -14   4         64.29         56.34         7.01 o                         
   5 -14   4        667.60        650.03        20.19 o                         
   6 -14   4        138.88        147.02        11.03 o                         
   7 -14   4        343.96        364.81        19.48 o                         
   8 -14   4        860.54        912.47        35.51 o                         
  -9 -13   4         34.80         19.02         9.95 o                         
  -8 -13   4         57.08         68.32         9.09 o                         
  -7 -13   4         37.26         24.25         5.16 o                         
  -6 -13   4        172.41        207.08        17.74 o                         
  -5 -13   4       2034.37       2261.96        61.40 o                         
  -4 -13   4        429.51        402.26        16.07 o                         
  -3 -13   4        645.26        614.00        13.48 o                         
  -2 -13   4         43.41         36.25         5.28 o                         
  -1 -13   4        322.84        295.43         9.35 o                         
   0 -13   4        656.53        657.11        13.71 o                         
   1 -13   4        102.99        103.75         8.04 o                         
   2 -13   4       1084.12        938.67        21.05 o                         
   3 -13   4         24.40         34.78         7.78 o                         
   4 -13   4        113.31        113.35         7.64 o                         
   5 -13   4         42.37         54.50         9.28 o                         
   6 -13   4         87.09        134.20        13.64 o                         
   7 -13   4        303.81        298.60        17.48 o                         
   8 -13   4          2.15        -11.21        15.51 o                         
  -9 -12   4        223.57        219.94        12.04 o                         
  -8 -12   4        415.74        377.02        22.37 o                         
  -7 -12   4        700.59        606.72        29.21 o                         
  -6 -12   4         21.04         14.98         4.48 o                         
  -5 -12   4        274.88        285.18        15.60 o                         
  -4 -12   4        780.99        741.44        26.00 o                         
  -3 -12   4        820.38        783.17        18.65 o                         
  -2 -12   4       1432.27       1272.10        26.79 o                         
  -1 -12   4       1418.49       1381.71        30.77 o                         
   0 -12   4       1877.75       1693.05        56.82 o                         
   1 -12   4       3258.35       3186.38       145.27 o                         
   2 -12   4       1852.77       1610.27        32.67 o                         
   3 -12   4       2604.29       2479.67        40.01 o                         
   4 -12   4       1428.32       1334.94        34.10 o                         
   5 -12   4        432.36        432.78        18.69 o                         
   6 -12   4        710.43        680.82        22.60 o                         
   7 -12   4        280.86        252.84        19.24 o                         
   8 -12   4        372.84        354.19        27.45 o                         
   9 -12   4        251.63        216.01        23.09 o                         
  -9 -11   4         10.13          4.48         9.92 o                         
  -8 -11   4        174.03        177.56        10.27 o                         
  -7 -11   4        249.90        238.46        10.19 o                         
  -6 -11   4        495.54        434.47        14.24 o                         
  -5 -11   4         54.47         39.10         5.75 o                         
  -4 -11   4        318.72        301.53        14.54 o                         
  -3 -11   4       1224.67       1197.04        52.66 o                         
  -2 -11   4        160.10        157.00         5.91 o                         
  -1 -11   4        683.75        651.79        11.33 o                         
   0 -11   4       1239.79       1124.59        35.15 o                         
   1 -11   4         21.35         20.85         5.10 o                         
   2 -11   4       1520.33       1410.05        29.36 o                         
   3 -11   4        695.27        685.04        16.16 o                         
   4 -11   4       1188.86       1064.58        46.15 o                         
   5 -11   4       1134.29       1144.39        38.81 o                         
   6 -11   4         29.40         28.79        12.74 o                         
   7 -11   4         34.41         33.17        13.90 o                         
   8 -11   4        272.58        260.17        16.48 o                         
   9 -11   4        296.34        315.82        23.83 o                         
 -10 -10   4        313.63        281.58        17.61 o                         
  -9 -10   4        545.83        589.68        16.44 o                         
  -8 -10   4        581.95        547.41        15.20 o                         
  -7 -10   4        106.10         97.79         8.82 o                         
  -6 -10   4       1116.34       1101.29        24.64 o                         
  -5 -10   4       2542.87       2330.78        84.09 o                         
  -4 -10   4        365.76        317.22        15.64 o                         
  -3 -10   4        791.52        784.26        29.23 o                         
  -2 -10   4        423.36        418.88        15.43 o                         
  -1 -10   4         39.07         34.82         4.55 o                         
   0 -10   4        727.02        598.68        12.35 o                         
   1 -10   4       4652.93       4190.64        75.43 o                         
   2 -10   4       4092.28       4021.07        75.64 o                         
   3 -10   4         20.37         22.15         5.65 o                         
   4 -10   4          6.79          2.63         6.51 o                         
   5 -10   4        850.73        688.19        33.50 o                         
   6 -10   4        411.33        375.18        23.59 o                         
   7 -10   4        234.84        230.77        19.25 o                         
   8 -10   4         33.51         46.06        13.84 o                         
   9 -10   4        490.87        485.74        21.64 o                         
 -10  -9   4        105.69         91.75        14.61 o                         
  -9  -9   4        111.72        107.04        10.94 o                         
  -8  -9   4        175.91        194.76        10.84 o                         
  -7  -9   4        835.76        859.84        17.57 o                         
  -6  -9   4        376.82        376.69        11.26 o                         
  -5  -9   4        201.58        196.12         7.69 o                         
  -4  -9   4        478.29        506.14        14.87 o                         
  -3  -9   4        710.78        692.31        30.55 o                         
  -2  -9   4       1035.07       1029.07        31.25 o                         
  -1  -9   4       1039.84       1014.80        27.71 o                         
   0  -9   4        315.97        287.50        11.72 o                         
   1  -9   4        408.96        463.16        15.35 o                         
   2  -9   4       1440.21       1430.98        33.05 o                         
   3  -9   4        240.49        288.20         9.58 o                         
   4  -9   4        427.63        425.98        15.31 o                         
   5  -9   4        515.34        508.73        16.47 o                         
   6  -9   4        314.54        339.62        17.01 o                         
   7  -9   4          9.03         30.39        13.89 o                         
   8  -9   4        284.60        288.45        19.24 o                         
   9  -9   4        124.45        145.97        15.99 o                         
  10  -9   4        244.25        244.71        20.90 o                         
 -10  -8   4        217.94        233.95        17.29 o                         
  -9  -8   4        941.28        954.88        24.92 o                         
  -8  -8   4        276.22        280.22        11.58 o                         
  -7  -8   4        647.67        649.87        15.19 o                         
  -6  -8   4        113.21        109.76         7.84 o                         
  -5  -8   4        338.51        312.60         9.27 o                         
  -4  -8   4       4638.03       4405.86       138.66 o                         
  -3  -8   4       1956.88       1785.10        86.69 o                         
  -2  -8   4        704.91        740.59        27.99 o                         
  -1  -8   4        328.02        344.94        10.86 o                         
   0  -8   4       2441.04       2350.60        56.79 o                         
   1  -8   4      10939.63      11036.01       192.80 o                         
   2  -8   4       1174.61       1039.30        18.33 o                         
   3  -8   4        283.76        286.60         9.49 o                         
   4  -8   4       1401.03       1318.09        40.53 o                         
   5  -8   4       1075.39       1076.27        31.94 o                         
   6  -8   4       2300.38       2363.37        85.36 o                         
   7  -8   4        373.22        424.67        23.03 o                         
   8  -8   4          0.30          1.38        15.11 o                         
   9  -8   4        593.08        568.22        25.12 o                         
  10  -8   4        891.30       1008.05        51.10 o                         
 -10  -7   4        181.62        164.88        16.51 o                         
  -9  -7   4         61.93         59.92        11.20 o                         
  -8  -7   4       2140.70       2185.64        34.85 o                         
  -7  -7   4         18.69         19.01         8.31 o                         
  -6  -7   4        189.15        192.02         8.81 o                         
  -5  -7   4        661.10        693.91        13.73 o                         
  -4  -7   4        699.02        654.22        14.83 o                         
  -3  -7   4       1693.08       1652.70        30.80 o                         
  -2  -7   4        112.90        135.92         9.94 o                         
  -1  -7   4         45.48         34.27         7.38 o                         
   0  -7   4        676.30        647.69        18.73 o                         
   1  -7   4        598.20        570.45        17.89 o                         
   2  -7   4        508.80        491.39        15.63 o                         
   3  -7   4        792.54        719.52        28.19 o                         
   4  -7   4        655.33        701.19        24.06 o                         
   5  -7   4        503.14        517.12        25.58 o                         
   6  -7   4        643.17        660.11        38.31 o                         
   7  -7   4        707.70        754.44        40.24 o                         
   8  -7   4        669.71        663.49        34.38 o                         
   9  -7   4         10.06         25.13        19.15 o                         
  10  -7   4        163.06        148.28        16.11 o                         
 -10  -6   4        190.22        208.90        17.52 o                         
  -9  -6   4        891.12        919.37        22.53 o                         
  -8  -6   4        708.11        740.76        17.12 o                         
  -7  -6   4        554.61        541.23        13.86 o                         
  -6  -6   4       1299.10       1355.55        22.82 o                         
  -5  -6   4       4718.25       4725.86        64.31 o                         
  -4  -6   4       2387.54       2306.90        33.07 o                         
  -3  -6   4       1070.69        969.51        26.63 o                         
  -2  -6   4       1135.42       1121.04        27.82 o                         
  -1  -6   4        250.80        215.68        10.46 o                         
   0  -6   4       1509.40       1369.13        40.58 o                         
   1  -6   4       5879.71       5654.98       128.63 o                         
   2  -6   4       6540.71       6720.62       217.89 o                         
   3  -6   4       1911.07       2110.99        51.10 o                         
   4  -6   4        100.57         73.95         9.88 o                         
   5  -6   4       1797.42       1788.25        76.26 o                         
   6  -6   4        993.03       1009.88        50.91 o                         
   7  -6   4         35.90         42.91        16.67 o                         
   8  -6   4        151.34        184.13        20.35 o                         
   9  -6   4        305.50        288.68        23.83 o                         
  10  -6   4       1020.55       1130.42        34.24 o                         
 -11  -5   4         36.81         11.44        15.86 o                         
 -10  -5   4        381.34        399.66        20.96 o                         
  -9  -5   4        294.76        284.80        14.41 o                         
  -8  -5   4         75.16         76.20         9.78 o                         
  -7  -5   4        600.61        622.98        14.91 o                         
  -6  -5   4       1928.77       1939.20        30.03 o                         
  -5  -5   4       1792.90       1823.51        27.84 o                         
  -4  -5   4        546.73        618.37        13.55 o                         
  -3  -5   4       2654.05       2523.51        43.24 o                         
  -2  -5   4        929.33        975.92        23.75 o                         
  -1  -5   4       1920.88       1865.66        35.26 o                         
   0  -5   4        155.95        153.15        12.01 o                         
   1  -5   4       1473.63       1428.46        35.81 o                         
   2  -5   4        599.65        602.27        28.15 o                         
   3  -5   4        331.63        297.54        11.43 o                         
   4  -5   4       1688.97       1740.53        50.89 o                         
   5  -5   4        238.11        220.69        15.30 o                         
   6  -5   4        208.85        204.79        17.01 o                         
   7  -5   4        838.55        829.93        31.39 o                         
   8  -5   4        410.99        411.99        25.95 o                         
   9  -5   4         31.66         49.50        21.57 o                         
  10  -5   4         16.51         22.71        14.31 o                         
 -11  -4   4        853.63        843.59        30.56 o                         
 -10  -4   4         45.42         49.65        17.84 o                         
  -9  -4   4       1196.36       1161.96        26.05 o                         
  -8  -4   4        307.38        329.03        14.16 o                         
  -7  -4   4       1583.63       1542.10        25.94 o                         
  -6  -4   4       4349.99       4495.54        66.23 o                         
  -5  -4   4       3909.95       4209.00        61.50 o                         
  -4  -4   4       7188.59       7431.28       104.73 o                         
  -3  -4   4        902.09        837.75        18.27 o                         
  -2  -4   4        728.36        689.91        18.26 o                         
  -1  -4   4       3968.36       3550.13        71.35 o                         
   0  -4   4       1007.54        972.61        18.69 o                         
   1  -4   4       7390.90       6578.40       149.67 o                         
   2  -4   4       5355.25       5430.59       145.77 o                         
   3  -4   4       7840.41       7917.39       201.22 o                         
   4  -4   4       2825.96       2812.81        71.27 o                         
   5  -4   4       1006.32        908.28        47.10 o                         
   6  -4   4       1007.59       1095.86        41.44 o                         
   7  -4   4        377.05        370.74        23.58 o                         
   8  -4   4        527.49        488.57        31.99 o                         
   9  -4   4        778.08        768.50        25.02 o                         
  10  -4   4        504.68        547.47        30.72 o                         
 -11  -3   4        101.02         94.74        18.16 o                         
 -10  -3   4         68.14         69.46        17.64 o                         
  -9  -3   4          6.03          1.53        12.44 o                         
  -8  -3   4       2537.94       2613.77        53.50 o                         
  -7  -3   4        756.38        746.60        19.32 o                         
  -6  -3   4        106.79        116.25         9.38 o                         
  -5  -3   4       3917.64       3926.53        66.40 o                         
  -4  -3   4       2885.16       3163.02        53.54 o                         
  -3  -3   4       1750.40       1811.39        34.26 o                         
  -2  -3   4        401.89        425.39        13.46 o                         
  -1  -3   4       5261.21       4961.00        98.06 o                         
   0  -3   4       2022.74       1980.92        36.28 o                         
   1  -3   4       1916.25       1812.35        49.09 o                         
   2  -3   4       3030.05       3286.94        93.61 o                         
   3  -3   4       5358.66       5383.45       360.09 o                         
   4  -3   4        321.60        381.63        19.24 o                         
   5  -3   4        967.11       1000.38        52.02 o                         
   6  -3   4        827.54        812.65        48.35 o                         
   7  -3   4       1213.41       1244.16        67.36 o                         
   8  -3   4        198.99        194.44        29.02 o                         
   9  -3   4        441.24        476.61        26.68 o                         
  10  -3   4         25.63         15.62        14.83 o                         
  11  -3   4        277.33        278.77        41.24 o                         
 -11  -2   4        657.76        661.77        30.75 o                         
 -10  -2   4        598.75        571.96        27.67 o                         
  -9  -2   4        709.82        706.55        29.04 o                         
  -8  -2   4       1244.76       1280.64        39.60 o                         
  -7  -2   4       2932.83       3101.83        60.39 o                         
  -6  -2   4       3351.06       3370.91        63.97 o                         
  -5  -2   4        263.04        240.12        15.79 o                         
  -4  -2   4        341.51        313.84        11.29 o                         
  -3  -2   4        245.31        231.09         7.98 o                         
  -2  -2   4       7136.50       7171.08       115.39 o                         
  -1  -2   4        133.14        136.37         8.07 o                         
   0  -2   4       7626.29       7668.25       473.30 o                         
   1  -2   4      10645.71       9631.92       310.07 o                         
   2  -2   4       6823.25       6604.86       148.31 o                         
   3  -2   4       2619.74       2534.80       124.83 o                         
   4  -2   4        574.30        530.39        31.94 o                         
   5  -2   4        503.95        478.16        34.04 o                         
   6  -2   4       1185.83       1318.53        66.74 o                         
   7  -2   4        702.58        730.63        48.76 o                         
   8  -2   4        268.05        240.15        36.14 o                         
   9  -2   4        438.50        499.36        26.30 o                         
  10  -2   4        398.11        302.41        24.89 o                         
  11  -2   4        158.74        112.55        49.75 o                         
 -11  -1   4        127.86        110.88        20.34 o                         
 -10  -1   4        282.08        267.14        19.93 o                         
  -9  -1   4        154.07        140.81        17.00 o                         
  -8  -1   4        305.36        334.89        20.64 o                         
  -7  -1   4        118.87        131.09        13.61 o                         
  -6  -1   4        203.45        202.06         9.96 o                         
  -5  -1   4        340.47        306.79        11.02 o                         
  -4  -1   4         35.38         49.19         7.04 o                         
  -3  -1   4       1444.90       1558.82        26.01 o                         
  -2  -1   4       1089.75       1160.06        19.58 o                         
  -1  -1   4       8489.92       8743.87       137.28 o                         
   0  -1   4        871.91        882.95        23.70 o                         
   1  -1   4        835.14        837.56        22.78 o                         
   2  -1   4         92.99        131.70         7.24 o                         
   3  -1   4        193.62        217.10        10.60 o                         
   4  -1   4        949.82        890.91        23.63 o                         
   5  -1   4        967.06        939.49        35.09 o                         
   6  -1   4        472.21        596.26        24.41 o                         
   7  -1   4       1943.93       1968.12        72.63 o                         
   8  -1   4       1318.03       1387.14        38.41 o                         
   9  -1   4        680.05        719.32        26.58 o                         
  10  -1   4         21.65         16.09        16.72 o                         
  11  -1   4        132.17        116.51        41.00 o                         
 -11   0   4        966.47        923.83        49.65 o                         
 -10   0   4          8.60         -1.21        16.01 o                         
  -9   0   4          4.24         -8.13        15.26 o                         
  -8   0   4        613.65        584.46        26.08 o                         
  -7   0   4       1874.17       1865.88        44.84 o                         
  -6   0   4       2818.12       2804.51        61.40 o                         
  -5   0   4          1.46          3.76         7.32 o                         
  -4   0   4        804.34        851.63        18.57 o                         
  -3   0   4         30.32         41.33         5.85 o                         
  -2   0   4      14526.19      15251.23       240.63 o                         
  -1   0   4     132049.28     135076.25      2315.82 o                         
   0   0   4      20428.61      21400.32       475.40 o                         
   1   0   4       4115.35       3295.62        93.62 o                         
   2   0   4       5142.68       5238.41       102.32 o                         
   3   0   4       5721.45       5782.05       211.43 o                         
   4   0   4        203.81        191.89        16.34 o                         
   5   0   4          5.88          6.59         9.67 o                         
   6   0   4       2717.45       2848.91       108.02 o                         
   7   0   4       1233.90       1302.91        78.16 o                         
   8   0   4       1935.06       1963.36        63.74 o                         
   9   0   4        421.97        423.47        17.37 o                         
  10   0   4         45.92         60.19        16.17 o                         
  11   0   4         10.59         21.80        29.03 o                         
 -11   1   4        115.35        108.00        44.70 o                         
 -10   1   4        297.95        301.87        23.58 o                         
  -9   1   4        169.93        188.61        17.95 o                         
  -8   1   4        292.50        311.57        18.74 o                         
  -7   1   4        122.79        171.23        14.51 o                         
  -6   1   4        215.37        205.93        13.56 o                         
  -5   1   4        422.96        383.56        12.04 o                         
  -4   1   4         33.37         44.62         7.33 o                         
  -3   1   4       1231.51       1309.13        28.17 o                         
  -2   1   4       1036.54       1135.97        19.29 o                         
  -1   1   4       9195.91       9744.83       154.59 o                         
   0   1   4       1064.30       1010.81        35.02 o                         
   1   1   4        746.29        776.91        32.22 o                         
   2   1   4         80.84        109.67         9.30 o                         
   3   1   4        193.73        226.92         9.79 o                         
   4   1   4        763.69        708.64        22.44 o                         
   5   1   4       1006.23       1111.92        49.23 o                         
   6   1   4        553.46        577.83        42.15 o                         
   7   1   4       2198.10       2179.30        80.31 o                         
   8   1   4       1287.13       1223.28        62.12 o                         
   9   1   4        690.81        711.09        21.79 o                         
  10   1   4         17.18         15.43        17.49 o                         
  11   1   4        145.08         75.74        29.36 o                         
 -11   2   4        617.13        530.54        58.14 o                         
 -10   2   4        601.85        615.68        30.20 o                         
  -9   2   4        696.92        733.83        27.29 o                         
  -8   2   4       1275.68       1325.55        36.82 o                         
  -7   2   4       3039.98       3277.75        72.51 o                         
  -6   2   4       3366.66       3522.82        75.67 o                         
  -5   2   4        328.62        298.64        14.43 o                         
  -4   2   4        447.29        428.89        11.21 o                         
  -3   2   4        201.88        187.40         7.80 o                         
  -2   2   4       6775.60       6869.25       118.92 o                         
  -1   2   4        290.40        282.06         7.88 o                         
   0   2   4       7531.11       7283.14       116.15 o                         
   1   2   4      11058.00      10163.19       197.48 o                         
   2   2   4       7383.95       7326.82       203.98 o                         
   3   2   4       2243.27       2142.49        53.93 o                         
   4   2   4        462.76        394.41        21.56 o                         
   5   2   4        435.99        394.88        37.37 o                         
   6   2   4       1110.58       1090.26        36.78 o                         
   7   2   4        677.99        652.25        27.88 o                         
   8   2   4        319.89        283.36        24.87 o                         
   9   2   4        422.01        442.67        23.52 o                         
  10   2   4        430.46        364.61        33.39 o                         
  11   2   4        188.49        221.62        34.04 o                         
 -11   3   4         98.86        100.74        44.86 o                         
 -10   3   4         36.66         45.23        19.49 o                         
  -9   3   4         10.50         31.78        15.80 o                         
  -8   3   4       2464.83       2565.68        65.80 o                         
  -7   3   4        738.62        778.70        26.49 o                         
  -6   3   4        113.96        133.66        13.13 o                         
  -5   3   4       4039.17       4227.92        78.72 o                         
  -4   3   4       2838.12       3266.26        79.70 o                         
  -3   3   4       1488.64       1543.73        27.62 o                         
  -2   3   4        347.13        355.83         9.32 o                         
  -1   3   4       5151.35       5105.17        89.43 o                         
   0   3   4       1914.58       1911.99        32.22 o                         
   1   3   4       1831.22       1759.80        37.06 o                         
   2   3   4       2636.06       2912.95       102.95 o                         
   3   3   4       5357.27       5618.32       130.71 o                         
   4   3   4        208.02        261.11        19.10 o                         
   5   3   4        898.41        962.37        26.91 o                         
   6   3   4        779.87        743.00        20.11 o                         
   7   3   4       1214.47       1227.90        40.40 o                         
   8   3   4        193.62        162.05        28.44 o                         
   9   3   4        513.79        536.84        20.94 o                         
  10   3   4         30.64         12.83        10.93 o                         
  11   3   4        268.13        304.02        35.30 o                         
 -11   4   4        847.45        896.31        72.28 o                         
 -10   4   4         41.82         51.97        20.09 o                         
  -9   4   4       1309.62       1294.22        38.00 o                         
  -8   4   4        242.59        244.57        18.03 o                         
  -7   4   4       1591.32       1599.53        41.05 o                         
  -6   4   4       4265.12       4491.37        84.44 o                         
  -5   4   4       3775.74       4074.78        98.92 o                         
  -4   4   4       7017.45       7807.11       180.03 o                         
  -3   4   4       1032.81       1022.27        22.55 o                         
  -2   4   4        858.82        864.65        14.99 o                         
  -1   4   4       4191.31       4091.91        71.86 o                         
   0   4   4        725.06        709.72        13.80 o                         
   1   4   4       7418.76       6488.77       149.59 o                         
   2   4   4       5358.36       5298.71       105.49 o                         
   3   4   4       8099.68       8248.28       200.25 o                         
   4   4   4       2845.94       2960.01        63.41 o                         
   5   4   4       1112.90       1022.54        28.17 o                         
   6   4   4        958.21        936.89        28.23 o                         
   7   4   4        369.43        340.76        17.02 o                         
   8   4   4        395.75        419.03        25.29 o                         
   9   4   4        738.19        705.44        40.75 o                         
  10   4   4        459.06        457.87        53.80 o                         
 -11   5   4         33.65         46.76        29.30 o                         
 -10   5   4        370.80        317.84        38.83 o                         
  -9   5   4        283.93        274.74        18.00 o                         
  -8   5   4        128.94        143.13        16.68 o                         
  -7   5   4        617.19        647.34        23.91 o                         
  -6   5   4       1838.05       1819.85        51.23 o                         
  -5   5   4       1697.98       1755.25        48.33 o                         
  -4   5   4        527.37        603.99        21.69 o                         
  -3   5   4       2624.05       2568.98        48.31 o                         
  -2   5   4        854.94        943.11        17.28 o                         
  -1   5   4       1724.83       1725.55        27.29 o                         
   0   5   4        103.87        113.12         5.36 o                         
   1   5   4       1481.98       1360.04        20.96 o                         
   2   5   4        418.94        422.06        11.29 o                         
   3   5   4        329.47        286.88         9.99 o                         
   4   5   4       1738.89       1796.38        41.44 o                         
   5   5   4        258.81        277.34        14.99 o                         
   6   5   4        171.93        154.12        14.70 o                         
   7   5   4        895.44        864.34        28.48 o                         
   8   5   4        439.66        382.80        31.03 o                         
   9   5   4         56.72         74.73        25.75 o                         
  10   5   4         14.83         -2.34        37.86 o                         
 -10   6   4        195.90        216.41        23.70 o                         
  -9   6   4        991.72        988.75        27.56 o                         
  -8   6   4        780.11        744.72        22.77 o                         
  -7   6   4        454.99        447.20        15.92 o                         
  -6   6   4       1255.13       1262.41        32.87 o                         
  -5   6   4       4775.79       5033.13       139.56 o                         
  -4   6   4       2345.81       2292.95        38.15 o                         
  -3   6   4       1246.62       1218.13        21.89 o                         
  -2   6   4       1277.51       1303.30        21.34 o                         
  -1   6   4        225.97        220.45         5.47 o                         
   0   6   4       1665.75       1604.60        28.17 o                         
   1   6   4       6125.68       5724.39       100.12 o                         
   2   6   4       6953.26       7090.92       105.76 o                         
   3   6   4       1825.44       1999.82        45.21 o                         
   4   6   4        145.61         99.37        11.04 o                         
   5   6   4       2183.32       2204.15        50.52 o                         
   6   6   4       1041.59       1056.50        30.52 o                         
   7   6   4         26.99         17.07        14.43 o                         
   8   6   4        107.75        126.40        17.63 o                         
   9   6   4        267.69        280.83        30.46 o                         
  10   6   4       1071.39       1023.40        74.81 o                         
 -10   7   4        131.58        116.99        18.03 o                         
  -9   7   4         59.19         33.11        12.88 o                         
  -8   7   4       2138.83       2194.98        47.05 o                         
  -7   7   4         31.05         30.86        14.07 o                         
  -6   7   4        152.31        165.72        15.02 o                         
  -5   7   4        580.24        573.90        16.03 o                         
  -4   7   4        714.09        696.82        14.65 o                         
  -3   7   4       1655.43       1556.57        25.83 o                         
  -2   7   4        150.49        185.65         8.91 o                         
  -1   7   4         14.74         14.38         4.01 o                         
   0   7   4        755.01        721.25        13.65 o                         
   1   7   4        594.41        559.79        11.78 o                         
   2   7   4        589.20        580.31        12.01 o                         
   3   7   4        799.98        764.41        16.05 o                         
   4   7   4        645.25        697.62        25.28 o                         
   5   7   4        443.10        439.94        23.45 o                         
   6   7   4        673.97        695.55        24.03 o                         
   7   7   4        695.36        711.86        25.94 o                         
   8   7   4        705.45        706.92        27.21 o                         
   9   7   4         33.78         65.32        25.56 o                         
  10   7   4        149.44        124.07        42.40 o                         
 -10   8   4        190.15        251.60        45.44 o                         
  -9   8   4       1072.00       1048.04        36.01 o                         
  -8   8   4        314.91        332.38        28.15 o                         
  -7   8   4        691.15        665.64        26.21 o                         
  -6   8   4        121.95        120.77        14.26 o                         
  -5   8   4        356.48        329.46        13.54 o                         
  -4   8   4       4518.88       4406.05        64.23 o                         
  -3   8   4       1929.71       1881.85        42.81 o                         
  -2   8   4        679.97        766.43        16.40 o                         
  -1   8   4        282.73        338.94         7.32 o                         
   0   8   4       1998.53       1880.95        61.50 o                         
   1   8   4      11206.82      11113.76       175.65 o                         
   2   8   4       1150.92        991.35        17.25 o                         
   3   8   4        298.29        322.60        11.06 o                         
   4   8   4       1411.80       1366.67        27.39 o                         
   5   8   4        949.69        949.29        24.16 o                         
   6   8   4       2196.98       2251.65        55.00 o                         
   7   8   4        319.57        325.64        19.58 o                         
   8   8   4          0.03         11.51        15.45 o                         
   9   8   4        606.81        616.49        38.53 o                         
  10   8   4        915.91        893.11        69.49 o                         
 -10   9   4        126.07         96.37        41.52 o                         
  -9   9   4        111.44        100.43        16.54 o                         
  -8   9   4        124.99        124.91        16.17 o                         
  -7   9   4        806.04        812.24        33.17 o                         
  -6   9   4        428.47        445.18        17.46 o                         
  -5   9   4        266.88        270.37        12.16 o                         
  -4   9   4        444.72        490.83        18.91 o                         
  -3   9   4        771.48        767.39        15.87 o                         
  -2   9   4       1083.78       1114.12        20.83 o                         
  -1   9   4       1000.87       1065.10        15.88 o                         
   0   9   4        400.87        416.93        10.96 o                         
   1   9   4        480.72        495.81        14.98 o                         
   2   9   4       1261.09       1217.82        25.77 o                         
   3   9   4        239.75        277.51        10.55 o                         
   4   9   4        403.73        421.65        13.74 o                         
   5   9   4        495.36        493.67        17.26 o                         
   6   9   4        331.51        346.76        18.58 o                         
   7   9   4         24.88         36.24        14.79 o                         
   8   9   4        309.79        303.13        20.58 o                         
   9   9   4        148.86        163.80        40.63 o                         
  10   9   4        223.22        183.37        45.04 o                         
 -10  10   4        287.10        226.86        45.42 o                         
  -9  10   4        602.58        682.18        27.79 o                         
  -8  10   4        630.74        615.57        23.18 o                         
  -7  10   4         89.61         92.00        12.61 o                         
  -6  10   4       1052.47       1035.97        33.76 o                         
  -5  10   4       2662.51       2768.57        77.00 o                         
  -4  10   4        384.79        352.39        11.23 o                         
  -3  10   4        833.06        855.49        18.15 o                         
  -2  10   4        383.31        414.72        10.57 o                         
  -1  10   4         70.26         67.87         4.92 o                         
   0  10   4        668.21        563.03        11.51 o                         
   1  10   4       4728.11       4467.50       109.28 o                         
   2  10   4       4205.76       4248.95        81.29 o                         
   3  10   4         43.15         41.85         7.56 o                         
   4  10   4         24.82         20.14         9.12 o                         
   5  10   4        856.50        860.12        21.56 o                         
   6  10   4        265.96        242.89        17.46 o                         
   7  10   4        222.43        204.35        17.70 o                         
   8  10   4         35.61         30.66        22.76 o                         
   9  10   4        462.59        455.75        50.45 o                         
  -9  11   4         12.74         15.71        24.08 o                         
  -8  11   4        182.10        198.65        18.24 o                         
  -7  11   4        220.68        208.20        13.21 o                         
  -6  11   4        437.90        487.85        20.21 o                         
  -5  11   4         22.89         29.94         9.44 o                         
  -4  11   4        313.90        295.02        12.29 o                         
  -3  11   4       1171.73       1203.56        23.32 o                         
  -2  11   4        129.94        126.32         7.77 o                         
  -1  11   4        675.45        652.75        11.09 o                         
   0  11   4       1181.49       1109.60        32.74 o                         
   1  11   4         11.11         11.72         5.18 o                         
   2  11   4       1513.42       1483.97        35.52 o                         
   3  11   4        689.61        729.68        20.75 o                         
   4  11   4       1045.48       1006.52        36.15 o                         
   5  11   4       1034.73       1095.75        30.19 o                         
   6  11   4         53.24         54.58        12.94 o                         
   7  11   4         50.02         40.71        15.81 o                         
   8  11   4        295.05        255.11        28.67 o                         
   9  11   4        294.03        258.85        44.15 o                         
  -9  12   4        249.24        302.55        25.09 o                         
  -8  12   4        429.47        447.43        24.76 o                         
  -7  12   4        666.23        697.12        21.30 o                         
  -6  12   4          3.46         13.98        10.04 o                         
  -5  12   4        169.27        164.05        10.57 o                         
  -4  12   4        756.89        746.37        16.58 o                         
  -3  12   4        779.73        778.89        19.39 o                         
  -2  12   4       1316.04       1303.44        23.94 o                         
  -1  12   4       1436.73       1404.94        24.27 o                         
   0  12   4       1864.70       1732.93        69.67 o                         
   1  12   4       3255.31       3242.85       144.31 o                         
   2  12   4       1932.40       1870.34        50.96 o                         
   3  12   4       2612.44       2680.26        73.38 o                         
   4  12   4       1405.76       1457.57        44.65 o                         
   5  12   4        487.05        521.60        20.16 o                         
   6  12   4        711.11        739.43        22.86 o                         
   7  12   4        325.13        262.83        18.95 o                         
   8  12   4        310.77        267.64        28.36 o                         
   9  12   4        238.00        233.97        43.38 o                         
  -9  13   4         34.72          2.56        20.63 o                         
  -8  13   4         76.97         88.02        15.09 o                         
  -7  13   4         60.40         55.89        13.76 o                         
  -6  13   4        164.55        181.26        11.48 o                         
  -5  13   4       2061.57       2211.62        54.58 o                         
  -4  13   4        454.69        447.66        14.87 o                         
  -3  13   4        632.76        669.30        16.13 o                         
  -2  13   4         50.83         40.38         7.15 o                         
  -1  13   4        279.07        272.46        12.41 o                         
   0  13   4        647.07        650.00        21.34 o                         
   1  13   4         83.54         83.56         7.88 o                         
   2  13   4        987.79        964.92        29.34 o                         
   3  13   4         24.26         33.64         7.99 o                         
   4  13   4         60.13         78.23        10.67 o                         
   5  13   4         66.04         82.87        11.45 o                         
   6  13   4        103.24        125.19        14.03 o                         
   7  13   4        264.49        227.89        24.67 o                         
   8  13   4          3.93         -3.71        23.40 o                         
  -8  14   4        349.00        358.85        26.98 o                         
  -7  14   4        601.04        651.88        46.51 o                         
  -6  14   4        423.73        472.09        18.54 o                         
  -5  14   4          0.31         15.34        11.38 o                         
  -4  14   4        257.80        285.10        12.90 o                         
  -3  14   4        529.54        544.06        13.84 o                         
  -2  14   4       2178.22       2192.22        34.11 o                         
  -1  14   4       2783.28       2861.25        49.67 o                         
   0  14   4        132.26        123.88         9.13 o                         
   1  14   4       1384.38       1450.07        24.90 o                         
   2  14   4        182.49        177.17        12.71 o                         
   3  14   4        370.88        346.11        15.39 o                         
   4  14   4         92.04        101.35         9.65 o                         
   5  14   4        670.02        713.69        21.66 o                         
   6  14   4        154.76        163.74        13.86 o                         
   7  14   4        359.19        433.86        21.90 o                         
   8  14   4        803.28        767.46        44.54 o                         
  -8  15   4         10.12          0.75        16.94 o                         
  -7  15   4         79.62         41.53        16.75 o                         
  -6  15   4        106.17        104.66        13.33 o                         
  -5  15   4        420.03        491.55        17.96 o                         
  -4  15   4        104.46        102.41         9.39 o                         
  -3  15   4        536.43        511.41        13.28 o                         
  -2  15   4        228.03        202.27        11.40 o                         
  -1  15   4       1087.84       1147.06        24.81 o                         
   0  15   4        829.26        851.94        25.84 o                         
   1  15   4        423.03        486.89        17.22 o                         
   2  15   4        407.92        319.38        26.28 o                         
   3  15   4        133.93        130.48         8.85 o                         
   4  15   4        927.83        981.77        21.54 o                         
   5  15   4        165.70        179.27        11.56 o                         
   6  15   4        179.10        177.81        13.14 o                         
   7  15   4         43.76         62.19        16.37 o                         
  -7  16   4        613.91        634.60        51.97 o                         
  -6  16   4        256.32        343.30        19.71 o                         
  -5  16   4        160.18        185.26        12.83 o                         
  -4  16   4         22.50         11.67         7.62 o                         
  -3  16   4         29.05         34.66         9.15 o                         
  -2  16   4       2101.24       2160.98        64.84 o                         
  -1  16   4       1477.94       1426.63        40.55 o                         
   0  16   4        253.77        227.25        17.09 o                         
   1  16   4         49.11         51.39        11.79 o                         
   2  16   4        685.95        757.28        32.64 o                         
   3  16   4        802.58        761.99        41.43 o                         
   4  16   4        415.53        470.30        21.11 o                         
   5  16   4          9.72         29.37        10.15 o                         
   6  16   4         20.88         42.52        12.81 o                         
   7  16   4        537.81        656.49        38.70 o                         
  -6  17   4         64.72         83.26        30.10 o                         
  -5  17   4        579.38        638.05        25.11 o                         
  -4  17   4        227.06        252.52        13.50 o                         
  -3  17   4        312.94        311.44        14.81 o                         
  -2  17   4         85.88         80.24        11.44 o                         
  -1  17   4        295.31        292.84        13.05 o                         
   0  17   4        562.44        648.59        20.99 o                         
   1  17   4         24.32         28.48        11.61 o                         
   2  17   4        425.19        460.42        21.06 o                         
   3  17   4        143.69        125.73        13.89 o                         
   4  17   4        552.16        586.86        37.43 o                         
   5  17   4         31.80         41.30        10.22 o                         
   6  17   4        116.74        162.99        17.20 o                         
  -6  18   4        216.50        306.50        43.98 o                         
  -5  18   4        176.36        205.93        31.65 o                         
  -4  18   4        482.23        530.96        31.56 o                         
  -3  18   4        301.32        318.11        15.45 o                         
  -2  18   4        234.91        288.32        14.18 o                         
  -1  18   4        421.25        389.03        22.73 o                         
   0  18   4         96.87         88.24        14.67 o                         
   1  18   4         71.58         79.49        12.60 o                         
   2  18   4        378.10        414.09        20.83 o                         
   3  18   4        541.84        618.39        19.96 o                         
   4  18   4        413.04        521.84        18.72 o                         
   5  18   4         39.15         53.22        18.86 o                         
  -5  19   4        262.53        357.19        26.73 o                         
  -4  19   4         38.09         67.14        16.86 o                         
  -3  19   4        129.49        140.34        16.72 o                         
  -2  19   4         22.38         12.46        11.38 o                         
  -1  19   4        176.05        162.73        19.74 o                         
   0  19   4        400.77        449.98        18.04 o                         
   1  19   4         42.69         44.46        13.00 o                         
   2  19   4        401.48        438.41        17.05 o                         
   3  19   4         34.20         58.08        13.33 o                         
   4  19   4        236.38        278.32        19.13 o                         
  -3  20   4        215.13        250.79        28.59 o                         
  -2  20   4        258.51        273.45        24.37 o                         
  -1  20   4        133.18        148.02        29.93 o                         
   0  20   4        135.46        168.96        22.68 o                         
   1  20   4        211.31        243.13        16.49 o                         
   2  20   4        129.84        145.82        13.72 o                         
   3  20   4        425.03        558.61        27.70 o                         
  -1  21   4         89.32        120.49        22.80 o                         
   0  21   4         39.50         49.55        21.97 o                         
   1  21   4        135.76        140.94        18.73 o                         
  -3 -20   5         59.52         60.04        19.76 o                         
  -2 -20   5         65.97         63.75        19.32 o                         
  -1 -20   5        152.41        137.39        20.58 o                         
   0 -20   5        351.37        398.16        21.31 o                         
   1 -20   5         96.37        101.24        16.05 o                         
   2 -20   5        155.53        194.61        22.25 o                         
   3 -20   5        194.74        224.02        18.79 o                         
  -4 -19   5          2.00          7.22        15.29 o                         
  -3 -19   5         59.22         91.83        19.30 o                         
  -2 -19   5         30.03         44.31        18.15 o                         
  -1 -19   5         99.26         86.52        22.26 o                         
   0 -19   5        254.63        282.03        21.77 o                         
   1 -19   5        343.54        327.95        19.24 o                         
   2 -19   5        195.70        170.12        16.27 o                         
   3 -19   5        130.46        135.52        22.95 o                         
   4 -19   5        282.63        270.78        17.58 o                         
  -5 -18   5        280.39        272.77        12.16 o                         
  -4 -18   5       1406.87       1368.48        28.06 o                         
  -3 -18   5         38.63         50.65        15.45 o                         
  -2 -18   5        415.64        351.76        23.27 o                         
  -1 -18   5        256.83        227.77        18.15 o                         
   0 -18   5        716.36        639.46        28.75 o                         
   1 -18   5        601.29        582.41        28.08 o                         
   2 -18   5         99.03         88.35        14.29 o                         
   3 -18   5         41.43         56.75        14.60 o                         
   4 -18   5         78.48         70.19         8.50 o                         
   5 -18   5        775.66        666.77        25.30 o                         
  -6 -17   5        108.82         94.10        11.67 o                         
  -5 -17   5        983.91        986.73        22.96 o                         
  -4 -17   5         92.75         97.99         8.55 o                         
  -3 -17   5        304.52        257.72        12.70 o                         
  -2 -17   5        178.16        195.99        17.25 o                         
  -1 -17   5        360.34        329.25        19.50 o                         
   0 -17   5        876.84        903.42        34.32 o                         
   1 -17   5         34.24         37.87        14.35 o                         
   2 -17   5         73.31         74.35        13.97 o                         
   3 -17   5         90.95         71.94         7.95 o                         
   4 -17   5       1212.55       1049.96        26.86 o                         
   5 -17   5        768.28        690.94        26.46 o                         
   6 -17   5         50.58         45.71         8.10 o                         
  -7 -16   5        110.93        101.41        14.68 o                         
  -6 -16   5        142.75        152.97        16.30 o                         
  -5 -16   5         26.92         27.83        10.45 o                         
  -4 -16   5        978.15       1024.98        29.22 o                         
  -3 -16   5        322.48        329.10        13.26 o                         
  -2 -16   5       1745.27       1733.26        31.87 o                         
  -1 -16   5        685.47        666.08        34.19 o                         
   0 -16   5        831.64        807.70        29.82 o                         
   1 -16   5        472.11        467.43        23.13 o                         
   2 -16   5        142.56        120.64        18.02 o                         
   3 -16   5         28.49         26.20         7.77 o                         
   4 -16   5        147.83        132.44        12.34 o                         
   5 -16   5        760.72        692.70        27.83 o                         
   6 -16   5        447.43        423.27        17.49 o                         
   7 -16   5         83.26         81.83        11.08 o                         
  -7 -15   5        159.93        196.99        27.41 o                         
  -6 -15   5         56.46         52.91        14.71 o                         
  -5 -15   5        284.17        279.01        13.79 o                         
  -4 -15   5         26.87         64.41         9.91 o                         
  -3 -15   5         35.99         39.77         8.17 o                         
  -2 -15   5        839.40        848.59        31.80 o                         
  -1 -15   5       3181.49       3258.84       135.82 o                         
   0 -15   5       1614.43       1578.32        53.65 o                         
   1 -15   5        259.98        187.85        33.27 o                         
   2 -15   5         82.72         68.57         9.47 o                         
   3 -15   5         93.00         96.27         8.35 o                         
   4 -15   5        357.95        328.97        11.92 o                         
   5 -15   5       1530.37       1454.92        33.74 o                         
   6 -15   5        173.18        173.16        17.28 o                         
   7 -15   5        392.67        354.33        14.69 o                         
  -8 -14   5        581.40        556.98        31.13 o                         
  -7 -14   5        177.13        159.83        18.32 o                         
  -6 -14   5        172.44        176.98        18.65 o                         
  -5 -14   5         36.14         58.46        12.81 o                         
  -4 -14   5        422.06        397.33        14.38 o                         
  -3 -14   5        656.32        576.94        19.82 o                         
  -2 -14   5        591.24        581.38        19.09 o                         
  -1 -14   5        451.34        454.53        16.14 o                         
   0 -14   5       2251.46       2111.23       112.44 o                         
   1 -14   5       1587.48       1321.51        68.98 o                         
   2 -14   5        573.86        498.82        26.44 o                         
   3 -14   5       1059.51        969.50        21.40 o                         
   4 -14   5        357.95        339.26        14.27 o                         
   5 -14   5        448.28        459.91        18.04 o                         
   6 -14   5        387.40        364.87        13.91 o                         
   7 -14   5         86.75         67.85        13.78 o                         
   8 -14   5        124.27        102.60        15.86 o                         
  -8 -13   5        267.44        335.84        22.15 o                         
  -7 -13   5         38.87         33.89        14.84 o                         
  -6 -13   5        340.78        337.25        17.98 o                         
  -5 -13   5        154.47        159.84        17.24 o                         
  -4 -13   5        494.53        441.89        15.03 o                         
  -3 -13   5        544.72        541.55        14.32 o                         
  -2 -13   5       1766.20       1663.28        31.79 o                         
  -1 -13   5        684.89        680.32        26.72 o                         
   0 -13   5       1092.54        962.94        47.33 o                         
   1 -13   5        854.84        860.20        25.96 o                         
   2 -13   5       1612.03       1525.36        49.81 o                         
   3 -13   5       1298.59       1205.16        22.97 o                         
   4 -13   5        803.24        699.96        20.88 o                         
   5 -13   5        659.07        642.44        21.26 o                         
   6 -13   5        809.56        781.71        33.47 o                         
   7 -13   5        220.24        203.42        16.00 o                         
   8 -13   5        113.30        121.36        16.15 o                         
  -9 -12   5        163.19        153.50        10.80 o                         
  -8 -12   5        149.59        137.45        10.83 o                         
  -7 -12   5        287.01        268.67        15.52 o                         
  -6 -12   5        346.89        357.96        18.26 o                         
  -5 -12   5        637.29        650.54        22.07 o                         
  -4 -12   5        266.89        295.34        18.00 o                         
  -3 -12   5        202.20        179.13         9.72 o                         
  -2 -12   5        791.63        770.06        21.37 o                         
  -1 -12   5       1574.68       1444.11        37.90 o                         
   0 -12   5       1819.46       1737.65        63.69 o                         
   1 -12   5       1543.25       1442.16        49.71 o                         
   2 -12   5        202.20        185.97         9.58 o                         
   3 -12   5        985.05        915.75        20.16 o                         
   4 -12   5          6.85         12.86         6.37 o                         
   5 -12   5         52.07         56.18        10.36 o                         
   6 -12   5        458.28        415.63        17.42 o                         
   7 -12   5        550.23        457.85        27.44 o                         
   8 -12   5        528.58        552.99        27.81 o                         
  -9 -11   5         89.71         79.08        10.32 o                         
  -8 -11   5         89.89         95.07         8.84 o                         
  -7 -11   5        132.48        129.52        10.33 o                         
  -6 -11   5        185.88        175.51        13.28 o                         
  -5 -11   5        279.12        236.41        19.10 o                         
  -4 -11   5        196.16        188.17        15.89 o                         
  -3 -11   5       2245.81       2199.52        59.27 o                         
  -2 -11   5        814.66        666.07        16.35 o                         
  -1 -11   5        575.75        534.00        20.48 o                         
   0 -11   5        770.78        730.11        18.97 o                         
   1 -11   5        868.59        746.04        19.71 o                         
   2 -11   5       4230.25       3952.89        61.49 o                         
   3 -11   5       1692.35       1634.70        32.45 o                         
   4 -11   5        108.75        104.76         7.52 o                         
   5 -11   5       2598.41       2590.87        86.10 o                         
   6 -11   5        838.12        823.11        24.76 o                         
   7 -11   5       1068.29       1012.15        44.15 o                         
   8 -11   5        222.58        210.01        16.02 o                         
   9 -11   5        252.33        280.83        21.29 o                         
 -10 -10   5         97.14         65.71        13.44 o                         
  -9 -10   5        128.65        129.42        10.95 o                         
  -8 -10   5        105.08        104.30         9.35 o                         
  -7 -10   5        382.43        369.94        11.49 o                         
  -6 -10   5       3020.10       3017.30       127.14 o                         
  -5 -10   5        721.07        728.33        29.44 o                         
  -4 -10   5        104.25         84.44        12.23 o                         
  -3 -10   5       1470.03       1533.27        53.84 o                         
  -2 -10   5       1328.58       1281.77        29.20 o                         
  -1 -10   5        774.95        659.08        17.81 o                         
   0 -10   5         37.42         45.56         7.99 o                         
   1 -10   5       1347.56       1335.65        25.46 o                         
   2 -10   5       1381.74       1417.96        25.07 o                         
   3 -10   5       1574.39       1520.21        24.54 o                         
   4 -10   5        955.98        955.72        24.82 o                         
   5 -10   5         36.44         52.58        10.74 o                         
   6 -10   5        300.80        369.34        14.78 o                         
   7 -10   5        320.55        288.48        14.53 o                         
   8 -10   5       1058.18       1090.92        37.17 o                         
   9 -10   5        391.58        363.94        22.48 o                         
 -10  -9   5         24.15         11.49        13.64 o                         
  -9  -9   5         28.25         31.16         9.83 o                         
  -8  -9   5        153.65        186.92        10.12 o                         
  -7  -9   5        791.78        790.14        17.67 o                         
  -6  -9   5        490.11        490.75        14.26 o                         
  -5  -9   5        189.34        186.70        12.00 o                         
  -4  -9   5        838.28        852.17        34.45 o                         
  -3  -9   5       1649.04       1505.12        40.62 o                         
  -2  -9   5       2117.21       1992.83        50.28 o                         
  -1  -9   5       1440.52       1464.64        31.09 o                         
   0  -9   5         42.51         52.03         7.45 o                         
   1  -9   5       1283.41       1262.66        24.22 o                         
   2  -9   5       1416.63       1288.82        23.09 o                         
   3  -9   5        928.51        914.76        20.19 o                         
   4  -9   5        549.28        567.50        16.29 o                         
   5  -9   5        124.72        126.68        10.43 o                         
   6  -9   5       1260.83       1250.59        40.70 o                         
   7  -9   5         35.51         43.11        11.83 o                         
   8  -9   5         70.47         76.26        13.27 o                         
   9  -9   5        206.58        182.61        18.07 o                         
 -10  -8   5        118.30        107.16        18.70 o                         
  -9  -8   5        167.70        154.39        10.78 o                         
  -8  -8   5         30.07         42.75         8.92 o                         
  -7  -8   5        817.62        867.49        23.34 o                         
  -6  -8   5        365.48        369.68        10.57 o                         
  -5  -8   5        613.61        601.80        16.72 o                         
  -4  -8   5        171.26        181.84        10.58 o                         
  -3  -8   5        380.26        354.02        13.20 o                         
  -2  -8   5       4699.52       4714.32        85.30 o                         
  -1  -8   5       1417.36       1322.41        26.86 o                         
   0  -8   5        371.81        370.49        11.56 o                         
   1  -8   5        364.03        341.30        14.42 o                         
   2  -8   5       1043.96       1059.19        23.09 o                         
   3  -8   5       3049.77       2668.67        50.60 o                         
   4  -8   5        280.02        255.07        12.26 o                         
   5  -8   5        170.55        178.71        12.36 o                         
   6  -8   5        283.65        282.23        19.54 o                         
   7  -8   5         86.63         99.11        13.75 o                         
   8  -8   5        553.00        564.04        23.84 o                         
   9  -8   5        163.61        162.62        20.90 o                         
  10  -8   5         56.89         55.61        17.96 o                         
 -10  -7   5         70.11         63.90        14.60 o                         
  -9  -7   5        548.15        521.48        15.15 o                         
  -8  -7   5       2134.43       2208.51        35.17 o                         
  -7  -7   5        393.28        392.11        11.98 o                         
  -6  -7   5        891.74        906.82        17.23 o                         
  -5  -7   5        498.98        481.89        10.99 o                         
  -4  -7   5        307.94        327.83        12.96 o                         
  -3  -7   5       6011.33       5970.97       214.62 o                         
  -2  -7   5        231.29        197.01         8.49 o                         
  -1  -7   5         43.60         44.70         8.12 o                         
   0  -7   5        930.47        921.95        21.42 o                         
   1  -7   5       2489.73       2302.97        48.64 o                         
   2  -7   5       1087.28        989.30        22.76 o                         
   3  -7   5       1343.96       1251.64        27.09 o                         
   4  -7   5       1997.14       1926.43        49.30 o                         
   5  -7   5        176.78        163.87        11.64 o                         
   6  -7   5        487.14        418.86        18.89 o                         
   7  -7   5       2011.57       2100.27        52.25 o                         
   8  -7   5        383.80        389.04        21.93 o                         
   9  -7   5        618.77        566.81        27.34 o                         
  10  -7   5        202.94        191.72        30.34 o                         
 -10  -6   5         34.76         35.16        14.42 o                         
  -9  -6   5        208.11        204.65        12.97 o                         
  -8  -6   5        391.08        378.71        12.77 o                         
  -7  -6   5        689.10        740.48        16.12 o                         
  -6  -6   5       5620.95       5786.19        78.79 o                         
  -5  -6   5       1900.76       2055.46        30.78 o                         
  -4  -6   5       1127.49       1168.52        23.40 o                         
  -3  -6   5       3394.88       3349.19        72.28 o                         
  -2  -6   5        997.65        966.71        21.55 o                         
  -1  -6   5       2319.76       2212.70        38.14 o                         
   0  -6   5        254.06        242.82         9.29 o                         
   1  -6   5        219.88        210.22        10.23 o                         
   2  -6   5       5239.52       5254.43       105.06 o                         
   3  -6   5        720.38        617.99        15.02 o                         
   4  -6   5       1662.11       1583.02        47.34 o                         
   5  -6   5        358.35        328.05        13.77 o                         
   6  -6   5        494.03        476.79        17.28 o                         
   7  -6   5        152.09        139.10        13.87 o                         
   8  -6   5       1170.06       1244.77        36.86 o                         
   9  -6   5        432.17        404.78        22.98 o                         
  10  -6   5        258.96        247.72        33.45 o                         
 -11  -5   5         64.49         56.51        16.60 o                         
 -10  -5   5         80.59         87.67        15.43 o                         
  -9  -5   5         49.14         50.08        11.60 o                         
  -8  -5   5        733.86        765.00        17.42 o                         
  -7  -5   5        572.38        602.57        16.14 o                         
  -6  -5   5         94.48         86.75         7.78 o                         
  -5  -5   5       1367.25       1328.04        22.82 o                         
  -4  -5   5        562.61        562.62        11.83 o                         
  -3  -5   5        150.77        157.74        10.00 o                         
  -2  -5   5       8085.39       8030.51       158.49 o                         
  -1  -5   5       2485.15       2462.82        45.66 o                         
   0  -5   5       2353.94       2369.07        50.70 o                         
   1  -5   5       2281.68       2197.72        40.56 o                         
   2  -5   5       3198.54       3057.79        77.13 o                         
   3  -5   5       9781.70      10360.05       211.58 o                         
   4  -5   5       3893.90       3902.70        90.27 o                         
   5  -5   5        272.53        271.90        12.90 o                         
   6  -5   5        494.78        479.17        18.93 o                         
   7  -5   5        529.99        530.39        23.75 o                         
   8  -5   5        263.87        249.26        17.73 o                         
   9  -5   5        430.95        409.94        22.44 o                         
  10  -5   5        102.93         95.36        19.65 o                         
 -11  -4   5        276.34        275.41        20.44 o                         
 -10  -4   5         70.89         82.25        15.68 o                         
  -9  -4   5        998.33       1022.62        24.14 o                         
  -8  -4   5        319.00        320.75        12.27 o                         
  -7  -4   5       1778.88       1820.43        31.43 o                         
  -6  -4   5       1141.84       1157.06        21.41 o                         
  -5  -4   5        752.86        767.56        16.38 o                         
  -4  -4   5        440.45        394.32        12.68 o                         
  -3  -4   5       1376.67       1412.58        24.02 o                         
  -2  -4   5       2495.95       2549.03        59.02 o                         
  -1  -4   5         85.60         71.13         7.25 o                         
   0  -4   5       2214.39       2048.32        38.94 o                         
   1  -4   5       2672.51       2424.17        49.35 o                         
   2  -4   5       2230.38       2097.43        43.70 o                         
   3  -4   5       2436.35       2389.20        50.09 o                         
   4  -4   5        415.65        430.19        14.04 o                         
   5  -4   5       2066.34       2100.51        48.28 o                         
   6  -4   5       1436.92       1477.32        36.29 o                         
   7  -4   5         51.51         44.72        12.28 o                         
   8  -4   5       1403.24       1445.67        38.32 o                         
   9  -4   5          6.57         16.17        13.96 o                         
  10  -4   5        379.41        310.28        27.81 o                         
 -11  -3   5         85.57         80.58        17.46 o                         
 -10  -3   5        556.68        614.09        27.72 o                         
  -9  -3   5        317.08        330.86        16.12 o                         
  -8  -3   5       1161.15       1147.28        26.20 o                         
  -7  -3   5        723.07        667.59        19.61 o                         
  -6  -3   5        859.07        898.10        21.96 o                         
  -5  -3   5        714.41        677.01        17.42 o                         
  -4  -3   5         35.98         22.58         7.04 o                         
  -3  -3   5       1819.53       1851.50        32.41 o                         
  -2  -3   5        205.77        198.89         9.94 o                         
  -1  -3   5        966.03        947.46        25.32 o                         
   0  -3   5       2638.76       2410.91        40.56 o                         
   1  -3   5       1479.58       1534.58        33.98 o                         
   2  -3   5        598.23        553.83        17.24 o                         
   3  -3   5       2824.19       2756.67        64.48 o                         
   4  -3   5        706.78        576.98        22.63 o                         
   5  -3   5        217.29        162.23        13.62 o                         
   6  -3   5        503.79        552.14        28.32 o                         
   7  -3   5        618.94        659.18        32.96 o                         
   8  -3   5        169.87        151.88        17.60 o                         
   9  -3   5       1053.05       1240.55        51.88 o                         
  10  -3   5        560.28        511.55        79.65 o                         
 -11  -2   5        357.04        352.53        24.63 o                         
 -10  -2   5        237.43        241.29        20.84 o                         
  -9  -2   5       1874.30       1888.03        53.51 o                         
  -8  -2   5       2213.35       2122.47        69.03 o                         
  -7  -2   5        519.08        557.07        22.28 o                         
  -6  -2   5        156.72        164.10        12.87 o                         
  -5  -2   5        348.71        314.46        11.94 o                         
  -4  -2   5       2511.14       2509.21        43.38 o                         
  -3  -2   5       1173.76       1105.02        20.89 o                         
  -2  -2   5        673.41        683.86        14.08 o                         
  -1  -2   5       3876.22       3687.00        73.59 o                         
   0  -2   5        323.68        324.88        13.06 o                         
   1  -2   5       7312.16       7026.16       158.79 o                         
   2  -2   5       1007.28        722.55        24.38 o                         
   3  -2   5       3277.49       3323.91       108.83 o                         
   4  -2   5        230.68        193.53        19.57 o                         
   5  -2   5        746.86        722.36        46.05 o                         
   6  -2   5       3489.07       3249.67       457.01 o                         
   7  -2   5         35.51         35.97        15.91 o                         
   8  -2   5        149.38        142.92        27.97 o                         
   9  -2   5        355.69        330.57        19.24 o                         
  10  -2   5        757.12        664.02        44.77 o                         
 -11  -1   5         70.87         39.95        22.00 o                         
 -10  -1   5       1295.94       1320.60        50.54 o                         
  -9  -1   5       1167.74       1176.74        39.40 o                         
  -8  -1   5        234.63        254.69        19.15 o                         
  -7  -1   5        127.19        142.23        10.46 o                         
  -6  -1   5        299.72        294.60        11.04 o                         
  -5  -1   5       1067.39       1032.75        20.34 o                         
  -4  -1   5        316.11        330.32        11.20 o                         
  -3  -1   5        166.27        153.16         7.20 o                         
  -2  -1   5       8246.44       8333.25       122.93 o                         
  -1  -1   5      19945.13      20355.56       317.08 o                         
   0  -1   5      12853.94      11961.66       230.85 o                         
   1  -1   5       2858.90       2490.21        50.78 o                         
   2  -1   5       2328.06       2323.38        48.12 o                         
   3  -1   5        387.61        379.02        22.42 o                         
   4  -1   5        942.49        863.01        33.08 o                         
   5  -1   5        859.32        705.48        32.34 o                         
   6  -1   5        623.71        615.53        47.58 o                         
   7  -1   5       1093.81       1183.24        70.68 o                         
   8  -1   5        277.53        247.08        18.48 o                         
   9  -1   5        499.01        490.87        22.32 o                         
  10  -1   5        415.98        329.58        66.84 o                         
 -11   0   5         99.06        108.73        21.23 o                         
 -10   0   5        174.37        200.84        21.26 o                         
  -9   0   5       1950.40       2087.93        74.99 o                         
  -8   0   5        921.89        908.87        26.05 o                         
  -7   0   5         49.96         58.35        11.69 o                         
  -6   0   5        320.72        328.24        11.53 o                         
  -5   0   5        435.71        425.24        12.00 o                         
  -4   0   5        156.12        129.65         7.88 o                         
  -3   0   5       3548.67       3613.56        51.80 o                         
  -2   0   5       2318.62       2478.09        38.36 o                         
  -1   0   5       6052.69       6133.36        97.59 o                         
   0   0   5      22464.36      21485.37       478.92 o                         
   1   0   5        478.10        433.21        18.91 o                         
   2   0   5         14.94         35.47         6.53 o                         
   3   0   5        191.49        176.99        10.09 o                         
   4   0   5       1528.66       1629.97        57.83 o                         
   5   0   5       1420.53       1264.58        90.81 o                         
   6   0   5       1916.13       1917.43        59.89 o                         
   7   0   5        451.89        392.20        37.53 o                         
   8   0   5          0.17          4.53        10.53 o                         
   9   0   5          5.95         10.04        11.33 o                         
  10   0   5        544.10        719.60        39.80 o                         
 -11   1   5         47.75         34.47        43.45 o                         
 -10   1   5       1214.84       1263.61        64.39 o                         
  -9   1   5       1057.26       1165.22        31.60 o                         
  -8   1   5        205.03        202.23        15.50 o                         
  -7   1   5        149.30        172.61        13.48 o                         
  -6   1   5        311.98        330.46        14.40 o                         
  -5   1   5        774.16        737.18        16.17 o                         
  -4   1   5        420.17        443.94        10.87 o                         
  -3   1   5        131.82        121.91         5.82 o                         
  -2   1   5       8090.93       8378.70       123.47 o                         
  -1   1   5      19348.91      20415.22       321.51 o                         
   0   1   5      11724.62      11000.68       214.16 o                         
   1   1   5       2656.18       2422.33        70.76 o                         
   2   1   5       2510.63       2588.06        61.96 o                         
   3   1   5        372.54        349.07        14.84 o                         
   4   1   5        711.99        668.87        22.22 o                         
   5   1   5        813.95        725.04        46.84 o                         
   6   1   5        621.51        526.28        63.21 o                         
   7   1   5       1010.53        982.91        41.51 o                         
   8   1   5        296.68        270.16        20.98 o                         
   9   1   5        482.55        452.04        24.82 o                         
  10   1   5        318.02        335.76        32.99 o                         
 -11   2   5        401.38        438.03        56.36 o                         
 -10   2   5        274.97        280.72        23.32 o                         
  -9   2   5       1974.63       2045.75        51.56 o                         
  -8   2   5       2181.37       2173.88        52.70 o                         
  -7   2   5        438.69        503.42        21.35 o                         
  -6   2   5        156.88        160.24        13.25 o                         
  -5   2   5        253.14        230.29         8.77 o                         
  -4   2   5       2502.60       2546.26        37.79 o                         
  -3   2   5       1281.75       1257.21        20.49 o                         
  -2   2   5        703.96        729.32        15.84 o                         
  -1   2   5       3637.12       3520.45        49.30 o                         
   0   2   5        178.24        165.58         5.67 o                         
   1   2   5       6877.47       6596.53       183.53 o                         
   2   2   5       1006.17        830.92        23.93 o                         
   3   2   5       3585.56       3795.87       107.60 o                         
   4   2   5        250.19        211.93        10.10 o                         
   5   2   5        962.14       1020.96        37.04 o                         
   6   2   5       3597.56       3698.31       262.97 o                         
   7   2   5         19.96         37.58        12.64 o                         
   8   2   5        134.46        110.39        24.14 o                         
   9   2   5        361.02        367.27        21.44 o                         
  10   2   5        764.30        854.29        41.89 o                         
 -11   3   5         97.66        100.93        45.60 o                         
 -10   3   5        580.48        608.86        26.64 o                         
  -9   3   5        281.48        294.52        17.91 o                         
  -8   3   5       1145.60       1105.53        29.64 o                         
  -7   3   5        706.24        650.85        21.06 o                         
  -6   3   5        957.20        992.57        25.04 o                         
  -5   3   5        887.82        852.01        19.86 o                         
  -4   3   5         59.87         53.82         7.45 o                         
  -3   3   5       1625.80       1729.18        28.60 o                         
  -2   3   5        180.10        201.53         7.16 o                         
  -1   3   5       1011.16       1059.25        16.78 o                         
   0   3   5       3091.44       2805.51        45.67 o                         
   1   3   5       1623.77       1659.85        37.86 o                         
   2   3   5        710.21        695.19        26.57 o                         
   3   3   5       2815.27       2943.32        71.88 o                         
   4   3   5        715.07        583.57        32.90 o                         
   5   3   5        288.49        232.51        19.97 o                         
   6   3   5        613.63        637.67        22.57 o                         
   7   3   5        531.91        569.15        30.27 o                         
   8   3   5        118.60         73.46        40.99 o                         
   9   3   5       1032.23       1072.52        29.06 o                         
  10   3   5        564.66        655.58        62.10 o                         
 -11   4   5        297.10        265.70        34.50 o                         
 -10   4   5         55.12         62.65        17.74 o                         
  -9   4   5        954.19       1001.37        29.14 o                         
  -8   4   5        272.21        275.91        16.98 o                         
  -7   4   5       1877.97       1985.86        43.13 o                         
  -6   4   5       1211.23       1264.79        30.01 o                         
  -5   4   5        785.88        849.09        23.55 o                         
  -4   4   5        367.61        331.50        17.41 o                         
  -3   4   5       1396.44       1431.13        24.02 o                         
  -2   4   5       2892.34       2992.45        38.55 o                         
  -1   4   5        124.58        129.85         5.71 o                         
   0   4   5       2284.24       2098.74        32.77 o                         
   1   4   5       2416.43       2167.91        36.29 o                         
   2   4   5       2271.88       2194.80        53.85 o                         
   3   4   5       2103.84       2169.12        55.08 o                         
   4   4   5        462.52        455.76        21.70 o                         
   5   4   5       2006.29       2061.87        47.70 o                         
   6   4   5       1355.98       1339.53        35.82 o                         
   7   4   5         74.39         53.37        15.11 o                         
   8   4   5       1461.53       1466.89        63.92 o                         
   9   4   5          7.94          8.34        24.10 o                         
  10   4   5        422.54        469.39        54.51 o                         
 -11   5   5         45.09         22.86        27.85 o                         
 -10   5   5         68.68         60.63        28.12 o                         
  -9   5   5         47.59         56.99        15.06 o                         
  -8   5   5        841.34        882.81        39.45 o                         
  -7   5   5        727.73        737.62        25.53 o                         
  -6   5   5         65.86         62.64        11.44 o                         
  -5   5   5       1369.94       1441.69        41.73 o                         
  -4   5   5        507.88        506.46        15.57 o                         
  -3   5   5         57.26         61.08         7.88 o                         
  -2   5   5       8030.25       8446.27       110.70 o                         
  -1   5   5       2348.47       2406.91        35.24 o                         
   0   5   5       2372.81       2257.75        35.43 o                         
   1   5   5       2227.71       2042.42        61.29 o                         
   2   5   5       3133.92       3035.54        55.80 o                         
   3   5   5       9488.57      10179.43       179.59 o                         
   4   5   5       3739.87       3616.13        68.37 o                         
   5   5   5        210.83        203.07        14.05 o                         
   6   5   5        481.22        478.03        20.09 o                         
   7   5   5        573.14        603.26        23.93 o                         
   8   5   5        229.44        193.94        20.08 o                         
   9   5   5        526.44        546.29        36.97 o                         
  10   5   5         87.47        104.28        41.73 o                         
 -10   6   5         60.64         44.10        17.23 o                         
  -9   6   5        229.56        216.53        14.49 o                         
  -8   6   5        380.44        364.35        20.15 o                         
  -7   6   5        597.51        651.73        19.02 o                         
  -6   6   5       5653.70       5874.84       119.73 o                         
  -5   6   5       1928.30       2133.80        60.53 o                         
  -4   6   5       1242.52       1307.66        34.18 o                         
  -3   6   5       3395.73       3588.40        61.88 o                         
  -2   6   5        732.60        739.32        14.30 o                         
  -1   6   5       2440.06       2449.73        31.69 o                         
   0   6   5        274.50        255.55         7.29 o                         
   1   6   5        310.21        321.52         7.86 o                         
   2   6   5       5310.12       5289.02        79.98 o                         
   3   6   5        686.68        589.23        13.75 o                         
   4   6   5       1688.82       1592.03        35.08 o                         
   5   6   5        351.93        320.98        16.32 o                         
   6   6   5        480.25        489.23        20.70 o                         
   7   6   5        118.12        117.03        16.07 o                         
   8   6   5       1245.96       1269.26        37.50 o                         
   9   6   5        393.69        408.27        50.06 o                         
  10   6   5        281.29        368.25        51.12 o                         
 -10   7   5         79.51         98.70        18.54 o                         
  -9   7   5        519.81        487.56        19.81 o                         
  -8   7   5       2133.73       2214.10        47.36 o                         
  -7   7   5        460.85        430.67        16.21 o                         
  -6   7   5        899.86        885.95        36.43 o                         
  -5   7   5        497.46        486.81        17.96 o                         
  -4   7   5        373.30        397.61        11.20 o                         
  -3   7   5       5942.44       6087.06        84.31 o                         
  -2   7   5        163.52        129.72         6.90 o                         
  -1   7   5         54.38         52.19         4.14 o                         
   0   7   5       1022.04       1055.36        17.44 o                         
   1   7   5       2523.67       2335.06        34.45 o                         
   2   7   5       1105.41        934.46        16.69 o                         
   3   7   5       1365.50       1214.72        22.43 o                         
   4   7   5       1941.87       1915.75        49.77 o                         
   5   7   5        191.37        178.03        14.14 o                         
   6   7   5        537.22        462.64        28.27 o                         
   7   7   5       2016.85       2041.25        50.56 o                         
   8   7   5        313.47        321.51        20.73 o                         
   9   7   5        680.96        715.83        61.69 o                         
  10   7   5        227.93        201.93        47.02 o                         
 -10   8   5        172.21        175.46        30.26 o                         
  -9   8   5        156.03        145.84        17.94 o                         
  -8   8   5         24.11         34.32        12.69 o                         
  -7   8   5        881.48        890.13        27.61 o                         
  -6   8   5        222.79        238.49        15.26 o                         
  -5   8   5        647.59        619.38        16.97 o                         
  -4   8   5        179.40        169.26         8.81 o                         
  -3   8   5        352.61        355.85        12.72 o                         
  -2   8   5       5428.45       5721.24        81.36 o                         
  -1   8   5       1782.67       1824.34        26.33 o                         
   0   8   5        411.26        429.15         9.61 o                         
   1   8   5        376.15        346.55        14.23 o                         
   2   8   5       1064.92       1058.86        17.36 o                         
   3   8   5       2887.93       2679.58        52.46 o                         
   4   8   5        373.43        361.64        12.78 o                         
   5   8   5        165.80        151.98        13.89 o                         
   6   8   5        290.28        238.44        16.94 o                         
   7   8   5        139.04        174.48        17.45 o                         
   8   8   5        603.19        603.83        25.72 o                         
   9   8   5        151.16        134.54        39.70 o                         
  10   8   5         53.88         56.77        41.04 o                         
 -10   9   5         34.69         26.18        39.93 o                         
  -9   9   5         24.89         37.63        16.21 o                         
  -8   9   5        109.23        122.78        16.46 o                         
  -7   9   5        696.65        650.54        26.28 o                         
  -6   9   5        514.14        529.55        18.41 o                         
  -5   9   5        199.48        191.96        11.41 o                         
  -4   9   5        804.78        822.41        24.20 o                         
  -3   9   5       1528.87       1497.87        25.38 o                         
  -2   9   5       2070.75       2022.79        31.66 o                         
  -1   9   5       1482.09       1623.54        22.86 o                         
   0   9   5         57.53         67.84         6.36 o                         
   1   9   5       1386.04       1348.43        40.44 o                         
   2   9   5       1467.79       1279.17        20.23 o                         
   3   9   5        908.75        888.61        16.18 o                         
   4   9   5        580.51        622.53        16.67 o                         
   5   9   5        118.06        124.39        13.96 o                         
   6   9   5       1392.77       1321.38        36.32 o                         
   7   9   5        108.03         97.76        16.06 o                         
   8   9   5         42.97         30.39        23.53 o                         
   9   9   5        186.66        170.31        41.70 o                         
 -10  10   5        140.38        159.77        43.50 o                         
  -9  10   5        114.28        106.16        16.91 o                         
  -8  10   5        111.31        117.95        16.85 o                         
  -7  10   5        316.95        335.78        19.86 o                         
  -6  10   5       3050.13       3152.76        62.17 o                         
  -5  10   5        725.12        773.00        18.50 o                         
  -4  10   5        113.51         91.81         8.53 o                         
  -3  10   5       1456.50       1545.39        33.17 o                         
  -2  10   5       1179.19       1155.05        21.80 o                         
  -1  10   5        663.83        626.13        11.01 o                         
   0  10   5         60.65         68.01         6.72 o                         
   1  10   5       1383.02       1382.91        24.01 o                         
   2  10   5       1260.06       1236.71        29.90 o                         
   3  10   5       1514.95       1501.14        26.63 o                         
   4  10   5       1108.46       1138.54        27.62 o                         
   5  10   5         46.71         41.18        11.38 o                         
   6  10   5        249.85        319.71        18.47 o                         
   7  10   5        378.35        351.60        24.17 o                         
   8  10   5       1124.47       1022.92        47.07 o                         
   9  10   5        350.56        302.19        46.38 o                         
  -9  11   5        114.01        116.26        17.24 o                         
  -8  11   5        110.30        151.28        17.14 o                         
  -7  11   5        131.20        154.00        13.58 o                         
  -6  11   5        154.51        145.13        12.02 o                         
  -5  11   5        228.12        232.85        12.49 o                         
  -4  11   5        190.42        234.01        11.57 o                         
  -3  11   5       2317.85       2366.71        37.44 o                         
  -2  11   5        809.82        762.91        15.45 o                         
  -1  11   5        589.59        574.12        11.10 o                         
   0  11   5        778.95        765.55        16.68 o                         
   1  11   5        866.20        764.62        32.12 o                         
   2  11   5       4476.08       4387.40       130.08 o                         
   3  11   5       1750.21       1866.71        31.75 o                         
   4  11   5        101.08        122.28        11.23 o                         
   5  11   5       2425.88       2751.38        68.84 o                         
   6  11   5        868.46        892.73        41.39 o                         
   7  11   5       1087.15        988.70        31.75 o                         
   8  11   5        168.90        126.31        25.46 o                         
   9  11   5        225.20        236.05        45.10 o                         
  -9  12   5        161.88        205.10        27.68 o                         
  -8  12   5        113.00        128.11        16.96 o                         
  -7  12   5        295.07        304.45        15.02 o                         
  -6  12   5        226.40        211.74        13.13 o                         
  -5  12   5        741.72        745.65        23.28 o                         
  -4  12   5        265.63        255.06        12.10 o                         
  -3  12   5        243.29        241.55        10.04 o                         
  -2  12   5        721.58        742.68        16.37 o                         
  -1  12   5       1717.44       1690.66        23.70 o                         
   0  12   5       1846.18       1881.35        68.83 o                         
   1  12   5       1693.33       1665.35        64.67 o                         
   2  12   5        139.49        140.45         8.08 o                         
   3  12   5        995.62       1020.93        27.42 o                         
   4  12   5          1.26         13.31         8.98 o                         
   5  12   5         99.65         93.83        11.06 o                         
   6  12   5        422.14        443.08        23.96 o                         
   7  12   5        544.09        550.12        44.43 o                         
   8  12   5        583.78        491.89        33.43 o                         
  -8  13   5        280.38        322.50        27.57 o                         
  -7  13   5         54.22         47.18        13.82 o                         
  -6  13   5        334.22        347.83        13.48 o                         
  -5  13   5        201.13        189.29        12.30 o                         
  -4  13   5        485.63        469.85        15.21 o                         
  -3  13   5        527.21        570.83        15.16 o                         
  -2  13   5       1756.49       1841.51        32.17 o                         
  -1  13   5        623.24        659.01        14.05 o                         
   0  13   5       1141.34       1085.93        43.45 o                         
   1  13   5        783.47        828.48        20.06 o                         
   2  13   5       1406.73       1359.41        45.71 o                         
   3  13   5       1275.66       1315.38        36.44 o                         
   4  13   5       1006.43        997.58        30.89 o                         
   5  13   5        606.61        654.66        20.70 o                         
   6  13   5        861.02        930.82        26.07 o                         
   7  13   5        208.07        168.24        23.94 o                         
   8  13   5        122.26         85.58        24.28 o                         
  -8  14   5        593.29        682.25        54.95 o                         
  -7  14   5        185.47        194.45        16.34 o                         
  -6  14   5        152.07        170.88        13.08 o                         
  -5  14   5         68.51         69.97        10.37 o                         
  -4  14   5        408.24        422.76        14.16 o                         
  -3  14   5        693.97        719.87        19.89 o                         
  -2  14   5        509.37        530.93        12.57 o                         
  -1  14   5        445.59        469.36        15.85 o                         
   0  14   5       2213.61       2299.27        99.93 o                         
   1  14   5       1780.97       1983.88        36.36 o                         
   2  14   5        473.24        434.18        26.02 o                         
   3  14   5        948.16       1024.40        21.82 o                         
   4  14   5        293.39        329.52        16.92 o                         
   5  14   5        411.51        458.98        16.63 o                         
   6  14   5        382.74        396.18        16.86 o                         
   7  14   5         87.06         92.05        19.22 o                         
   8  14   5        140.96        150.80        22.23 o                         
  -7  15   5        150.67        169.90        19.54 o                         
  -6  15   5         95.84         59.57        20.19 o                         
  -5  15   5        335.35        342.29        14.89 o                         
  -4  15   5         52.12         56.01         9.52 o                         
  -3  15   5         46.80         34.59        10.49 o                         
  -2  15   5        859.80        899.65        17.33 o                         
  -1  15   5       3189.14       3457.01        71.86 o                         
   0  15   5       1622.41       1751.12        50.54 o                         
   1  15   5        265.68        283.93        26.02 o                         
   2  15   5         64.61         59.28         7.45 o                         
   3  15   5        112.69        114.36         9.10 o                         
   4  15   5        393.71        419.52        17.19 o                         
   5  15   5       1521.21       1658.92        39.48 o                         
   6  15   5        163.86        160.28        12.27 o                         
   7  15   5        419.35        386.78        28.70 o                         
  -7  16   5        120.32        137.35        42.41 o                         
  -6  16   5        133.84        128.41        19.33 o                         
  -5  16   5         19.73          0.06        11.67 o                         
  -4  16   5        827.91        993.96        21.69 o                         
  -3  16   5        396.43        439.48        12.64 o                         
  -2  16   5       1713.98       1783.52        30.69 o                         
  -1  16   5        696.07        731.06        23.20 o                         
   0  16   5        851.63        877.70        23.39 o                         
   1  16   5        517.13        575.88        20.78 o                         
   2  16   5        104.60        107.36         9.12 o                         
   3  16   5         21.36         28.55         8.08 o                         
   4  16   5        164.79        162.59        10.56 o                         
   5  16   5        862.94        981.54        41.23 o                         
   6  16   5        444.67        477.55        18.46 o                         
   7  16   5         69.48         62.99        18.42 o                         
  -6  17   5         97.23        121.25        30.18 o                         
  -5  17   5        960.76       1117.52        27.58 o                         
  -4  17   5        102.02        135.67        11.27 o                         
  -3  17   5        316.02        300.79        12.92 o                         
  -2  17   5        166.42        187.67        14.01 o                         
  -1  17   5        391.64        376.14        38.51 o                         
   0  17   5        888.82        975.11        30.06 o                         
   1  17   5         32.51         42.49        11.94 o                         
   2  17   5         77.36         86.32        11.81 o                         
   3  17   5         76.06         65.78         8.69 o                         
   4  17   5       1201.27       1283.23        66.04 o                         
   5  17   5        737.90        935.90        25.27 o                         
   6  17   5         50.16         61.70        16.05 o                         
  -5  18   5        306.44        388.19        35.71 o                         
  -4  18   5       1453.98       1523.20        38.48 o                         
  -3  18   5         45.44         61.87        12.54 o                         
  -2  18   5        452.40        471.27        20.08 o                         
  -1  18   5        277.17        239.11        30.44 o                         
   0  18   5        652.19        674.51        25.92 o                         
   1  18   5        604.90        638.60        28.67 o                         
   2  18   5        112.43        180.92        13.09 o                         
   3  18   5         42.50         38.51         8.12 o                         
   4  18   5         63.96         68.05        13.79 o                         
   5  18   5        768.10        886.22        31.90 o                         
  -4  19   5          4.16         16.05        16.41 o                         
  -3  19   5         59.77         75.68        15.87 o                         
  -2  19   5         21.14         22.24        11.11 o                         
  -1  19   5        102.53         67.59        18.20 o                         
   0  19   5        290.74        347.13        21.25 o                         
   1  19   5        355.82        426.20        19.62 o                         
   2  19   5        211.10        224.71        14.21 o                         
   3  19   5        113.40        148.07        14.25 o                         
   4  19   5        274.89        314.21        17.18 o                         
  -3  20   5         86.46        124.84        23.58 o                         
  -2  20   5        101.53        128.80        22.01 o                         
  -1  20   5        152.01        196.92        29.96 o                         
   0  20   5        303.82        339.02        26.12 o                         
   1  20   5        126.41        153.98        13.17 o                         
   2  20   5        157.05        183.35        14.19 o                         
   3  20   5        193.62        218.01        15.53 o                         
  -3 -20   6        196.67        214.43        23.07 o                         
  -2 -20   6        199.29        185.98        22.05 o                         
  -1 -20   6        409.00        416.61        25.84 o                         
   0 -20   6         33.53         43.18        18.98 o                         
   1 -20   6         64.07         72.90        16.42 o                         
   2 -20   6         25.62         20.80        14.96 o                         
  -4 -19   6        374.36        332.59        12.40 o                         
  -3 -19   6        745.89        768.93        33.53 o                         
  -2 -19   6        455.67        471.69        26.47 o                         
  -1 -19   6        118.55        133.87        24.85 o                         
   0 -19   6        162.95        176.03        20.85 o                         
   1 -19   6         48.63         57.86        15.37 o                         
   2 -19   6        559.45        568.85        23.15 o                         
   3 -19   6        641.51        631.06        26.33 o                         
   4 -19   6        280.84        259.33        16.52 o                         
  -5 -18   6        303.52        280.31        14.47 o                         
  -4 -18   6        615.84        540.23        14.91 o                         
  -3 -18   6        328.20        236.04        27.37 o                         
  -2 -18   6         59.87         63.72        18.43 o                         
  -1 -18   6        167.78        158.82        17.24 o                         
   0 -18   6         11.20         10.57        17.12 o                         
   1 -18   6        195.95        189.33        19.98 o                         
   2 -18   6         16.62         22.42        15.52 o                         
   3 -18   6         69.42         47.22        10.12 o                         
   4 -18   6        263.64        224.19        11.50 o                         
   5 -18   6        175.79        155.71        10.36 o                         
  -6 -17   6        363.11        339.68        16.93 o                         
  -5 -17   6        176.05        175.42        13.31 o                         
  -4 -17   6        943.14        897.37        23.28 o                         
  -3 -17   6       1601.89       1527.22        44.36 o                         
  -2 -17   6        732.27        746.26        24.22 o                         
  -1 -17   6        667.92        681.15        25.64 o                         
   0 -17   6        144.97        143.11        16.65 o                         
   1 -17   6         32.13         45.40        14.84 o                         
   2 -17   6       1392.06       1418.15        53.37 o                         
   3 -17   6        661.65        573.14        36.95 o                         
   4 -17   6         13.12          8.34         8.52 o                         
   5 -17   6         24.36         28.33         8.79 o                         
   6 -17   6        256.46        229.01        14.85 o                         
  -7 -16   6         98.20         87.11        20.99 o                         
  -6 -16   6        213.03        231.44        15.43 o                         
  -5 -16   6         87.96        109.47        11.85 o                         
  -4 -16   6       1219.58       1202.70        26.50 o                         
  -3 -16   6        554.07        558.45        14.88 o                         
  -2 -16   6        770.07        678.85        27.58 o                         
  -1 -16   6        815.48        813.23        61.53 o                         
   0 -16   6        494.81        492.01        33.18 o                         
   1 -16   6         33.41         22.20         6.62 o                         
   2 -16   6          3.91         21.58         9.56 o                         
   3 -16   6        608.18        538.63        14.34 o                         
   4 -16   6        597.16        502.58        14.94 o                         
   5 -16   6        188.76        190.37        13.39 o                         
   6 -16   6        304.95        292.01        11.24 o                         
  -7 -15   6       1357.63       1391.72        52.84 o                         
  -6 -15   6        233.48        249.41        23.29 o                         
  -5 -15   6       1013.74        970.81        23.86 o                         
  -4 -15   6         72.38         71.12        10.36 o                         
  -3 -15   6       2066.56       2037.70        50.24 o                         
  -2 -15   6       2685.52       2549.97        72.38 o                         
  -1 -15   6        253.46        203.01        15.78 o                         
   0 -15   6        161.94        120.96        10.20 o                         
   1 -15   6         35.85         32.54         7.94 o                         
   2 -15   6        127.17        127.11         9.84 o                         
   3 -15   6       1133.27        995.67        33.18 o                         
   4 -15   6        106.83         83.48         8.76 o                         
   5 -15   6        458.70        445.03        17.19 o                         
   6 -15   6        663.34        680.01        18.16 o                         
   7 -15   6        987.83       1047.34        34.49 o                         
  -8 -14   6         69.32         93.16        17.45 o                         
  -7 -14   6         44.29          5.19        20.59 o                         
  -6 -14   6        145.60        165.13        18.76 o                         
  -5 -14   6        221.06        214.64        15.18 o                         
  -4 -14   6        895.73        885.49        23.35 o                         
  -3 -14   6        619.81        575.03        16.86 o                         
  -2 -14   6        498.46        459.72        18.70 o                         
  -1 -14   6        590.33        586.07        23.00 o                         
   0 -14   6        151.40        133.62         8.53 o                         
   1 -14   6         79.36         54.32         8.88 o                         
   2 -14   6        978.58        828.38        22.99 o                         
   3 -14   6        553.02        524.12        19.61 o                         
   4 -14   6        142.13        135.35         9.26 o                         
   5 -14   6        189.99        207.80         9.78 o                         
   6 -14   6        329.48        345.68        15.36 o                         
   7 -14   6        159.07        144.14        14.73 o                         
  -8 -13   6        408.22        401.38        23.03 o                         
  -7 -13   6        532.99        581.33        24.33 o                         
  -6 -13   6        416.34        448.51        23.56 o                         
  -5 -13   6        716.35        696.43        27.32 o                         
  -4 -13   6       1438.81       1348.95        33.84 o                         
  -3 -13   6       1856.75       1910.38        37.28 o                         
  -2 -13   6       2346.71       2336.38        62.56 o                         
  -1 -13   6        599.75        605.21        21.03 o                         
   0 -13   6       3392.28       3245.65       138.57 o                         
   1 -13   6         61.79         54.05         8.96 o                         
   2 -13   6        767.77        722.73        28.32 o                         
   3 -13   6        408.13        383.02        12.17 o                         
   4 -13   6        604.64        567.18        22.62 o                         
   5 -13   6       1502.18       1391.97        33.56 o                         
   6 -13   6        874.56        935.04        34.33 o                         
   7 -13   6        540.94        522.90        20.99 o                         
   8 -13   6        137.11        124.85        16.56 o                         
  -9 -12   6        207.47        151.06        25.25 o                         
  -8 -12   6        196.57        205.07        17.00 o                         
  -7 -12   6        277.01        284.27        15.62 o                         
  -6 -12   6       1611.90       1569.70        66.25 o                         
  -5 -12   6        559.35        533.28        24.12 o                         
  -4 -12   6        520.06        536.25        19.24 o                         
  -3 -12   6        391.30        361.45        15.44 o                         
  -2 -12   6        812.39        794.76        17.36 o                         
  -1 -12   6       1406.47       1404.78        46.24 o                         
   0 -12   6        992.11        958.19        24.46 o                         
   1 -12   6       1399.15       1350.97        33.70 o                         
   2 -12   6        100.45         96.18         8.10 o                         
   3 -12   6        107.88         91.77         8.43 o                         
   4 -12   6       1182.94       1153.35        25.21 o                         
   5 -12   6        362.81        364.94        14.31 o                         
   6 -12   6        630.36        657.52        25.40 o                         
   7 -12   6         52.60         34.11        13.97 o                         
   8 -12   6        607.52        612.45        24.49 o                         
  -9 -11   6        313.85        281.03        22.27 o                         
  -8 -11   6        565.16        505.84        16.94 o                         
  -7 -11   6        179.77        187.19        14.39 o                         
  -6 -11   6        938.30        994.62        26.77 o                         
  -5 -11   6       1197.68       1226.09        30.24 o                         
  -4 -11   6       1043.55       1022.93        32.41 o                         
  -3 -11   6        400.67        436.96        14.65 o                         
  -2 -11   6        347.91        302.34        11.90 o                         
  -1 -11   6       1675.37       1544.56        39.01 o                         
   0 -11   6       3374.50       3337.20        62.69 o                         
   1 -11   6       1803.87       1748.99        32.51 o                         
   2 -11   6        454.85        411.64        11.89 o                         
   3 -11   6       2646.60       2512.93        55.32 o                         
   4 -11   6       2583.06       2451.56        57.35 o                         
   5 -11   6        430.85        397.77        15.26 o                         
   6 -11   6        229.19        234.25        15.50 o                         
   7 -11   6        225.89        219.56        15.44 o                         
   8 -11   6        125.97        133.18        14.92 o                         
   9 -11   6        528.64        520.16        30.51 o                         
  -9 -10   6        105.98         95.20        10.54 o                         
  -8 -10   6        142.04        142.58         9.27 o                         
  -7 -10   6          6.43         24.41         6.27 o                         
  -6 -10   6        899.83        921.95        23.53 o                         
  -5 -10   6       1124.52       1119.29        32.79 o                         
  -4 -10   6       1990.94       1962.11        53.86 o                         
  -3 -10   6        122.62        122.66        11.27 o                         
  -2 -10   6        730.68        705.95        24.44 o                         
  -1 -10   6        427.38        358.91        12.04 o                         
   0 -10   6        317.91        314.73        18.85 o                         
   1 -10   6       1764.62       1631.11        30.54 o                         
   2 -10   6        323.97        324.11        10.34 o                         
   3 -10   6        748.58        712.49        25.63 o                         
   4 -10   6          9.97          9.66         5.77 o                         
   5 -10   6        413.19        411.06        15.65 o                         
   6 -10   6        177.19        199.96        13.93 o                         
   7 -10   6        230.27        206.23        20.04 o                         
   8 -10   6        561.28        523.63        25.48 o                         
   9 -10   6        287.81        297.61        20.59 o                         
 -10  -9   6       1117.67       1133.71        35.91 o                         
  -9  -9   6        479.62        522.33        16.15 o                         
  -8  -9   6        541.43        568.92        14.89 o                         
  -7  -9   6        215.86        196.65         9.25 o                         
  -6  -9   6       2290.07       2319.20        42.20 o                         
  -5  -9   6       2611.36       2708.00        58.45 o                         
  -4  -9   6       1637.73       1502.90        33.09 o                         
  -3  -9   6         42.07         31.39         8.31 o                         
  -2  -9   6         64.10         51.89         8.21 o                         
  -1  -9   6        148.06        122.56         8.59 o                         
   0  -9   6       6373.58       5869.54       116.54 o                         
   1  -9   6       1606.68       1712.32        31.60 o                         
   2  -9   6        208.57        218.54         8.89 o                         
   3  -9   6        590.55        622.78        14.67 o                         
   4  -9   6       2924.60       2701.67        51.91 o                         
   5  -9   6       1749.51       1708.76        51.95 o                         
   6  -9   6        379.30        362.47        22.27 o                         
   7  -9   6         37.26         35.95        13.15 o                         
   8  -9   6        229.70        229.75        17.96 o                         
   9  -9   6        864.99        847.53        41.70 o                         
 -10  -8   6         47.46         32.04        13.35 o                         
  -9  -8   6        490.76        467.00        16.38 o                         
  -8  -8   6        449.32        432.49        13.00 o                         
  -7  -8   6         32.32         39.12         7.63 o                         
  -6  -8   6        621.76        661.86        14.59 o                         
  -5  -8   6         64.34         75.73        10.49 o                         
  -4  -8   6        563.30        560.40        18.32 o                         
  -3  -8   6       1750.45       1758.58        36.31 o                         
  -2  -8   6       2019.59       2120.37        39.86 o                         
  -1  -8   6        354.56        342.67        11.55 o                         
   0  -8   6        589.42        594.66        15.25 o                         
   1  -8   6        504.63        456.46        14.85 o                         
   2  -8   6         94.48         91.46         9.64 o                         
   3  -8   6        414.11        414.01        13.95 o                         
   4  -8   6        282.47        276.01        11.59 o                         
   5  -8   6        593.28        633.19        29.64 o                         
   6  -8   6        540.49        498.90        30.21 o                         
   7  -8   6        370.06        312.52        22.75 o                         
   8  -8   6         97.06         99.97        14.88 o                         
   9  -8   6         95.13        101.82        19.95 o                         
 -10  -7   6        523.25        587.90        23.04 o                         
  -9  -7   6        599.00        586.32        15.82 o                         
  -8  -7   6         72.86         55.77         9.18 o                         
  -7  -7   6        108.17        112.38         8.70 o                         
  -6  -7   6        952.29        931.16        17.49 o                         
  -5  -7   6       4619.59       4632.58        67.12 o                         
  -4  -7   6       6310.10       6649.29       109.08 o                         
  -3  -7   6        614.69        705.67        21.90 o                         
  -2  -7   6       2509.21       2509.33        47.90 o                         
  -1  -7   6       1162.99       1062.39        35.16 o                         
   0  -7   6       1333.48       1126.15        23.72 o                         
   1  -7   6       2543.41       2494.25        52.50 o                         
   2  -7   6        274.50        226.66         8.54 o                         
   3  -7   6        150.03        175.15        10.35 o                         
   4  -7   6       2885.63       2797.25        49.30 o                         
   5  -7   6       3107.75       3089.77        92.77 o                         
   6  -7   6        220.61        190.20        13.71 o                         
   7  -7   6        482.93        454.48        23.15 o                         
   8  -7   6          3.58         13.81        13.69 o                         
   9  -7   6       1537.69       1698.88        61.71 o                         
  10  -7   6        590.08        591.81        44.72 o                         
 -10  -6   6         18.47         31.60        14.12 o                         
  -9  -6   6         36.30         45.43         9.93 o                         
  -8  -6   6        206.21        214.54        10.98 o                         
  -7  -6   6         40.44         41.43         8.33 o                         
  -6  -6   6        946.87        947.82        17.77 o                         
  -5  -6   6         24.14         39.58         6.02 o                         
  -4  -6   6       3762.43       3834.03        59.57 o                         
  -3  -6   6        564.22        539.40        17.65 o                         
  -2  -6   6        854.76        802.97        19.20 o                         
  -1  -6   6       1510.55       1506.89        30.10 o                         
   0  -6   6       1102.88       1129.19        39.10 o                         
   1  -6   6         17.08         12.86         5.11 o                         
   2  -6   6        470.93        562.36        14.21 o                         
   3  -6   6       1214.55       1256.33        31.87 o                         
   4  -6   6       1506.75       1591.11        30.53 o                         
   5  -6   6        440.00        446.29        15.71 o                         
   6  -6   6       1058.65       1010.83        48.05 o                         
   7  -6   6        238.89        220.74        15.13 o                         
   8  -6   6         90.12         60.66        13.95 o                         
   9  -6   6         34.74         50.68        18.28 o                         
  10  -6   6         60.59        100.69        20.11 o                         
 -10  -5   6        515.14        518.00        22.32 o                         
  -9  -5   6        349.26        334.80        13.03 o                         
  -8  -5   6       1342.41       1343.88        24.32 o                         
  -7  -5   6        724.35        732.06        16.91 o                         
  -6  -5   6       1884.73       1897.16        33.25 o                         
  -5  -5   6       2550.74       2557.62        41.74 o                         
  -4  -5   6       1464.27       1519.36        26.06 o                         
  -3  -5   6        280.79        277.14        12.98 o                         
  -2  -5   6       5367.72       5183.34       139.95 o                         
  -1  -5   6        511.15        506.41        19.20 o                         
   0  -5   6       2528.15       2253.40        33.51 o                         
   1  -5   6       2668.89       2619.30        47.81 o                         
   2  -5   6       5214.24       4991.36       108.18 o                         
   3  -5   6       2952.58       3264.70        49.85 o                         
   4  -5   6       2619.43       2561.35        45.39 o                         
   5  -5   6       3263.75       3414.12        70.45 o                         
   6  -5   6        134.93        155.98        12.72 o                         
   7  -5   6       2345.48       2430.35        55.32 o                         
   8  -5   6        338.49        322.63        17.53 o                         
   9  -5   6       1117.78       1106.79        47.73 o                         
  10  -5   6        671.19        745.22        41.08 o                         
 -11  -4   6        280.74        262.47        19.65 o                         
 -10  -4   6        166.01        173.57        17.17 o                         
  -9  -4   6        113.55        108.45        13.12 o                         
  -8  -4   6        813.28        840.71        19.23 o                         
  -7  -4   6         18.04         28.48         9.12 o                         
  -6  -4   6       1977.02       2066.21        35.68 o                         
  -5  -4   6         50.48         46.97         6.93 o                         
  -4  -4   6       1006.15       1008.31        18.94 o                         
  -3  -4   6       1273.82       1261.47        25.98 o                         
  -2  -4   6       1139.39       1087.13        28.07 o                         
  -1  -4   6       1815.84       1885.39        55.50 o                         
   0  -4   6       1461.66       1439.31        23.93 o                         
   1  -4   6       3466.74       3330.38        67.26 o                         
   2  -4   6       1336.09       1381.90        45.87 o                         
   3  -4   6        623.04        686.82        14.74 o                         
   4  -4   6        604.31        529.78        23.55 o                         
   5  -4   6        237.98        206.89        15.84 o                         
   6  -4   6        969.84        950.22        46.27 o                         
   7  -4   6         89.71         75.77        12.88 o                         
   8  -4   6        985.64       1066.05        32.79 o                         
   9  -4   6        205.58        176.23        19.34 o                         
  10  -4   6        106.63        112.12        19.40 o                         
 -11  -3   6        281.17        274.39        22.50 o                         
 -10  -3   6        602.64        611.31        31.93 o                         
  -9  -3   6        719.69        687.23        24.75 o                         
  -8  -3   6       2467.70       2463.21        50.39 o                         
  -7  -3   6        734.81        740.34        20.64 o                         
  -6  -3   6        779.09        794.11        22.74 o                         
  -5  -3   6        669.12        691.34        17.57 o                         
  -4  -3   6       5644.69       6013.71        97.10 o                         
  -3  -3   6       2397.44       2389.33        41.10 o                         
  -2  -3   6       3893.84       3824.25        77.08 o                         
  -1  -3   6       3889.49       3915.62        77.65 o                         
   0  -3   6       1750.52       1623.86        34.43 o                         
   1  -3   6       2351.63       2081.93        49.53 o                         
   2  -3   6       1707.08       1472.37        36.63 o                         
   3  -3   6        539.73        509.27        14.33 o                         
   4  -3   6         16.37         35.72        10.52 o                         
   5  -3   6       1778.78       1808.90        72.37 o                         
   6  -3   6       1790.22       1917.07        60.19 o                         
   7  -3   6       2179.58       2363.91        72.38 o                         
   8  -3   6        270.45        242.29        17.03 o                         
   9  -3   6        931.81       1004.18        45.73 o                         
  10  -3   6         37.21         16.64        19.21 o                         
 -11  -2   6        185.10        169.75        23.41 o                         
 -10  -2   6        272.01        248.91        21.20 o                         
  -9  -2   6        569.14        594.59        26.43 o                         
  -8  -2   6        627.25        675.69        28.40 o                         
  -7  -2   6        283.68        277.14        19.67 o                         
  -6  -2   6        476.84        432.80        14.81 o                         
  -5  -2   6        377.20        416.58        13.38 o                         
  -4  -2   6       1307.67       1266.62        24.26 o                         
  -3  -2   6        406.86        431.13        11.12 o                         
  -2  -2   6       1530.80       1451.14        32.03 o                         
  -1  -2   6        841.60        775.26        16.68 o                         
   0  -2   6       1007.37        960.63        24.76 o                         
   1  -2   6       3010.94       2877.96        67.06 o                         
   2  -2   6        155.34        159.94        11.24 o                         
   3  -2   6       1540.03       1324.76        34.08 o                         
   4  -2   6        236.44        225.51        19.89 o                         
   5  -2   6        485.80        498.04        60.50 o                         
   6  -2   6         70.45         84.17        28.02 o                         
   7  -2   6        574.83        563.69       100.69 o                         
   8  -2   6        778.83        703.80        79.87 o                         
   9  -2   6        280.08        261.42        31.51 o                         
  10  -2   6        278.84        232.32        38.91 o                         
 -11  -1   6        102.23        104.75        23.22 o                         
 -10  -1   6         35.29         28.05        19.12 o                         
  -9  -1   6       1002.97        945.06        34.21 o                         
  -8  -1   6       2948.48       3022.56        67.94 o                         
  -7  -1   6        372.58        402.24        13.71 o                         
  -6  -1   6         71.12        107.50         8.94 o                         
  -5  -1   6        418.17        443.18        12.18 o                         
  -4  -1   6       2663.42       2864.04        45.69 o                         
  -3  -1   6       1205.89       1046.34        20.08 o                         
  -2  -1   6      17722.09      18294.98       235.81 o                         
  -1  -1   6       5404.69       5479.15        96.67 o                         
   0  -1   6       5784.02       5701.21       112.20 o                         
   1  -1   6       1711.39       1379.70        29.95 o                         
   2  -1   6       2935.57       2976.32        60.71 o                         
   3  -1   6       2309.33       1996.21        55.21 o                         
   4  -1   6        311.16        335.29        14.13 o                         
   5  -1   6       1846.61       2218.96        68.20 o                         
   6  -1   6       4692.22       4517.95       584.81 o                         
   7  -1   6       5965.85       6220.92       295.81 o                         
   8  -1   6        403.60        389.76        27.15 o                         
   9  -1   6        265.14        247.91        17.09 o                         
  10  -1   6         65.55         79.81        38.49 o                         
 -11   0   6        573.12        510.52        28.84 o                         
 -10   0   6        409.63        372.37        24.51 o                         
  -9   0   6         28.27         42.21        13.84 o                         
  -8   0   6        110.27        120.61        14.19 o                         
  -7   0   6        756.92        753.83        18.72 o                         
  -6   0   6       1234.37       1257.91        24.30 o                         
  -5   0   6        392.77        400.37        11.00 o                         
  -4   0   6        409.14        405.14        10.44 o                         
  -3   0   6        316.12        382.89         9.06 o                         
  -2   0   6        415.12        394.05         8.76 o                         
  -1   0   6       9543.24       9975.77       158.78 o                         
   0   0   6        379.60        338.31        18.22 o                         
   1   0   6       2214.41       1741.15        54.81 o                         
   2   0   6         31.54         57.00         9.05 o                         
   3   0   6        541.68        508.66        15.25 o                         
   4   0   6       1742.17       1959.65        77.59 o                         
   5   0   6        844.24        701.16        43.82 o                         
   6   0   6         94.30         82.38        13.43 o                         
   7   0   6        263.43        268.57        19.72 o                         
   8   0   6        121.98        120.58        20.64 o                         
   9   0   6        171.61        155.36        15.94 o                         
  10   0   6        166.16        201.32        42.77 o                         
 -11   1   6        100.23         24.65        40.71 o                         
 -10   1   6         47.88         29.37        16.64 o                         
  -9   1   6       1022.45       1008.73        26.68 o                         
  -8   1   6       3001.10       3001.86        55.66 o                         
  -7   1   6        614.21        676.59        19.45 o                         
  -6   1   6         68.93         93.18         8.08 o                         
  -5   1   6        451.14        496.16        12.19 o                         
  -4   1   6       2387.09       2631.71        37.20 o                         
  -3   1   6       1337.51       1210.24        18.00 o                         
  -2   1   6      18364.79      18772.32       256.27 o                         
  -1   1   6       5185.96       5228.72        72.02 o                         
   0   1   6       5594.17       5592.41       127.26 o                         
   1   1   6       1991.35       1626.76        50.14 o                         
   2   1   6       3277.37       3245.96        97.67 o                         
   3   1   6       2326.87       2134.13        66.67 o                         
   4   1   6        342.39        388.94        19.33 o                         
   5   1   6       1756.15       1867.62        76.13 o                         
   6   1   6       4704.23       4916.47       248.57 o                         
   7   1   6       5962.33       5833.47       149.52 o                         
   8   1   6        516.88        571.59        34.14 o                         
   9   1   6        276.46        296.36        21.85 o                         
  10   1   6         86.23         65.89        14.11 o                         
 -11   2   6        164.79        171.89        31.99 o                         
 -10   2   6        310.18        273.04        20.49 o                         
  -9   2   6        535.19        572.74        20.53 o                         
  -8   2   6        601.47        665.10        20.67 o                         
  -7   2   6        320.26        329.89        14.73 o                         
  -6   2   6        520.44        503.46        15.76 o                         
  -5   2   6        399.92        453.55        10.96 o                         
  -4   2   6       1388.13       1418.40        22.06 o                         
  -3   2   6        473.64        503.58        11.08 o                         
  -2   2   6       1674.47       1732.84        27.96 o                         
  -1   2   6        653.92        602.42        10.52 o                         
   0   2   6        981.83        958.62        27.85 o                         
   1   2   6       2873.29       2788.58        81.46 o                         
   2   2   6        152.45        169.92        12.00 o                         
   3   2   6       1688.92       1582.10        52.10 o                         
   4   2   6        159.53        191.86        19.33 o                         
   5   2   6        551.36        544.12        21.75 o                         
   6   2   6         55.84         48.46        12.50 o                         
   7   2   6        563.95        617.92        33.19 o                         
   8   2   6        729.24        727.41        40.25 o                         
   9   2   6        298.32        360.56        24.82 o                         
  10   2   6        296.70        308.84        33.06 o                         
 -11   3   6        273.97        258.18        33.79 o                         
 -10   3   6        600.70        591.94        26.23 o                         
  -9   3   6        664.01        638.33        21.52 o                         
  -8   3   6       2465.47       2550.79        49.11 o                         
  -7   3   6        689.28        701.59        21.85 o                         
  -6   3   6        777.00        826.38        20.70 o                         
  -5   3   6        566.02        587.24        12.53 o                         
  -4   3   6       5575.48       6194.63        78.24 o                         
  -3   3   6       2188.89       2277.41        34.90 o                         
  -2   3   6       3622.03       3698.76        52.30 o                         
  -1   3   6       3933.46       3966.67        61.71 o                         
   0   3   6       2014.76       1827.68        29.05 o                         
   1   3   6       2409.60       2114.17        46.72 o                         
   2   3   6       1588.98       1425.23        51.97 o                         
   3   3   6        359.82        344.41        16.84 o                         
   4   3   6         56.49         87.65        13.39 o                         
   5   3   6       1743.56       1767.23        49.49 o                         
   6   3   6       1817.85       1800.91       107.13 o                         
   7   3   6       2100.21       2229.93        59.87 o                         
   8   3   6        188.73        195.75        26.70 o                         
   9   3   6        928.57        962.65        69.21 o                         
  10   3   6         51.50         67.13        42.43 o                         
 -11   4   6        290.97        246.10        33.95 o                         
 -10   4   6        180.21        162.15        29.57 o                         
  -9   4   6        110.60        109.05        15.57 o                         
  -8   4   6        856.16        900.00        26.41 o                         
  -7   4   6         23.50         21.92        11.92 o                         
  -6   4   6       2019.92       2124.60        40.48 o                         
  -5   4   6         49.65         52.07         9.93 o                         
  -4   4   6       1082.47       1101.15        20.47 o                         
  -3   4   6       1324.99       1375.08        23.39 o                         
  -2   4   6       1018.78       1016.56        14.79 o                         
  -1   4   6       1998.23       2106.59        40.45 o                         
   0   4   6       1417.26       1367.02        22.56 o                         
   1   4   6       3604.60       3434.31        71.49 o                         
   2   4   6       1260.85       1379.08        31.94 o                         
   3   4   6        775.57        913.67        28.32 o                         
   4   4   6        584.95        558.04        28.86 o                         
   5   4   6        284.06        272.94        21.75 o                         
   6   4   6        996.05        982.55        46.96 o                         
   7   4   6         91.42         87.48        15.79 o                         
   8   4   6        923.59        970.27        45.99 o                         
   9   4   6        230.88        300.26        46.34 o                         
  10   4   6         98.18        127.18        44.37 o                         
 -10   5   6        553.41        551.66        38.85 o                         
  -9   5   6        388.97        381.48        19.48 o                         
  -8   5   6       1227.01       1249.49        32.28 o                         
  -7   5   6        609.52        607.13        19.20 o                         
  -6   5   6       1768.27       1812.56        39.47 o                         
  -5   5   6       2331.08       2235.75        70.07 o                         
  -4   5   6       1294.29       1354.41        29.60 o                         
  -3   5   6        414.83        449.84        12.78 o                         
  -2   5   6       5602.26       5894.79        97.08 o                         
  -1   5   6        620.96        640.27        12.23 o                         
   0   5   6       2317.39       2060.69        35.75 o                         
   1   5   6       2801.04       2655.78        53.52 o                         
   2   5   6       5513.27       5509.52       110.58 o                         
   3   5   6       3015.85       3242.50        78.80 o                         
   4   5   6       2699.95       2570.49        65.66 o                         
   5   5   6       3370.03       3524.13        81.88 o                         
   6   5   6        158.97        162.74        15.24 o                         
   7   5   6       2360.10       2555.12        94.76 o                         
   8   5   6        425.03        414.49        23.01 o                         
   9   5   6       1144.43       1039.35        72.22 o                         
  10   5   6        630.06        631.41        61.15 o                         
 -10   6   6         24.84         15.73        17.78 o                         
  -9   6   6         53.15         58.87        12.57 o                         
  -8   6   6        269.83        271.65        17.15 o                         
  -7   6   6         30.30         32.26        10.81 o                         
  -6   6   6        854.77        854.47        21.34 o                         
  -5   6   6         26.67         43.59        10.95 o                         
  -4   6   6       3883.72       3992.43        86.00 o                         
  -3   6   6        637.08        696.37        14.33 o                         
  -2   6   6        835.29        840.88        18.84 o                         
  -1   6   6       1632.02       1638.02        25.61 o                         
   0   6   6       1025.00       1093.09        19.24 o                         
   1   6   6         49.24         55.43         6.31 o                         
   2   6   6        447.53        525.23        12.26 o                         
   3   6   6       1323.97       1445.43        28.11 o                         
   4   6   6       1495.53       1511.33        32.94 o                         
   5   6   6        488.52        496.51        20.32 o                         
   6   6   6        955.79        926.45        28.71 o                         
   7   6   6        236.01        209.00        18.11 o                         
   8   6   6        116.08        104.92        17.21 o                         
   9   6   6         31.80          4.35        36.38 o                         
  10   6   6         38.01        110.65        43.04 o                         
 -10   7   6        571.50        568.38        28.08 o                         
  -9   7   6        689.84        677.95        28.09 o                         
  -8   7   6         75.50         69.70        14.51 o                         
  -7   7   6        138.98        149.80        12.52 o                         
  -6   7   6        952.57        948.52        40.96 o                         
  -5   7   6       4559.58       4647.09       118.30 o                         
  -4   7   6       6394.19       6857.12       132.89 o                         
  -3   7   6        532.49        642.25        14.95 o                         
  -2   7   6       2413.20       2648.41        35.49 o                         
  -1   7   6       1179.75       1220.29        17.65 o                         
   0   7   6       1307.00       1078.34        18.03 o                         
   1   7   6       2455.20       2315.29        52.67 o                         
   2   7   6        274.84        217.13         8.02 o                         
   3   7   6        126.58        136.65         7.90 o                         
   4   7   6       2854.82       2736.36        82.14 o                         
   5   7   6       3275.15       3387.34       145.76 o                         
   6   7   6        209.78        190.73        16.33 o                         
   7   7   6        498.95        466.92        31.48 o                         
   8   7   6         12.28         12.09        16.37 o                         
   9   7   6       1560.17       1527.75        90.20 o                         
  10   7   6        543.49        626.14        60.94 o                         
 -10   8   6         46.71         57.94        18.16 o                         
  -9   8   6        416.14        385.84        22.99 o                         
  -8   8   6        464.36        472.22        17.75 o                         
  -7   8   6         36.68         43.36        13.60 o                         
  -6   8   6        644.62        680.11        23.08 o                         
  -5   8   6         59.78         74.27        10.85 o                         
  -4   8   6        588.75        609.32        13.52 o                         
  -3   8   6       1958.43       2152.69        33.89 o                         
  -2   8   6       1935.48       2139.11        29.51 o                         
  -1   8   6        260.53        264.70         6.34 o                         
   0   8   6        547.75        543.40        11.24 o                         
   1   8   6        626.48        580.04        11.79 o                         
   2   8   6         86.34         85.78         6.83 o                         
   3   8   6        401.94        376.56        10.71 o                         
   4   8   6        307.32        281.58        13.28 o                         
   5   8   6        648.03        723.24        33.78 o                         
   6   8   6        516.33        471.43        32.28 o                         
   7   8   6        374.27        318.90        19.92 o                         
   8   8   6         85.86         50.14        23.55 o                         
   9   8   6        100.65         80.33        38.66 o                         
 -10   9   6       1105.54       1108.60       116.27 o                         
  -9   9   6        462.17        513.95        25.79 o                         
  -8   9   6        498.97        530.58        18.70 o                         
  -7   9   6        220.15        245.76        22.40 o                         
  -6   9   6       2199.28       2317.45        53.39 o                         
  -5   9   6       2639.20       2700.80        45.55 o                         
  -4   9   6       1686.81       1681.71        28.52 o                         
  -3   9   6         47.06         36.75         7.49 o                         
  -2   9   6         67.86         56.44         6.97 o                         
  -1   9   6        104.47         78.26         4.57 o                         
   0   9   6       6415.75       6317.06        92.34 o                         
   1   9   6       1587.63       1692.17        44.59 o                         
   2   9   6        204.87        185.21         7.44 o                         
   3   9   6        517.60        579.00        12.60 o                         
   4   9   6       2837.11       2808.46        61.41 o                         
   5   9   6       1854.68       1892.69        92.36 o                         
   6   9   6        302.63        264.92        17.46 o                         
   7   9   6         34.88         23.96        15.14 o                         
   8   9   6        281.81        298.30        28.86 o                         
   9   9   6        853.91        708.16        60.53 o                         
  -9  10   6         61.39         38.49        16.50 o                         
  -8  10   6        133.20        144.75        17.82 o                         
  -7  10   6          4.15         19.04        15.01 o                         
  -6  10   6       1054.58       1102.18        25.77 o                         
  -5  10   6       1100.08       1099.31        28.66 o                         
  -4  10   6       2139.30       2281.96        60.78 o                         
  -3  10   6        113.89        111.51         7.78 o                         
  -2  10   6        793.47        829.84        16.30 o                         
  -1  10   6        408.46        367.50         7.61 o                         
   0  10   6        295.71        334.93        10.44 o                         
   1  10   6       1747.70       1737.55        33.56 o                         
   2  10   6        310.88        311.87         9.03 o                         
   3  10   6        833.32        792.36        26.14 o                         
   4  10   6         11.61         16.64         8.60 o                         
   5  10   6        482.25        515.83        42.08 o                         
   6  10   6        116.87        127.60        15.64 o                         
   7  10   6        224.21        221.67        18.52 o                         
   8  10   6        493.27        467.81        37.15 o                         
   9  10   6        313.93        358.21        50.25 o                         
  -9  11   6        314.70        318.47        25.28 o                         
  -8  11   6        609.23        675.00        27.96 o                         
  -7  11   6        197.87        190.32        14.47 o                         
  -6  11   6        889.00        936.15        23.28 o                         
  -5  11   6       1157.22       1246.45        28.97 o                         
  -4  11   6       1105.24       1125.85        21.93 o                         
  -3  11   6        388.49        425.27        11.54 o                         
  -2  11   6        352.74        330.59        10.35 o                         
  -1  11   6       1640.02       1679.07        22.55 o                         
   0  11   6       3243.69       3345.74        64.80 o                         
   1  11   6       1824.02       1838.69        60.47 o                         
   2  11   6        445.77        404.87        18.67 o                         
   3  11   6       2555.46       2610.10        40.41 o                         
   4  11   6       2763.47       2758.05        87.54 o                         
   5  11   6        420.29        435.52        23.54 o                         
   6  11   6        190.73        176.88        16.45 o                         
   7  11   6        219.69        218.09        18.58 o                         
   8  11   6        164.63        146.03        45.44 o                         
   9  11   6        558.48        500.70        52.99 o                         
  -9  12   6        181.87        185.71        40.27 o                         
  -8  12   6        221.39        221.65        19.43 o                         
  -7  12   6        253.60        279.83        17.65 o                         
  -6  12   6       1679.49       1692.05        34.84 o                         
  -5  12   6        581.23        588.24        17.27 o                         
  -4  12   6        524.04        571.05        16.26 o                         
  -3  12   6        384.31        422.83        11.79 o                         
  -2  12   6        831.00        858.80        17.27 o                         
  -1  12   6       1382.07       1460.97        20.37 o                         
   0  12   6        985.47       1003.96        43.36 o                         
   1  12   6       1365.07       1367.74        49.73 o                         
   2  12   6         94.17        102.49         7.51 o                         
   3  12   6         70.91         77.41         8.53 o                         
   4  12   6       1045.84       1134.78        32.06 o                         
   5  12   6        416.00        444.38        14.39 o                         
   6  12   6        603.29        659.22        50.26 o                         
   7  12   6         47.79         33.73        21.40 o                         
   8  12   6        575.11        556.10        35.54 o                         
  -8  13   6        398.00        479.93        22.10 o                         
  -7  13   6        497.36        545.56        22.35 o                         
  -6  13   6        353.87        396.54        17.64 o                         
  -5  13   6        601.68        604.82        17.64 o                         
  -4  13   6       1451.92       1495.29        26.96 o                         
  -3  13   6       1676.34       1826.96        30.73 o                         
  -2  13   6       2476.87       2660.70        43.89 o                         
  -1  13   6        633.51        655.69        15.22 o                         
   0  13   6       3505.53       3714.78       135.64 o                         
   1  13   6        107.53         91.06         6.85 o                         
   2  13   6        892.69        865.53        30.98 o                         
   3  13   6        343.47        344.62        11.67 o                         
   4  13   6        653.00        691.89        19.11 o                         
   5  13   6       1588.69       1629.49        49.25 o                         
   6  13   6        810.07        945.61        32.44 o                         
   7  13   6        535.38        506.33        34.63 o                         
   8  13   6        148.88        135.07        25.86 o                         
  -8  14   6         80.03        106.29        20.09 o                         
  -7  14   6         50.56         60.53        14.61 o                         
  -6  14   6        187.43        216.92        17.17 o                         
  -5  14   6        240.33        273.55        13.71 o                         
  -4  14   6        938.41        999.48        35.98 o                         
  -3  14   6        637.37        688.53        26.96 o                         
  -2  14   6        485.72        490.21        13.80 o                         
  -1  14   6        566.08        588.35        21.74 o                         
   0  14   6        140.60        140.62         8.16 o                         
   1  14   6         45.09         34.94         7.14 o                         
   2  14   6        943.63        930.42        43.10 o                         
   3  14   6        682.88        718.74        28.58 o                         
   4  14   6        112.81        113.41        10.27 o                         
   5  14   6        167.30        189.81        11.87 o                         
   6  14   6        320.36        340.94        15.18 o                         
   7  14   6        153.10        116.09        19.99 o                         
  -7  15   6       1373.60       1669.18        59.04 o                         
  -6  15   6        207.37        213.45        17.37 o                         
  -5  15   6        916.18        981.98        29.45 o                         
  -4  15   6         51.01         52.38        10.10 o                         
  -3  15   6       2006.19       2134.44        37.45 o                         
  -2  15   6       2871.80       2852.70        43.28 o                         
  -1  15   6        261.52        226.10        18.63 o                         
   0  15   6        200.33        200.82        11.84 o                         
   1  15   6         71.76         62.94         7.12 o                         
   2  15   6        148.43        152.97        10.23 o                         
   3  15   6       1059.86       1069.30        48.85 o                         
   4  15   6        133.42        124.61        10.39 o                         
   5  15   6        467.92        514.03        23.20 o                         
   6  15   6        625.57        720.79        34.65 o                         
   7  15   6       1018.11       1170.56        69.90 o                         
  -7  16   6         78.16         80.59        40.86 o                         
  -6  16   6        201.47        218.83        21.03 o                         
  -5  16   6         91.42        116.57        14.64 o                         
  -4  16   6       1209.17       1323.19        30.32 o                         
  -3  16   6        589.15        605.94        21.29 o                         
  -2  16   6        778.48        775.31        31.19 o                         
  -1  16   6        882.18        942.27        41.09 o                         
   0  16   6        503.91        543.76        15.60 o                         
   1  16   6         11.21         10.08         6.40 o                         
   2  16   6          5.88          9.85         8.68 o                         
   3  16   6        592.70        599.55        31.04 o                         
   4  16   6        612.70        609.87        31.55 o                         
   5  16   6        215.67        241.69        12.56 o                         
   6  16   6        336.11        350.25        17.98 o                         
  -6  17   6        365.90        471.90        26.27 o                         
  -5  17   6        184.31        182.25        17.24 o                         
  -4  17   6        932.15       1034.41        26.12 o                         
  -3  17   6       1528.84       1576.56        38.80 o                         
  -2  17   6        885.58        968.61        27.63 o                         
  -1  17   6        657.92        732.01        35.90 o                         
   0  17   6        141.13        163.65        12.35 o                         
   1  17   6         30.66         28.65        10.26 o                         
   2  17   6       1353.54       1663.32        32.46 o                         
   3  17   6        632.33        662.72        45.68 o                         
   4  17   6          8.14         15.89         9.46 o                         
   5  17   6         22.95         17.75        12.30 o                         
   6  17   6        273.33        297.32        19.49 o                         
  -5  18   6        315.85        351.97        27.33 o                         
  -4  18   6        679.97        704.79        38.67 o                         
  -3  18   6        344.79        304.64        20.64 o                         
  -2  18   6         91.92         83.88        11.19 o                         
  -1  18   6        132.20        145.08        21.38 o                         
   0  18   6         14.02         26.52        10.88 o                         
   1  18   6        200.55        219.58        13.26 o                         
   2  18   6         19.59         35.79        11.57 o                         
   3  18   6         86.78         86.94        10.92 o                         
   4  18   6        250.91        324.30        16.98 o                         
   5  18   6        182.20        248.45        23.30 o                         
  -4  19   6        382.02        465.71        22.63 o                         
  -3  19   6        723.26        686.90        28.17 o                         
  -2  19   6        393.19        403.50        42.08 o                         
  -1  19   6        151.89        108.89        21.56 o                         
   0  19   6        178.81        201.86        13.63 o                         
   1  19   6         40.30         48.98        11.42 o                         
   2  19   6        594.70        715.80        39.69 o                         
   3  19   6        692.11        827.35        42.30 o                         
   4  19   6        289.27        325.09        17.29 o                         
  -3  20   6        200.26        237.11        36.75 o                         
  -2  20   6        200.36        214.76        24.55 o                         
  -1  20   6        397.81        403.78        27.16 o                         
   0  20   6         32.20         25.12        21.63 o                         
   1  20   6         56.39         75.91        17.30 o                         
   2  20   6         20.51         15.52        17.15 o                         
  -2 -20   7         75.80         84.69        20.57 o                         
  -1 -20   7        170.16        205.96        22.78 o                         
   0 -20   7         83.84         74.42        20.13 o
[truncated: 513,786 more chars]
