# Supplementary material for: Crystal structures and circular dichroism of {2,2′-[(1S,2S)-1,2-di­phenyl­ethane-1,2-diylbis(nitrilophenyl­methanylyl­idene)]diphenolato}nickel(II) and its ethanol solvate
Source: Acta Crystallogr E Crystallogr Commun. 2024 Nov 8;80(Pt 12):1259–65. doi: 10.1107/S2056989024010508 (PMC11789182; doi:10.1107/S2056989024010508)
Supplement: Supplementary file 3 [file e-80-01259-1_EtOHsup5.hkl]

data_1_EtOH                                                                     
_shelx_title ' 20220629-ito_a.res in P1'                                        
_shelx_refln_list_code          4                                               
_shelx_F_calc_maximum       93.14                                               
_exptl_crystal_F_000       760.00                                               
_reflns_d_resolution_high  0.8301                                               
                                                                                
loop_                                                                           
 _space_group_symop_operation_xyz                                               
 'x, y, z'                                                                      
                                                                                
_cell_length_a    10.5830                                                       
_cell_length_b    12.4110                                                       
_cell_length_c    13.9837                                                       
_cell_angle_alpha  94.352                                                       
_cell_angle_beta  100.599                                                       
_cell_angle_gamma  90.584                                                       
                                                                                
_shelx_F_squared_multiplier     1.000                                           
                                                                                
loop_                                                                           
 _refln_index_h                                                                 
 _refln_index_k                                                                 
 _refln_index_l                                                                 
 _refln_F_squared_calc                                                          
 _refln_F_squared_meas                                                          
 _refln_F_squared_sigma                                                         
 _refln_observed_status                                                         
   1  -3 -16         94.48         89.62        16.79 o                         
   2  -3 -16         10.32         11.41         9.20 o                         
   3  -3 -16         74.45         69.56        14.88 o                         
   4  -3 -16        101.71        110.82        17.23 o                         
   0  -2 -16         11.02         33.14        11.69 o                         
   1  -2 -16         34.10         29.57        11.45 o                         
   2  -2 -16          2.34          6.61         7.92 o                         
   3  -2 -16         64.14         44.86        12.04 o                         
   4  -2 -16         20.29         23.02         9.80 o                         
   5  -2 -16        113.97        139.59        19.54 o                         
  -1  -1 -16         18.09         20.41         9.79 o                         
   0  -1 -16        120.76        143.75        19.33 o                         
   1  -1 -16         19.72         20.93         9.87 o                         
   2  -1 -16         70.75         64.15        13.55 o                         
   3  -1 -16          2.24          2.55         6.10 o                         
   4  -1 -16         79.48         67.41         9.18 o                         
   5  -1 -16         33.19         23.83         6.29 o                         
  -1   0 -16        103.28         89.57        16.48 o                         
   0   0 -16         86.54         73.81        14.23 o                         
   1   0 -16         15.76         22.43        10.64 o                         
   2   0 -16        129.53        115.25        12.04 o                         
   3   0 -16        162.38        183.26        13.94 o                         
   4   0 -16          1.18          1.34         4.31 o                         
   5   0 -16        192.30        185.68        14.34 o                         
   6   0 -16         31.90         25.97         6.55 o                         
  -1   1 -16         64.15         61.53        14.24 o                         
   0   1 -16         22.21         19.43         8.61 o                         
   1   1 -16        101.06        111.84        32.69 o                         
   2   1 -16         25.54         30.79        12.79 o                         
   3   1 -16         34.70         32.66         7.00 o                         
   4   1 -16         86.42         95.06        10.60 o                         
   5   1 -16         57.20         47.63         7.86 o                         
   6   1 -16        273.03        257.02        17.05 o                         
  -1   2 -16         94.56        103.73        10.92 o                         
   0   2 -16        124.21        103.16        11.22 o                         
   1   2 -16          8.23          4.81         5.12 o                         
   2   2 -16        122.30        104.59        11.04 o                         
   3   2 -16         59.15         57.25         8.77 o                         
   4   2 -16          6.08         11.92         5.46 o                         
   5   2 -16         53.76         43.06         7.82 o                         
   6   2 -16         43.57         37.07         7.82 o                         
  -1   3 -16          2.17          8.08         5.32 o                         
   0   3 -16         36.18         44.94         7.85 o                         
   1   3 -16          1.58         10.39         5.60 o                         
   2   3 -16         32.28         32.59         7.46 o                         
   3   3 -16         99.35         68.37        20.59 o                         
   4   3 -16        129.84        119.21        11.98 o                         
   5   3 -16         17.71         11.16         5.71 o                         
   0   4 -16        160.48        151.81        13.44 o                         
   1   4 -16        145.17        160.76        13.88 o                         
   2   4 -16         56.72         46.16         8.13 o                         
   3   4 -16         39.34         32.99         7.35 o                         
   4   4 -16         48.77         59.90         9.45 o                         
   5   4 -16         82.95         96.78        10.96 o                         
   1   5 -16        211.27        211.78        15.92 o                         
   2   5 -16        130.02        122.71        12.36 o                         
   3   5 -16         14.33          9.92         5.71 o                         
   4   5 -16         10.86          4.38         5.12 o                         
   0  -5 -15        104.66        126.58        18.97 o                         
   1  -5 -15         33.18         30.91        10.62 o                         
   2  -5 -15         19.55         22.53         9.03 o                         
   3  -5 -15         26.00         24.50         9.17 o                         
   4  -5 -15         68.88         52.35        14.06 o                         
  -1  -4 -15         35.26         30.79        11.19 o                         
   0  -4 -15         27.03         29.74        10.20 o                         
   1  -4 -15         76.35        102.23        16.43 o                         
   2  -4 -15         39.50         42.47        11.37 o                         
   3  -4 -15        105.49         84.10        15.34 o                         
   4  -4 -15          8.61          5.70         7.05 o                         
   5  -4 -15         58.01         55.84        12.88 o                         
   6  -4 -15          6.55         17.22         9.54 o                         
  -2  -3 -15         12.09          8.30         8.25 o                         
  -1  -3 -15        117.62        114.22        18.27 o                         
   0  -3 -15         46.22         48.73        12.01 o                         
   1  -3 -15         75.58         70.64        13.94 o                         
   2  -3 -15        390.08        345.97        28.13 o                         
   3  -3 -15        315.15        348.76        27.97 o                         
   4  -3 -15         68.65         64.47        13.23 o                         
   5  -3 -15         66.62         42.07        11.64 o                         
   6  -3 -15         54.48         40.41        12.19 o                         
  -2  -2 -15          3.42         12.33         8.09 o                         
  -1  -2 -15        169.49        149.71        19.56 o                         
   0  -2 -15         24.73         32.34        10.89 o                         
   1  -2 -15         68.14         66.61        12.76 o                         
   2  -2 -15         50.38         65.10        13.31 o                         
   3  -2 -15        103.27         85.86        14.77 o                         
   4  -2 -15        248.89        256.02        15.25 o                         
   5  -2 -15          9.71          7.88         4.95 o                         
   6  -2 -15        109.22        105.02        10.73 o                         
   7  -2 -15          7.37         10.15         5.90 o                         
  -3  -1 -15        160.73        194.59        22.64 o                         
  -2  -1 -15        201.75        192.44        23.19 o                         
  -1  -1 -15        131.40        118.58        18.10 o                         
   0  -1 -15         30.36         37.96        11.18 o                         
   1  -1 -15         23.16         19.44         5.00 o                         
   2  -1 -15         39.40         24.80         6.02 o                         
   3  -1 -15        208.61        184.37        20.46 o                         
   4  -1 -15         45.70         46.15         7.36 o                         
   5  -1 -15        114.79        121.90        11.24 o                         
   6  -1 -15         11.34         11.68         4.91 o                         
   7  -1 -15         27.43         29.41         6.96 o                         
  -3   0 -15         41.99         27.60        10.89 o                         
  -2   0 -15        132.46        155.34        20.06 o                         
  -1   0 -15         33.14         38.99         6.95 o                         
   0   0 -15         11.97          8.01         4.68 o                         
   1   0 -15         91.94         67.29         8.48 o                         
   2   0 -15         20.66         21.24         7.83 o                         
   3   0 -15         87.64         88.56        32.85 o                         
   4   0 -15         60.45         75.75        14.00 o                         
   5   0 -15          5.09          2.30         4.32 o                         
   6   0 -15        140.72        127.57        13.49 o                         
   7   0 -15         58.15         48.88         8.19 o                         
  -3   1 -15         48.63         51.34        10.77 o                         
  -2   1 -15         12.64         16.45         6.47 o                         
  -1   1 -15         16.55         15.01         5.51 o                         
   0   1 -15        231.58        182.69        13.46 o                         
   1   1 -15          3.94         15.04        13.31 o                         
   2   1 -15         41.07         42.71         8.85 o                         
   3   1 -15         98.76        100.34        10.39 o                         
   4   1 -15         39.32         52.79        10.09 o                         
   5   1 -15        223.21        203.29        18.49 o                         
   6   1 -15         63.41         59.69        10.26 o                         
   7   1 -15         88.38         98.42        11.05 o                         
  -3   2 -15         31.90         29.24         7.34 o                         
  -2   2 -15        148.56        155.56        12.85 o                         
  -1   2 -15          9.91         19.54         5.62 o                         
   0   2 -15          1.29          3.38         4.62 o                         
   1   2 -15        141.26        147.40        18.45 o                         
   2   2 -15         92.89         96.03        10.26 o                         
   3   2 -15        108.09         85.14        12.79 o                         
   4   2 -15         88.06         89.84         9.86 o                         
   5   2 -15         16.76         11.18         5.36 o                         
   6   2 -15        117.09        132.62        19.71 o                         
   7   2 -15        103.16        115.99        11.61 o                         
  -3   3 -15        158.49        172.72        14.14 o                         
  -2   3 -15         58.46         59.25         8.68 o                         
  -1   3 -15         20.79         10.58         5.37 o                         
   0   3 -15         91.41        107.44        10.93 o                         
   1   3 -15        146.84        144.98        12.35 o                         
   2   3 -15         83.60         87.50        19.66 o                         
   3   3 -15         88.19         76.97        12.38 o                         
   4   3 -15         21.17         25.33         6.23 o                         
   5   3 -15         81.97         97.12        10.44 o                         
   6   3 -15         56.84         65.35         9.04 o                         
   7   3 -15         34.71         29.43         7.13 o                         
  -3   4 -15         67.63         77.45        10.69 o                         
  -2   4 -15         79.18         74.22        19.27 o                         
  -1   4 -15         49.12         49.83         8.34 o                         
   0   4 -15        257.52        285.17        17.78 o                         
   1   4 -15        125.12        140.21        12.51 o                         
   2   4 -15         32.76         39.14         7.14 o                         
   3   4 -15         15.41         13.43         5.63 o                         
   4   4 -15        346.41        369.57        19.45 o                         
   5   4 -15          2.12          4.55         4.76 o                         
   6   4 -15         42.07         43.25         7.96 o                         
   7   4 -15         88.83         86.68        10.53 o                         
  -2   5 -15         14.36         12.47         6.37 o                         
  -1   5 -15         73.23         54.40        17.07 o                         
   0   5 -15        487.96        504.33        23.44 o                         
   1   5 -15        345.61        375.18        19.76 o                         
   2   5 -15         19.13         21.63         6.72 o                         
   3   5 -15        140.73        141.60        12.68 o                         
   4   5 -15         60.09         44.72         7.81 o                         
   5   5 -15         20.04         15.35         5.41 o                         
   6   5 -15         62.60         55.52        17.86 o                         
  -1   6 -15        185.96        160.68        14.03 o                         
   0   6 -15        180.02        225.27        16.21 o                         
   1   6 -15         84.63         70.39         9.50 o                         
   2   6 -15         73.42         75.22         9.80 o                         
   3   6 -15         94.07         86.32        10.18 o                         
   4   6 -15        108.04         98.34        10.78 o                         
   5   6 -15        395.44        368.25        19.53 o                         
   0   7 -15        486.01        458.33        28.44 o                         
   1   7 -15        146.62        159.43        18.68 o                         
   2   7 -15          5.80          6.41         5.10 o                         
   3   7 -15        144.59        112.67        18.47 o                         
   4   7 -15         94.80         90.73        10.69 o                         
   1  -7 -14         97.96        111.62        17.24 o                         
   2  -7 -14         24.16         17.15         9.05 o                         
   3  -7 -14         72.93         80.87        15.29 o                         
   4  -7 -14          0.81          9.43         7.81 o                         
  -1  -6 -14          8.58         -5.16         7.59 o                         
   0  -6 -14         14.67         20.57         9.31 o                         
   1  -6 -14          9.24         17.52         8.18 o                         
   2  -6 -14         30.50         39.96        11.49 o                         
   3  -6 -14         32.78         22.16         9.19 o                         
   4  -6 -14         56.62         47.29        11.79 o                         
   5  -6 -14          7.57          4.32         7.88 o                         
  -2  -5 -14         15.49         12.51         8.72 o                         
  -1  -5 -14         79.62         84.97        14.78 o                         
   0  -5 -14          8.54         12.83         8.84 o                         
   1  -5 -14         13.11         28.66         9.74 o                         
   2  -5 -14         17.75         12.52         7.92 o                         
   3  -5 -14         24.69         20.70         8.85 o                         
   4  -5 -14         59.91         65.21        13.41 o                         
   5  -5 -14         70.48         42.77        11.25 o                         
   6  -5 -14        273.34        274.91        25.95 o                         
  -3  -4 -14        123.00        106.55        17.14 o                         
  -2  -4 -14          4.47         -0.59         7.32 o                         
  -1  -4 -14         89.90         87.78        15.13 o                         
   0  -4 -14         34.03         31.82         9.92 o                         
   1  -4 -14          6.09         13.05         7.54 o                         
   2  -4 -14        131.74        131.07        17.35 o                         
   3  -4 -14         27.25         17.50         8.23 o                         
   4  -4 -14         46.03         33.45        10.33 o                         
   5  -4 -14         85.92         56.61        11.89 o                         
   6  -4 -14         50.99         58.72        13.03 o                         
   7  -4 -14         54.12         59.99         8.39 o                         
  -4  -3 -14         36.54         26.68        11.45 o                         
  -3  -3 -14         54.17         69.03        13.92 o                         
  -2  -3 -14        222.94        221.84        23.20 o                         
  -1  -3 -14          2.29         20.65         9.53 o                         
   0  -3 -14        180.96        171.72        19.73 o                         
   1  -3 -14        206.95        213.87        21.52 o                         
   2  -3 -14        226.84        168.40        18.97 o                         
   3  -3 -14        381.80        386.38        28.35 o                         
   4  -3 -14        103.56        110.41        14.86 o                         
   5  -3 -14         73.33         62.59         7.88 o                         
   6  -3 -14         25.50         28.22         5.95 o                         
   7  -3 -14         43.82         50.69        11.93 o                         
   8  -3 -14         11.57         28.31         6.96 o                         
  -4  -2 -14          5.00          8.40         8.30 o                         
  -3  -2 -14         51.05         99.15        16.72 o                         
  -2  -2 -14        151.44        107.92        16.73 o                         
  -1  -2 -14         10.16          9.12         7.76 o                         
   0  -2 -14        366.05        362.77        27.76 o                         
   1  -2 -14          8.23          4.23         3.57 o                         
   2  -2 -14          8.68          6.71         3.89 o                         
   3  -2 -14        114.82        115.38         9.97 o                         
   4  -2 -14        120.76         95.39         9.20 o                         
   5  -2 -14         50.00         50.67         7.15 o                         
   6  -2 -14          8.13         -0.71         3.81 o                         
   7  -2 -14          2.83          4.10         4.56 o                         
   8  -2 -14          4.90         10.68         5.43 o                         
  -4  -1 -14        122.84        145.23        19.77 o                         
  -3  -1 -14        173.34        167.64        20.32 o                         
  -2  -1 -14        107.56        129.79        18.07 o                         
  -1  -1 -14         37.89         24.74         5.29 o                         
   0  -1 -14          1.40          2.80         3.75 o                         
   1  -1 -14          2.20          3.36         3.67 o                         
   2  -1 -14        334.76        300.36        15.64 o                         
   3  -1 -14        331.58        273.11        15.07 o                         
   4  -1 -14        101.94        126.58        10.59 o                         
   5  -1 -14         28.00         22.85         5.60 o                         
   6  -1 -14        106.08         97.21        10.08 o                         
   7  -1 -14         64.75         60.64         8.55 o                         
   8  -1 -14        165.92        174.32        13.86 o                         
  -4   0 -14          1.46          4.66         7.39 o                         
  -3   0 -14        133.63        145.21        15.00 o                         
  -2   0 -14        108.46        110.80         9.89 o                         
  -1   0 -14         24.23         16.73         6.27 o                         
   0   0 -14        291.56        284.10        15.35 o                         
   1   0 -14        119.44        137.16        10.92 o                         
   2   0 -14        242.95        217.79        31.91 o                         
   3   0 -14        233.08        241.32        14.30 o                         
   4   0 -14          8.29         11.12         9.20 o                         
   5   0 -14        145.95        149.49        11.84 o                         
   6   0 -14         49.36         43.56         7.31 o                         
   7   0 -14        152.69        153.95        12.58 o                         
   8   0 -14         72.58         89.48        10.32 o                         
  -5   1 -14         61.78         52.64        13.36 o                         
  -4   1 -14        115.71        127.31        11.32 o                         
  -3   1 -14          5.92          8.88         4.89 o                         
  -2   1 -14         22.93         27.34         5.97 o                         
  -1   1 -14         65.93         61.83        11.12 o                         
   0   1 -14          1.66          2.46         3.85 o                         
   1   1 -14        206.27        208.97        14.61 o                         
   2   1 -14        190.73        210.70        26.26 o                         
   3   1 -14          2.79          3.03         4.35 o                         
   4   1 -14        279.65        266.61        19.61 o                         
   5   1 -14         62.27         67.80         8.60 o                         
   6   1 -14        282.97        287.08        18.73 o                         
   7   1 -14         17.36         27.17         6.64 o                         
   8   1 -14        108.88         94.84        10.77 o                         
  -4   2 -14         37.65         40.59         7.50 o                         
  -3   2 -14        152.37        139.37        17.84 o                         
  -2   2 -14        148.53        151.43        12.17 o                         
  -1   2 -14        245.44        262.84        15.70 o                         
   0   2 -14         96.55         91.48        17.71 o                         
   1   2 -14         98.09         94.94         9.69 o                         
   2   2 -14        129.37        111.28        18.07 o                         
   3   2 -14        149.03        164.46        12.24 o                         
   4   2 -14         75.88         67.23         8.34 o                         
   5   2 -14        197.51        186.94        13.79 o                         
   6   2 -14        155.34        125.38        11.23 o                         
   7   2 -14         47.40         38.19         8.14 o                         
   8   2 -14         33.62         18.11         5.87 o                         
  -4   3 -14         75.15        101.07        11.01 o                         
  -3   3 -14         33.19         33.45        11.04 o                         
  -2   3 -14        108.17         96.65        10.24 o                         
  -1   3 -14         81.15         65.63        12.85 o                         
   0   3 -14        200.36        211.67        14.41 o                         
   1   3 -14          1.24          1.22         3.83 o                         
   2   3 -14         30.66         32.83         6.28 o                         
   3   3 -14        110.46        125.65        11.01 o                         
   4   3 -14        303.70        300.37        16.62 o                         
   5   3 -14        110.32        100.43        10.08 o                         
   6   3 -14        186.23        155.02        12.47 o                         
   7   3 -14         61.18         54.81         7.79 o                         
   8   3 -14         15.35         30.74         7.03 o                         
  -4   4 -14         60.92         97.27        10.91 o                         
  -3   4 -14          8.35         12.92         6.44 o                         
  -2   4 -14         15.86         16.57         5.30 o                         
  -1   4 -14        176.34        193.55        14.11 o                         
   0   4 -14        250.00        258.74        24.68 o                         
   1   4 -14          9.98         13.72        13.06 o                         
   2   4 -14        141.18        110.56        10.65 o                         
   3   4 -14        292.00        340.12        17.89 o                         
   4   4 -14         38.28         31.44         6.36 o                         
   5   4 -14        476.32        486.43        21.16 o                         
   6   4 -14        145.92        138.97        11.83 o                         
   7   4 -14         44.43         32.29         6.77 o                         
   8   4 -14        255.31        265.44        32.49 o                         
  -4   5 -14          4.07          8.12         5.69 o                         
  -3   5 -14         42.77         32.00         6.99 o                         
  -2   5 -14        156.62        164.43        13.51 o                         
  -1   5 -14        489.26        492.09        22.82 o                         
   0   5 -14         17.31         14.63        12.43 o                         
   1   5 -14        343.08        318.18        17.69 o                         
   2   5 -14        414.08        408.71        19.79 o                         
   3   5 -14          1.90         -0.59         3.62 o                         
   4   5 -14         74.63         76.48         8.93 o                         
   5   5 -14         55.25         44.82         7.42 o                         
   6   5 -14        115.01        120.22        11.17 o                         
   7   5 -14        236.29        209.36        14.65 o                         
  -3   6 -14         14.18          6.86         5.33 o                         
  -2   6 -14          1.37          3.21         4.85 o                         
  -1   6 -14         15.58          9.50         5.15 o                         
   0   6 -14        165.25        177.03        13.75 o                         
   1   6 -14        263.19        245.94        19.14 o                         
   2   6 -14         97.29         90.38        14.70 o                         
   3   6 -14         80.20         78.28        13.97 o                         
   4   6 -14        153.59        148.52        12.07 o                         
   5   6 -14         38.79         37.33         7.62 o                         
   6   6 -14        136.64        124.69        11.45 o                         
   7   6 -14         59.85         56.67        14.01 o                         
  -2   7 -14          5.56          9.28         5.52 o                         
  -1   7 -14        146.17        127.46        12.19 o                         
   0   7 -14         81.08         91.97        10.33 o                         
   1   7 -14         59.03         57.12         8.68 o                         
   2   7 -14         92.74        107.15        14.95 o                         
   3   7 -14         22.38         12.04         7.86 o                         
   4   7 -14         27.60         21.34         5.98 o                         
   5   7 -14        210.18        245.35        26.00 o                         
   6   7 -14          9.31         25.29        10.59 o                         
  -1   8 -14         13.92         10.76         5.50 o                         
   0   8 -14        190.56        220.18        19.47 o                         
   1   8 -14        112.46        111.80        15.88 o                         
   2   8 -14         11.43         15.58         5.33 o                         
   3   8 -14         45.04         75.27        15.46 o                         
   4   8 -14        115.50        116.13        18.91 o                         
   5   8 -14        339.39        308.59        30.21 o                         
   1   9 -14         77.36         41.30        13.46 o                         
   2   9 -14         99.23        123.84        19.64 o                         
   3   9 -14         26.55         35.30        12.19 o                         
   0  -8 -13          2.18          5.40         6.46 o                         
   1  -8 -13          3.75          7.93         7.88 o                         
   2  -8 -13         28.45         23.81         9.23 o                         
   3  -8 -13        121.66        125.15        18.08 o                         
   4  -8 -13          6.46         -2.71         7.52 o                         
  -2  -7 -13         10.27         14.92         8.65 o                         
  -1  -7 -13        215.24        196.69        21.78 o                         
   0  -7 -13          4.13          0.93         7.02 o                         
   1  -7 -13         60.04         53.25        12.74 o                         
   2  -7 -13        140.74        128.22        17.33 o                         
   3  -7 -13         52.10         56.39        12.22 o                         
   4  -7 -13        105.19        119.76        17.27 o                         
   5  -7 -13         13.42         22.94        10.03 o                         
   6  -7 -13          8.00         11.43         7.99 o                         
  -3  -6 -13          7.91          9.96         8.51 o                         
  -2  -6 -13          6.46          6.83         7.44 o                         
  -1  -6 -13         47.96         69.00        13.54 o                         
   0  -6 -13        239.08        270.77        23.99 o                         
   1  -6 -13         89.57        100.32        15.37 o                         
   2  -6 -13         45.49         30.04         9.71 o                         
   3  -6 -13        100.96         82.49        13.86 o                         
   4  -6 -13         37.07         19.80         8.93 o                         
   5  -6 -13         11.30          8.93         7.10 o                         
   6  -6 -13         99.66         91.91        15.05 o                         
   7  -6 -13         17.38         20.11         9.97 o                         
  -4  -5 -13         52.45         56.24        12.99 o                         
  -3  -5 -13          1.21          5.70         6.71 o                         
  -2  -5 -13         31.20         25.01        10.05 o                         
  -1  -5 -13         47.55         54.80        12.16 o                         
   0  -5 -13        192.67        197.36        20.90 o                         
   1  -5 -13        120.40        122.52        16.14 o                         
   2  -5 -13         39.35         49.31        10.93 o                         
   3  -5 -13         55.62         58.97        11.88 o                         
   4  -5 -13        150.52        134.55        17.20 o                         
   5  -5 -13         23.98         33.53        10.31 o                         
   6  -5 -13         39.25         25.42         6.47 o                         
   7  -5 -13        303.53        280.07        15.98 o                         
   8  -5 -13         41.76         43.48        15.13 o                         
  -4  -4 -13         53.04         78.22        14.89 o                         
  -3  -4 -13         43.98         33.12        11.53 o                         
  -2  -4 -13        211.01        247.53        23.39 o                         
  -1  -4 -13        138.59        183.90        20.10 o                         
   0  -4 -13         39.45         24.01         8.96 o                         
   1  -4 -13        126.62        120.18        15.77 o                         
   2  -4 -13         36.81         27.53         8.68 o                         
   3  -4 -13        293.85        236.77        21.62 o                         
   4  -4 -13         95.23        102.06         8.76 o                         
   5  -4 -13         21.44         19.97         4.85 o                         
   6  -4 -13        371.42        360.07        17.32 o                         
   7  -4 -13         57.39         58.24         7.91 o                         
   8  -4 -13        133.65        118.51        23.72 o                         
  -5  -3 -13          4.76         12.16         8.25 o                         
  -4  -3 -13         93.07         76.58        14.64 o                         
  -3  -3 -13        207.57        151.05        19.46 o                         
  -2  -3 -13         66.83         59.11        12.03 o                         
  -1  -3 -13        268.66        295.48        24.35 o                         
   0  -3 -13         49.93         70.56        12.56 o                         
   1  -3 -13        240.09        210.13        11.15 o                         
   2  -3 -13        867.87        802.48        29.64 o                         
   3  -3 -13        247.97        236.65        32.33 o                         
   4  -3 -13         59.64         46.77         6.43 o                         
   5  -3 -13         74.04         72.61         8.03 o                         
   6  -3 -13         14.67          6.79         7.62 o                         
   7  -3 -13          4.54         -0.69         3.70 o                         
   8  -3 -13         80.43         91.83        10.00 o                         
   9  -3 -13         54.78         39.21        11.51 o                         
  -5  -2 -13         40.07         32.54        10.59 o                         
  -4  -2 -13        162.90        179.96        20.72 o                         
  -3  -2 -13          2.53         -5.52         6.71 o                         
  -2  -2 -13         55.31         57.35        11.98 o                         
  -1  -2 -13         38.91         43.31         5.73 o                         
   0  -2 -13        169.15        164.14        12.12 o                         
   1  -2 -13        112.58         95.87        12.15 o                         
   2  -2 -13        110.43        119.03         9.33 o                         
   3  -2 -13        115.38         82.21         8.06 o                         
   4  -2 -13        502.97        471.06        27.20 o                         
   5  -2 -13         17.03         10.26         4.20 o                         
   6  -2 -13         75.18         62.41         7.83 o                         
   7  -2 -13         24.91         37.44         6.75 o                         
   8  -2 -13         89.19         62.85         8.53 o                         
   9  -2 -13        111.61        115.12        11.33 o                         
  -5  -1 -13         29.50         39.94        11.72 o                         
  -4  -1 -13          3.96          5.66         7.37 o                         
  -3  -1 -13        373.99        346.65        62.77 o                         
  -2  -1 -13        548.96        566.45        19.98 o                         
  -1  -1 -13         45.05         49.12         6.46 o                         
   0  -1 -13        104.25        102.92         8.97 o                         
   1  -1 -13         72.04         59.73         7.07 o                         
   2  -1 -13         24.05         23.10         7.52 o                         
   3  -1 -13          1.43          4.18         3.49 o                         
   4  -1 -13         86.57         85.21         8.71 o                         
   5  -1 -13        192.06        185.64        12.46 o                         
   6  -1 -13         43.93         43.89         9.64 o                         
   7  -1 -13        105.64        125.60        11.14 o                         
   8  -1 -13        120.88         90.43         9.91 o                         
   9  -1 -13         87.19        102.13        10.94 o                         
  -6   0 -13         18.67          8.16         8.16 o                         
  -5   0 -13         28.03          9.40         4.67 o                         
  -4   0 -13         94.08        121.04        10.26 o                         
  -3   0 -13         20.79         34.26         5.66 o                         
  -2   0 -13        503.03        531.53        20.32 o                         
  -1   0 -13        151.07        157.53        11.16 o                         
   0   0 -13          5.03          9.01         4.06 o                         
   1   0 -13        386.45        389.68        17.07 o                         
   2   0 -13        258.65        202.47        14.89 o                         
   3   0 -13         12.25         17.84        12.97 o                         
   4   0 -13        417.15        415.80        42.81 o                         
   5   0 -13         72.02         71.90         8.21 o                         
   6   0 -13         31.42         30.73         8.67 o                         
   7   0 -13         69.15         71.64         8.54 o                         
   8   0 -13        164.03        159.43        12.77 o                         
   9   0 -13        352.44        353.34        19.21 o                         
  -6   1 -13        110.97         77.20         9.21 o                         
  -5   1 -13         80.98         59.02        19.27 o                         
  -4   1 -13         10.74          7.24         5.76 o                         
  -3   1 -13         15.46          9.64         4.91 o                         
  -2   1 -13        142.17        126.76        22.00 o                         
  -1   1 -13        173.91        193.90        12.93 o                         
   0   1 -13        192.35        197.77        12.67 o                         
   1   1 -13         45.50         44.48         7.70 o                         
   2   1 -13        361.42        365.57        17.04 o                         
   3   1 -13         56.72         47.69         6.52 o                         
   4   1 -13        257.39        270.67        14.78 o                         
   5   1 -13        754.23        763.40        24.89 o                         
   6   1 -13        389.92        329.94        29.30 o                         
   7   1 -13          2.34          0.34         4.01 o                         
   8   1 -13        113.94        106.72        10.54 o                         
   9   1 -13         66.02         60.61        12.29 o                         
  -6   2 -13         86.76        101.96        13.94 o                         
  -5   2 -13          9.85          7.43         4.68 o                         
  -4   2 -13        110.36        121.01        12.22 o                         
  -3   2 -13         64.27         59.06        11.28 o                         
  -2   2 -13        287.54        290.60        15.94 o                         
  -1   2 -13        457.90        454.16        19.57 o                         
   0   2 -13        191.29        153.90        11.72 o                         
   1   2 -13        283.16        287.70        15.41 o                         
   2   2 -13        520.76        494.66        20.02 o                         
   3   2 -13        122.28        126.94        12.07 o                         
   4   2 -13        259.19        251.00        14.38 o                         
   5   2 -13         82.79         64.77        13.57 o                         
   6   2 -13        416.86        429.51        19.34 o                         
   7   2 -13        148.50        140.46        21.14 o                         
   8   2 -13         26.19         15.46         5.57 o                         
   9   2 -13         81.18         65.19         9.14 o                         
  -6   3 -13         27.92         26.19         6.81 o                         
  -5   3 -13         62.80         46.05         7.77 o                         
  -4   3 -13         48.11         40.17         7.69 o                         
  -3   3 -13         95.26         82.14         9.37 o                         
  -2   3 -13         32.61         35.16         7.96 o                         
  -1   3 -13         44.16         55.17         7.97 o                         
   0   3 -13         27.03         26.70         5.76 o                         
   1   3 -13         48.52         53.07         7.24 o                         
   2   3 -13         49.47         42.62         6.80 o                         
   3   3 -13        839.55        851.19        26.05 o                         
   4   3 -13         89.55         91.13         9.11 o                         
   5   3 -13         87.59        104.43         9.62 o                         
   6   3 -13        209.63        195.22        18.33 o                         
   7   3 -13         47.70         46.43         7.72 o                         
   8   3 -13         23.57         26.69         6.19 o                         
   9   3 -13         26.38         35.41         7.42 o                         
  -5   4 -13         25.17         26.63         9.24 o                         
  -4   4 -13        365.69        345.00        20.85 o                         
  -3   4 -13        189.91        180.67        13.49 o                         
  -2   4 -13        107.78        127.84        11.41 o                         
  -1   4 -13        126.18        136.98        13.90 o                         
   0   4 -13         22.77         19.49         5.51 o                         
   1   4 -13         39.50         40.33         9.86 o                         
   2   4 -13         74.54        105.39        10.01 o                         
   3   4 -13         39.48         39.03         6.39 o                         
   4   4 -13        385.35        356.69        17.29 o                         
   5   4 -13        280.40        295.93        15.98 o                         
   6   4 -13        239.65        250.98        19.47 o                         
   7   4 -13        211.58        211.70        13.92 o                         
   8   4 -13        120.64        112.74        17.35 o                         
   9   4 -13        224.76        221.19        15.19 o                         
  -5   5 -13         79.79         91.82        21.89 o                         
  -4   5 -13        106.60        105.67        11.01 o                         
  -3   5 -13         51.72         65.37         8.96 o                         
  -2   5 -13        568.20        543.07        22.94 o                         
  -1   5 -13          8.05          6.23         9.85 o                         
   0   5 -13        243.77        228.07        14.52 o                         
   1   5 -13        117.71        138.10        11.67 o                         
   2   5 -13         61.92         70.66        11.92 o                         
   3   5 -13        147.31        160.94        21.30 o                         
   4   5 -13         41.06         34.35         6.31 o                         
   5   5 -13        256.31        240.29        17.57 o                         
   6   5 -13        392.90        372.59        17.90 o                         
   7   5 -13         16.19         22.92         5.67 o                         
   8   5 -13        115.50        106.27        10.45 o                         
  -5   6 -13        214.61        245.36        27.36 o                         
  -4   6 -13         23.56         18.34         6.36 o                         
  -3   6 -13         16.26         25.70         6.63 o                         
  -2   6 -13         92.57         89.04        10.16 o                         
  -1   6 -13        670.71        637.53        24.61 o                         
   0   6 -13         27.74         31.40         8.13 o                         
   1   6 -13        344.89        337.33        17.59 o                         
   2   6 -13        541.56        542.15        35.26 o                         
   3   6 -13        122.65        122.08        15.25 o                         
   4   6 -13         12.79         13.58         4.77 o                         
   5   6 -13        319.31        323.82        16.57 o                         
   6   6 -13         43.09         42.82         6.76 o                         
   7   6 -13        465.59        477.80        29.48 o                         
   8   6 -13        143.87        138.62        19.84 o                         
  -4   7 -13        130.39        114.03        11.99 o                         
  -3   7 -13         14.16         10.42         5.40 o                         
  -2   7 -13         55.50         69.32         9.27 o                         
  -1   7 -13         30.40         36.22         7.13 o                         
   0   7 -13        278.31        246.35        15.45 o                         
   1   7 -13        623.02        635.21        30.71 o                         
   2   7 -13         69.45         71.32         8.57 o                         
   3   7 -13         24.07         32.44         6.20 o                         
   4   7 -13          3.42          0.33         4.07 o                         
   5   7 -13        125.72        147.54        22.78 o                         
   6   7 -13        353.20        378.66        30.85 o                         
   7   7 -13         11.70         17.44         9.25 o                         
  -3   8 -13         95.45        115.88        15.84 o                         
  -2   8 -13         12.55          7.78         5.33 o                         
  -1   8 -13        215.80        234.82        15.68 o                         
   0   8 -13        285.62        286.10        16.64 o                         
   1   8 -13        111.09        139.29        23.17 o                         
   2   8 -13        236.79        223.88        25.55 o                         
   3   8 -13        161.32        165.00        24.22 o                         
   4   8 -13         50.73         74.21        15.39 o                         
   5   8 -13        255.59        216.75        24.43 o                         
   6   8 -13         70.53         51.88        13.64 o                         
  -2   9 -13        250.90        280.28        17.67 o                         
  -1   9 -13         48.18         58.94         8.62 o                         
   0   9 -13          0.30          2.11         4.22 o                         
   1   9 -13        173.47        169.17        12.73 o                         
   2   9 -13         35.76         23.98        10.35 o                         
   3   9 -13        201.95        173.11        22.51 o                         
   4   9 -13        182.56        194.81        24.28 o                         
   5   9 -13         34.32         24.38        10.46 o                         
   0  10 -13          9.11          5.48         7.17 o                         
   1  10 -13         43.59         56.47        14.54 o                         
   2  10 -13        116.50        140.43        21.31 o                         
   3  10 -13         88.76        113.27        19.10 o                         
  -1  -9 -12         12.93         23.32         9.53 o                         
   0  -9 -12        179.08        167.44        19.91 o                         
   1  -9 -12         61.24         60.94        12.47 o                         
   2  -9 -12         15.60          7.09         6.89 o                         
   3  -9 -12         50.08         64.65        13.78 o                         
   4  -9 -12         10.46         -1.82         6.20 o                         
  -2  -8 -12          6.93          0.03         6.52 o                         
  -1  -8 -12         35.27         38.77        10.74 o                         
   0  -8 -12         41.70         38.61         9.95 o                         
   1  -8 -12         61.74         51.31        11.18 o                         
   2  -8 -12        293.13        359.39        27.45 o                         
   3  -8 -12          6.17         16.52         8.01 o                         
   4  -8 -12         66.35         33.52        10.02 o                         
   5  -8 -12         27.24         32.06        10.08 o                         
   6  -8 -12         24.47         22.37         9.70 o                         
  -4  -7 -12         40.49         54.25        12.66 o                         
  -3  -7 -12        143.00        163.08        19.80 o                         
  -2  -7 -12        230.86        218.64        21.91 o                         
  -1  -7 -12         51.04         67.50        13.40 o                         
   0  -7 -12          4.10          6.96         6.58 o                         
   1  -7 -12        138.71        135.14        17.20 o                         
   2  -7 -12         45.37         38.98        10.20 o                         
   3  -7 -12        207.01        193.22        20.48 o                         
   4  -7 -12         93.54         89.59        14.73 o                         
   5  -7 -12         68.52         55.89        12.12 o                         
   6  -7 -12         88.28        101.13        15.65 o                         
   7  -7 -12         71.87         76.29        14.59 o                         
  -4  -6 -12         67.09         57.78        13.12 o                         
  -3  -6 -12         44.94         47.20        11.28 o                         
  -2  -6 -12         22.30         23.08         8.85 o                         
  -1  -6 -12         15.48         10.23         6.46 o                         
   0  -6 -12         14.26         14.07         7.09 o                         
   1  -6 -12          3.71          0.11         5.66 o                         
   2  -6 -12         23.64         45.38        10.33 o                         
   3  -6 -12         67.67         64.44        12.04 o                         
   4  -6 -12        212.28        153.41        17.74 o                         
   5  -6 -12        200.41        214.92        21.52 o                         
   6  -6 -12         20.49         25.39         9.32 o                         
   7  -6 -12         77.67         83.99         8.74 o                         
   8  -6 -12         28.47         35.63         6.76 o                         
  -5  -5 -12        120.13        111.11        17.13 o                         
  -4  -5 -12         99.97        102.42        16.14 o                         
  -3  -5 -12         13.28          4.93         6.62 o                         
  -2  -5 -12         12.56         22.96         7.81 o                         
  -1  -5 -12        119.03         77.66        12.77 o                         
   0  -5 -12        131.24        124.63        15.87 o                         
   1  -5 -12        266.14        267.89        22.35 o                         
   2  -5 -12         18.15         14.00         6.94 o                         
   3  -5 -12         14.20          5.25         5.60 o                         
   4  -5 -12         73.77         63.37         7.31 o                         
   5  -5 -12         72.70         61.94         7.14 o                         
   6  -5 -12        351.59        341.05        57.76 o                         
   7  -5 -12          1.63          5.01         3.82 o                         
   8  -5 -12        292.71        260.79        22.07 o                         
   9  -5 -12         60.45         58.52         8.44 o                         
  -6  -4 -12          9.12          7.09         7.20 o                         
  -5  -4 -12         88.61        119.80        17.49 o                         
  -4  -4 -12         45.90         56.59        12.05 o                         
  -3  -4 -12         51.47         34.97         9.91 o                         
  -2  -4 -12        101.44        126.59        16.95 o                         
  -1  -4 -12        187.13        177.79        18.74 o                         
   0  -4 -12        236.91        226.83        20.47 o                         
   1  -4 -12         88.93         87.88        13.17 o                         
   2  -4 -12         10.62         15.43         3.73 o                         
   3  -4 -12        177.93        186.42        10.39 o                         
   4  -4 -12        175.31        162.02        10.43 o                         
   5  -4 -12         20.32         18.74         4.61 o                         
   6  -4 -12         95.11         67.29         7.59 o                         
   7  -4 -12        825.50        778.62        25.23 o                         
   8  -4 -12        110.58         85.34         9.40 o                         
   9  -4 -12         87.45         66.45        15.37 o                         
  -6  -3 -12         80.86         55.50        13.08 o                         
  -5  -3 -12         35.02         33.05         9.88 o                         
  -4  -3 -12        116.63        135.39        17.08 o                         
  -3  -3 -12         58.57         39.50        10.06 o                         
  -2  -3 -12        576.42        507.72        31.21 o                         
  -1  -3 -12        282.93        300.33        12.83 o                         
   0  -3 -12         82.42         67.17        14.00 o                         
   1  -3 -12        985.84        926.04        22.17 o                         
   2  -3 -12        319.43        296.26        13.15 o                         
   3  -3 -12        153.90        131.38         9.25 o                         
   4  -3 -12        226.79        227.75        17.61 o                         
   5  -3 -12         55.80         57.72         6.95 o                         
   6  -3 -12         61.35         49.20         6.72 o                         
   7  -3 -12          8.84          5.96         3.84 o                         
   8  -3 -12         82.02         63.33         9.80 o                         
   9  -3 -12        199.58        187.83        13.71 o                         
  -6  -2 -12         54.25         53.11        12.69 o                         
  -5  -2 -12         47.50         35.90        10.50 o                         
  -4  -2 -12         32.54         46.47        10.84 o                         
  -3  -2 -12        162.59        147.37         9.27 o                         
  -2  -2 -12        282.12        277.43        12.47 o                         
  -1  -2 -12        257.27        222.96        18.75 o                         
   0  -2 -12         81.54         77.73         7.13 o                         
   1  -2 -12         38.75         33.63         5.13 o                         
   2  -2 -12        502.80        487.16        21.23 o                         
   3  -2 -12        123.56         94.50         8.04 o                         
   4  -2 -12        175.44        173.69        10.99 o                         
   5  -2 -12        402.61        408.73        30.71 o                         
   6  -2 -12        136.40        117.57        11.04 o                         
   7  -2 -12        141.79        123.32        10.53 o                         
   8  -2 -12         48.39         52.39        21.71 o                         
   9  -2 -12          4.43          7.69         4.89 o                         
  10  -2 -12        122.83        133.04        12.45 o                         
  -6  -1 -12        100.21         98.50        16.36 o                         
  -5  -1 -12         39.56         24.34         5.07 o                         
  -4  -1 -12        116.39        122.18        29.07 o                         
  -3  -1 -12        116.71        113.07        11.15 o                         
  -2  -1 -12        219.40        221.11        40.69 o                         
  -1  -1 -12        525.53        504.66        17.88 o                         
   0  -1 -12        309.13        300.64        25.82 o                         
   1  -1 -12        101.92        108.66        21.16 o                         
   2  -1 -12       1079.24       1011.26        25.50 o                         
   3  -1 -12        118.27        116.76         9.17 o                         
   4  -1 -12        984.23        992.09        26.02 o                         
   5  -1 -12        195.62        199.94        12.24 o                         
   6  -1 -12        241.32        266.10        27.11 o                         
   7  -1 -12          0.42         -2.44         3.42 o                         
   8  -1 -12         79.30         85.09         9.27 o                         
   9  -1 -12        335.35        320.96        20.00 o                         
  10  -1 -12          1.32          5.65         4.65 o                         
  -7   0 -12         52.20         41.23        12.16 o                         
  -6   0 -12         70.65         64.92        11.28 o                         
  -5   0 -12        214.72        212.30        13.04 o                         
  -4   0 -12          2.73          3.11         3.38 o                         
  -3   0 -12        305.44        293.26        28.65 o                         
  -2   0 -12        243.68        220.30        17.99 o                         
  -1   0 -12        540.14        543.89        19.40 o                         
   0   0 -12         38.84         28.67         5.23 o                         
   1   0 -12         30.65         41.62         6.02 o                         
   2   0 -12         25.79         26.13         5.20 o                         
   3   0 -12        938.36        895.83        24.58 o                         
   4   0 -12        359.68        328.76        15.38 o                         
   5   0 -12        303.06        289.59        16.42 o                         
   6   0 -12        293.01        269.83        14.65 o                         
   7   0 -12        319.41        312.79        16.21 o                         
   8   0 -12         70.28         70.00         8.38 o                         
   9   0 -12         30.02         18.37        14.26 o                         
  10   0 -12        576.21        556.34        49.91 o                         
  -7   1 -12         86.16        105.04        10.37 o                         
  -6   1 -12         66.93         68.20         8.33 o                         
  -5   1 -12         48.32         33.67         6.04 o                         
  -4   1 -12        309.83        316.82        16.04 o                         
  -3   1 -12          4.32          7.13         4.32 o                         
  -2   1 -12         65.90         60.92         7.23 o                         
  -1   1 -12        642.08        709.73        25.91 o                         
   0   1 -12        523.94        503.53        39.55 o                         
   1   1 -12        552.81        610.75        20.80 o                         
   2   1 -12        112.93        100.30        13.14 o                         
   3   1 -12        170.44        191.58        16.27 o                         
   4   1 -12        597.77        583.77        55.49 o                         
   5   1 -12         60.92         52.23         8.60 o                         
   6   1 -12        641.14        664.49        49.53 o                         
   7   1 -12        435.87        458.90        19.53 o                         
   8   1 -12         18.01         13.93         5.02 o                         
   9   1 -12        115.51        120.48        11.20 o                         
  10   1 -12        151.27        163.04        13.56 o                         
  -7   2 -12         49.60         41.15         7.48 o                         
  -6   2 -12         80.88         91.78         9.95 o                         
  -5   2 -12        166.69        157.17        12.04 o                         
  -4   2 -12          9.86          6.31         4.23 o                         
  -3   2 -12        224.55        249.64        14.47 o                         
  -2   2 -12        981.32       1025.31        40.93 o                         
  -1   2 -12        178.42        178.47        12.03 o                         
   0   2 -12         41.66         50.01         6.72 o                         
   1   2 -12        388.87        382.40        16.84 o                         
   2   2 -12        340.18        378.86        26.66 o                         
   3   2 -12        322.18        308.36        14.89 o                         
   4   2 -12        139.13        138.24        10.41 o                         
   5   2 -12        707.50        683.40        22.56 o                         
   6   2 -12        670.76        679.93        23.10 o                         
   7   2 -12         69.57         71.55         9.45 o                         
   8   2 -12         32.97         32.16         6.29 o                         
   9   2 -12         13.01         10.87         4.75 o                         
  10   2 -12        107.76        122.79        24.98 o                         
  -6   3 -12        148.14        159.16        12.96 o                         
  -5   3 -12         40.05         48.46         7.89 o                         
  -4   3 -12         83.43         84.28        10.21 o                         
  -3   3 -12        205.16        230.59        19.90 o                         
  -2   3 -12        107.92        119.68        12.48 o                         
  -1   3 -12        250.42        247.73        15.26 o                         
   0   3 -12         41.14         42.75         6.45 o                         
   1   3 -12        189.90        199.72        12.57 o                         
   2   3 -12        570.82        584.46        25.79 o                         
   3   3 -12        395.56        405.05        33.30 o                         
   4   3 -12         46.00         43.00         6.19 o                         
   5   3 -12        126.75        112.70         9.93 o                         
   6   3 -12         84.18         89.86        12.08 o                         
   7   3 -12        403.42        416.66        34.04 o                         
   8   3 -12         38.26         42.39         6.81 o                         
   9   3 -12         55.89         58.15         7.95 o                         
  10   3 -12        225.07        163.68        13.48 o                         
  -6   4 -12         18.89         21.81        10.63 o                         
  -5   4 -12        291.18        351.82        18.75 o                         
  -4   4 -12          5.06          5.55         4.49 o                         
  -3   4 -12        173.31        175.54        12.77 o                         
  -2   4 -12        134.83        139.61        11.24 o                         
  -1   4 -12        351.66        346.14        16.93 o                         
   0   4 -12          5.73          3.51         5.91 o                         
   1   4 -12        328.80        301.40        15.50 o                         
   2   4 -12        104.66         85.73         8.70 o                         
   3   4 -12        118.66        109.34         9.44 o                         
   4   4 -12        103.69        103.98         9.29 o                         
   5   4 -12        211.80        208.06        36.44 o                         
   6   4 -12        241.03        215.25        13.22 o                         
   7   4 -12        166.30        169.63        15.97 o                         
   8   4 -12         56.39         60.99         7.86 o                         
   9   4 -12        108.02        106.51        12.58 o                         
  -6   5 -12        229.25        273.16        23.25 o                         
  -5   5 -12          0.07          3.35         4.08 o                         
  -4   5 -12         98.26         92.88         9.98 o                         
  -3   5 -12        200.46        203.25        14.02 o                         
  -2   5 -12         27.27         40.70         7.07 o                         
  -1   5 -12        352.51        307.99        29.07 o                         
   0   5 -12         23.49         25.51         5.77 o                         
   1   5 -12        466.44        460.54        20.05 o                         
   2   5 -12        489.94        495.89        19.83 o                         
   3   5 -12        182.61        177.69        11.81 o                         
   4   5 -12        564.96        529.05        20.71 o                         
   5   5 -12        278.09        286.07        18.69 o                         
   6   5 -12        276.71        258.92        24.10 o                         
   7   5 -12        517.55        514.68        25.14 o                         
   8   5 -12         62.67         50.81         7.39 o                         
   9   5 -12         44.85         40.95         7.09 o                         
  -6   6 -12         11.95          5.06         7.08 o                         
  -5   6 -12         18.25         21.97         6.19 o                         
  -4   6 -12        109.70        122.47        19.44 o                         
  -3   6 -12         91.77        103.89        10.52 o                         
  -2   6 -12        422.86        384.67        18.93 o                         
  -1   6 -12         42.32         40.04         6.71 o                         
   0   6 -12        367.67        377.13        17.95 o                         
   1   6 -12        668.76        707.99        23.87 o                         
   2   6 -12         49.37         54.44         7.37 o                         
   3   6 -12        417.48        404.28        17.68 o                         
   4   6 -12        400.00        376.51        21.52 o                         
   5   6 -12        109.97        118.60        13.76 o                         
   6   6 -12        240.40        212.29        14.97 o                         
   7   6 -12         33.13         25.88         5.63 o                         
   8   6 -12         57.08         42.05        11.29 o                         
   9   6 -12         80.05         66.03        13.72 o                         
  -5   7 -12        200.93        219.74        23.06 o                         
  -4   7 -12        116.99        115.76        11.71 o                         
  -3   7 -12          2.00          2.83         3.95 o                         
  -2   7 -12          4.47          7.55         4.65 o                         
  -1   7 -12        438.06        414.63        19.43 o                         
   0   7 -12        150.97        161.07        12.06 o                         
   1   7 -12         84.32         78.31        13.94 o                         
   2   7 -12        561.33        516.45        20.27 o                         
   3   7 -12         75.55         81.63         9.33 o                         
   4   7 -12         91.00         80.26         8.19 o                         
   5   7 -12        459.83        453.88        49.64 o                         
   6   7 -12         33.53         32.90        10.55 o                         
   7   7 -12        193.11        204.02        22.81 o                         
   8   7 -12         37.91         36.44        11.78 o                         
  -4   8 -12        137.46        112.57        17.50 o                         
  -3   8 -12         45.03         48.49         8.85 o                         
  -2   8 -12        189.69        202.19        14.33 o                         
  -1   8 -12        122.12        130.47        13.07 o                         
   0   8 -12        448.72        480.80        28.86 o                         
   1   8 -12        276.85        291.93        32.61 o                         
   2   8 -12         20.48          9.38         5.31 o                         
   3   8 -12         33.33         33.07         9.56 o                         
   4   8 -12        401.42        415.72        32.07 o                         
   5   8 -12         65.57         63.55        14.18 o                         
   6   8 -12        465.87        473.31        34.43 o                         
   7   8 -12         43.77         32.76        10.82 o                         
  -3   9 -12         89.02         85.56        16.09 o                         
  -2   9 -12         50.64         64.91        14.43 o                         
  -1   9 -12        327.59        324.61        17.56 o                         
   0   9 -12        405.68        411.85        19.18 o                         
   1   9 -12        148.51        155.70        11.98 o                         
   2   9 -12        172.20        188.66        22.61 o                         
   3   9 -12         12.97         15.13        10.08 o                         
   4   9 -12         63.16         63.16        14.66 o                         
   5   9 -12         68.78         55.98        13.88 o                         
   6   9 -12         13.00         10.39         8.19 o                         
  -2  10 -12         99.20         82.55        16.98 o                         
  -1  10 -12         90.20         78.35        10.25 o                         
   0  10 -12         16.33         29.42        11.39 o                         
   1  10 -12        147.13        137.30        19.75 o                         
   2  10 -12         30.96         38.91        12.88 o                         
   3  10 -12        321.60        360.70        31.83 o                         
   4  10 -12        339.62        403.53        34.59 o                         
   5  10 -12         63.76        117.19        19.40 o                         
   0  11 -12         18.90         19.24        13.89 o                         
   1  11 -12          1.10          5.99         8.33 o                         
   2  11 -12        118.18        135.87        20.88 o                         
   3  11 -12         86.59        104.09        19.97 o                         
  -1 -10 -11         52.65         82.84        14.32 o                         
   0 -10 -11         22.06         22.17         9.12 o                         
   1 -10 -11          3.08          3.66         6.47 o                         
   2 -10 -11         10.89         19.51         8.80 o                         
   3 -10 -11        108.55        127.53        11.50 o                         
   4 -10 -11          5.68         11.83         5.70 o                         
  -3  -9 -11         42.69         52.84        12.30 o                         
  -2  -9 -11         10.98          7.51         7.79 o                         
  -1  -9 -11         33.78         39.56        11.09 o                         
   0  -9 -11          8.24         18.10         7.96 o                         
   1  -9 -11          6.22          7.93         7.25 o                         
   2  -9 -11         11.98          5.57         6.89 o                         
   3  -9 -11          9.65         -2.59         6.52 o                         
   4  -9 -11         59.35         63.36        12.32 o                         
   5  -9 -11         36.55         35.47        10.74 o                         
   6  -9 -11        246.17        224.94        22.80 o                         
  -4  -8 -11         20.05         28.30         9.43 o                         
  -3  -8 -11         24.36         15.70         7.69 o                         
  -2  -8 -11        172.44        186.73        19.62 o                         
  -1  -8 -11         25.82         12.15         6.59 o                         
   0  -8 -11         72.39         54.65        11.20 o                         
   1  -8 -11         54.82         49.77        10.74 o                         
   2  -8 -11         43.96         42.08         9.99 o                         
   3  -8 -11         15.78         21.99         8.55 o                         
   4  -8 -11         20.83         19.09         8.61 o                         
   5  -8 -11         27.34         14.62         7.62 o                         
   6  -8 -11        150.67        167.21        19.54 o                         
   7  -8 -11          9.62          3.02         6.82 o                         
  -5  -7 -11         36.23         36.25        10.67 o                         
  -4  -7 -11         43.68         46.31        11.21 o                         
  -3  -7 -11         51.81         38.34        10.05 o                         
  -2  -7 -11         71.17         65.91        13.04 o                         
  -1  -7 -11        488.64        430.88        28.64 o                         
   0  -7 -11         53.93         61.93        11.72 o                         
   1  -7 -11        385.30        320.00        24.18 o                         
   2  -7 -11        252.16        277.31        22.53 o                         
   3  -7 -11         34.40         18.07         7.18 o                         
   4  -7 -11        347.44        311.68        24.60 o                         
   5  -7 -11         18.04         20.29         7.87 o                         
   6  -7 -11         37.61         27.60         9.43 o                         
   7  -7 -11        112.24        125.62        10.20 o                         
   8  -7 -11          9.71          9.52         4.48 o                         
  -5  -6 -11         73.54         74.70        13.58 o                         
  -4  -6 -11        147.51        121.12        16.54 o                         
  -3  -6 -11        141.78        142.40        17.64 o                         
  -2  -6 -11         63.01         69.64        12.50 o                         
  -1  -6 -11        137.83        140.15        16.17 o                         
   0  -6 -11         72.86         63.31        11.81 o                         
   1  -6 -11        558.32        565.26        31.28 o                         
   2  -6 -11         33.59         26.87         8.45 o                         
   3  -6 -11        262.03        230.42        20.44 o                         
   4  -6 -11         78.08         67.80         6.31 o                         
   5  -6 -11         35.95         32.43         5.11 o                         
   6  -6 -11         79.29         83.36         8.01 o                         
   7  -6 -11          2.33          5.43         4.00 o                         
   8  -6 -11         61.11         66.71        17.36 o                         
   9  -6 -11         60.65         77.14         9.27 o                         
  -6  -5 -11        333.59        387.05        29.37 o                         
  -5  -5 -11         22.26          9.77         7.55 o                         
  -4  -5 -11        176.62        129.39        16.90 o                         
  -3  -5 -11         26.84          8.45         7.54 o                         
  -2  -5 -11         53.00         51.19        10.39 o                         
  -1  -5 -11        293.10        272.09        21.92 o                         
   0  -5 -11         33.47         28.84         8.38 o                         
   1  -5 -11         98.50        119.88        14.82 o                         
   2  -5 -11        108.79        101.51         6.52 o                         
   3  -5 -11          9.53          5.11         2.67 o                         
   4  -5 -11        141.01        120.38         8.53 o                         
   5  -5 -11        375.73        357.83        15.06 o                         
   6  -5 -11        105.07         71.71        10.12 o                         
   7  -5 -11        168.61        177.74        12.04 o                         
   8  -5 -11        122.95        120.34        10.44 o                         
   9  -5 -11         39.55         29.71         6.49 o                         
  -6  -4 -11        225.48        185.77        20.72 o                         
  -5  -4 -11        171.73        190.64        19.94 o                         
  -4  -4 -11          8.97          5.71         6.24 o                         
  -3  -4 -11        208.08        201.59        19.87 o                         
  -2  -4 -11         65.96         65.03        11.44 o                         
  -1  -4 -11        310.54        342.04        24.36 o                         
   0  -4 -11         95.30         77.49         6.27 o                         
   1  -4 -11        283.13        267.88        10.35 o                         
   2  -4 -11        119.78        109.77         8.73 o                         
   3  -4 -11        263.46        275.30        26.88 o                         
   4  -4 -11        424.17        373.41        21.15 o                         
   5  -4 -11        135.90        124.17         9.18 o                         
   6  -4 -11        508.09        509.43        18.85 o                         
   7  -4 -11        164.86        154.66        12.95 o                         
   8  -4 -11        222.45        226.68        14.10 o                         
   9  -4 -11         23.24         25.79         6.78 o                         
  10  -4 -11         47.39         37.52         7.28 o                         
  -7  -3 -11         32.62         16.44         8.94 o                         
  -6  -3 -11         14.24         -1.71         6.06 o                         
  -5  -3 -11        118.93        123.38        16.47 o                         
  -4  -3 -11         92.48         76.12        13.07 o                         
  -3  -3 -11         58.27         49.29         6.85 o                         
  -2  -3 -11        217.30        181.51         8.65 o                         
  -1  -3 -11       1303.44       1276.96        22.59 o                         
   0  -3 -11        222.46        203.08         9.63 o                         
   1  -3 -11        236.20        210.27         8.63 o                         
   2  -3 -11        663.76        573.41        76.72 o                         
   3  -3 -11         14.10          6.36         5.70 o                         
   4  -3 -11        397.32        378.89        15.02 o                         
   5  -3 -11        213.93        203.14        11.62 o                         
   6  -3 -11        407.48        392.49        16.75 o                         
   7  -3 -11        325.01        294.90        26.34 o                         
   8  -3 -11        140.09        132.12        10.75 o                         
   9  -3 -11         77.23         74.57        10.56 o                         
  10  -3 -11        172.96        201.29        14.25 o                         
  -7  -2 -11         15.54         20.98         9.38 o                         
  -6  -2 -11         63.49         81.35        14.03 o                         
  -5  -2 -11         12.68          8.54         3.33 o                         
  -4  -2 -11        231.73        225.87        11.32 o                         
  -3  -2 -11         46.67         38.09         4.95 o                         
  -2  -2 -11        214.16        210.70        11.12 o                         
  -1  -2 -11        434.03        446.55        18.82 o                         
   0  -2 -11       1108.91       1069.03        74.31 o                         
   1  -2 -11       2428.48       2421.30        55.09 o                         
   2  -2 -11        515.71        501.38        45.74 o                         
   3  -2 -11        287.84        260.27        12.44 o                         
   4  -2 -11        406.44        396.71        15.57 o                         
   5  -2 -11        399.97        389.06        44.07 o                         
   6  -2 -11        163.33        149.27        10.52 o                         
   7  -2 -11        234.92        226.26        13.25 o                         
   8  -2 -11         56.27         49.41         7.14 o                         
   9  -2 -11        345.66        332.98        17.31 o                         
  10  -2 -11          5.58         10.74         5.23 o                         
  -7  -1 -11         55.93         51.83         7.02 o                         
  -6  -1 -11         69.88         54.31         6.84 o                         
  -5  -1 -11         15.97         17.35         4.07 o                         
  -4  -1 -11         33.27         28.54         5.09 o                         
  -3  -1 -11        470.34        494.95        17.10 o                         
  -2  -1 -11        844.17        841.14        22.04 o                         
  -1  -1 -11        713.05        687.99        19.93 o                         
   0  -1 -11         98.85        101.97        11.19 o                         
   1  -1 -11       1668.22       1717.63        31.61 o                         
   2  -1 -11        111.99         92.92         9.31 o                         
   3  -1 -11        465.49        420.09        15.91 o                         
   4  -1 -11        350.80        313.91        14.18 o                         
   5  -1 -11        268.06        261.78        20.68 o                         
   6  -1 -11        344.33        355.02        15.81 o                         
   7  -1 -11         79.81         61.42         7.38 o                         
   8  -1 -11         96.85         85.20         9.07 o                         
   9  -1 -11         49.86         58.40         8.11 o                         
  10  -1 -11        313.12        346.15        18.49 o                         
  -7   0 -11        147.20        162.10        11.90 o                         
  -6   0 -11         59.98         56.00         7.28 o                         
  -5   0 -11         23.63         21.12         4.69 o                         
  -4   0 -11        614.66        592.30        20.10 o                         
  -3   0 -11        345.46        393.81        21.30 o                         
  -2   0 -11        164.28        162.78        10.79 o                         
  -1   0 -11        138.80        149.33         9.88 o                         
   0   0 -11         71.01         56.68         7.49 o                         
   1   0 -11        170.69        163.79        10.45 o                         
   2   0 -11        537.94        507.98        17.63 o                         
   3   0 -11        975.53        932.63        23.79 o                         
   4   0 -11        525.04        510.01        42.75 o                         
   5   0 -11         87.33         78.42         7.73 o                         
   6   0 -11         43.09         35.77         5.69 o                         
   7   0 -11        191.97        190.19        34.30 o                         
   8   0 -11         15.41         18.20         4.95 o                         
   9   0 -11        550.09        517.98        21.58 o                         
  10   0 -11        138.10        101.51        10.43 o                         
  11   0 -11         75.96         73.04        10.11 o                         
  -7   1 -11          6.58          5.75         4.67 o                         
  -6   1 -11         35.95         45.47        17.45 o                         
  -5   1 -11        472.46        444.78        18.69 o                         
  -4   1 -11        103.33         90.55         8.62 o                         
  -3   1 -11        241.30        261.31        13.82 o                         
  -2   1 -11        228.83        251.40        16.52 o                         
  -1   1 -11        423.82        490.67        18.17 o                         
   0   1 -11        353.76        360.12        45.81 o                         
   1   1 -11        413.50        421.69        16.47 o                         
   2   1 -11        123.81        123.98        21.25 o                         
   3   1 -11        309.26        276.55        13.31 o                         
   4   1 -11        146.02        140.18         9.87 o                         
   5   1 -11        148.13        136.46         9.87 o                         
   6   1 -11        102.29         85.90        14.53 o                         
   7   1 -11        624.13        639.08        22.21 o                         
   8   1 -11         54.36         51.80         7.29 o                         
   9   1 -11        225.94        216.73        23.66 o                         
  10   1 -11        209.65        212.39        14.66 o                         
  11   1 -11        221.87        223.67        15.64 o                         
  -7   2 -11         14.30         15.45         5.54 o                         
  -6   2 -11        238.09        234.22        25.57 o                         
  -5   2 -11        194.25        199.81        13.13 o                         
  -4   2 -11        205.76        169.05        11.94 o                         
  -3   2 -11        269.17        264.88        14.34 o                         
  -2   2 -11        144.12        141.55        10.37 o                         
  -1   2 -11        699.14        723.91        22.48 o                         
   0   2 -11        430.14        440.32        17.50 o                         
   1   2 -11        325.07        330.49        15.18 o                         
   2   2 -11        813.74        772.43        23.15 o                         
   3   2 -11         17.68         15.22         3.97 o                         
   4   2 -11        975.86        904.38        24.31 o                         
   5   2 -11        155.80        164.60        14.28 o                         
   6   2 -11        474.29        460.96        18.32 o                         
   7   2 -11        497.82        523.58        19.92 o                         
   8   2 -11        182.13        154.28        20.26 o                         
   9   2 -11          4.39          2.70         4.48 o                         
  10   2 -11        121.07        136.75        12.00 o                         
  -7   3 -11         14.93         26.59         9.78 o                         
  -6   3 -11         37.52         24.88         6.03 o                         
  -5   3 -11        230.91        238.17        14.66 o                         
  -4   3 -11         86.34         77.59         8.41 o                         
  -3   3 -11        862.54        849.91        26.03 o                         
  -2   3 -11        861.34        835.48        25.16 o                         
  -1   3 -11         38.32         32.28         5.59 o                         
   0   3 -11        104.23        111.26         9.18 o                         
   1   3 -11        306.28        275.28        24.18 o                         
   2   3 -11        232.87        249.21        17.25 o                         
   3   3 -11        443.51        440.80        27.21 o                         
   4   3 -11         14.47         15.60         4.34 o                         
   5   3 -11        484.85        465.08        18.01 o                         
   6   3 -11        566.10        559.02        20.00 o                         
   7   3 -11        328.56        302.86        16.68 o                         
   8   3 -11         34.15         30.15         5.81 o                         
   9   3 -11         40.34         33.37         6.42 o                         
  10   3 -11         78.59         83.57         9.50 o                         
  -7   4 -11         26.21         17.70         7.99 o                         
  -6   4 -11        229.87        260.93        16.14 o                         
  -5   4 -11        241.20        254.58        15.59 o                         
  -4   4 -11        542.90        544.09        21.98 o                         
  -3   4 -11         54.23         43.91         6.71 o                         
  -2   4 -11         26.82         26.81         5.35 o                         
  -1   4 -11        142.71        141.81        10.68 o                         
   0   4 -11          1.55          0.27         3.11 o                         
   1   4 -11         33.86         36.34         5.91 o                         
   2   4 -11        360.03        344.21        20.22 o                         
   3   4 -11        299.70        308.09        14.56 o                         
   4   4 -11        383.11        387.83        18.95 o                         
   5   4 -11        715.14        718.78        22.02 o                         
   6   4 -11         71.53         61.66         7.13 o                         
   7   4 -11        506.99        445.63        18.23 o                         
   8   4 -11         18.50         16.85         4.60 o                         
   9   4 -11        257.08        254.78        15.55 o                         
  10   4 -11         13.30          5.87         4.71 o                         
  -7   5 -11        218.82        237.53        22.43 o                         
  -6   5 -11         55.14         75.12        13.89 o                         
  -5   5 -11        219.20        220.93        27.53 o                         
  -4   5 -11         36.71         36.77         6.69 o                         
  -3   5 -11         20.43         19.38         5.44 o                         
  -2   5 -11        463.52        475.30        19.92 o                         
  -1   5 -11         79.77         92.98         8.87 o                         
   0   5 -11        655.28        627.94        26.41 o                         
   1   5 -11        271.79        285.71        14.60 o                         
   2   5 -11        218.80        250.87        13.32 o                         
   3   5 -11        555.01        544.49        32.66 o                         
   4   5 -11         72.01         62.13         8.19 o                         
   5   5 -11        377.46        390.01        16.47 o                         
   6   5 -11        280.38        289.76        27.26 o                         
   7   5 -11         79.10         79.72         8.18 o                         
   8   5 -11        300.13        271.26        14.67 o                         
   9   5 -11        172.70        171.01        15.81 o                         
  10   5 -11        247.60        229.70        24.81 o                         
  -6   6 -11        139.34        131.68        18.18 o                         
  -5   6 -11        334.38        343.88        18.70 o                         
  -4   6 -11         36.86         30.11         6.27 o                         
  -3   6 -11        368.13        351.36        12.81 o                         
  -2   6 -11         82.49         98.60        25.53 o                         
  -1   6 -11       1077.83       1119.17        29.88 o                         
   0   6 -11        156.07        151.45        10.91 o                         
   1   6 -11        344.95        378.92        18.97 o                         
   2   6 -11        802.77        754.39        30.24 o                         
   3   6 -11        120.06        123.51        13.91 o                         
   4   6 -11        124.95        144.46        10.16 o                         
   5   6 -11         68.80         55.72         6.66 o                         
   6   6 -11         13.57         14.02         4.20 o                         
   7   6 -11        415.51        412.15        17.28 o                         
   8   6 -11        254.25        232.85        13.54 o                         
   9   6 -11         85.19         67.13        13.59 o                         
  -6   7 -11         43.16         42.73        12.27 o                         
  -5   7 -11        176.89        212.37        21.92 o                         
  -4   7 -11          4.30         10.51         5.88 o                         
  -3   7 -11         63.24         63.06         8.21 o                         
  -2   7 -11        206.71        215.64        16.21 o                         
  -1   7 -11        110.54        118.86        18.43 o                         
   0   7 -11        177.16        217.30        13.82 o                         
   1   7 -11        628.57        584.02        51.64 o                         
   2   7 -11         80.11         69.41         8.49 o                         
   3   7 -11        314.33        302.23        14.85 o                         
   4   7 -11        237.65        228.30        12.39 o                         
   5   7 -11        171.77        162.53        10.39 o                         
   6   7 -11        278.21        249.27        13.85 o                         
   7   7 -11         33.82         26.28         9.93 o                         
   8   7 -11        225.94        257.24        25.17 o                         
   9   7 -11        214.08        192.16        22.92 o                         
  -5   8 -11        481.95        488.36        34.34 o                         
  -4   8 -11        118.71        150.68        19.82 o                         
  -3   8 -11         82.22         78.83        14.35 o                         
  -2   8 -11          5.64          1.48         2.96 o                         
  -1   8 -11        433.62        462.97        19.77 o                         
   0   8 -11        302.08        294.48        15.35 o                         
   1   8 -11        114.82        107.94         9.06 o                         
   2   8 -11        308.05        300.56        14.42 o                         
   3   8 -11         74.95         93.15         8.07 o                         
   4   8 -11         75.02         83.03         7.55 o                         
   5   8 -11        625.09        633.33        37.84 o                         
   6   8 -11        117.40         95.91        15.84 o                         
   7   8 -11        255.77        240.09        25.06 o                         
   8   8 -11        125.44        136.16        19.69 o                         
  -5   9 -11        203.87        217.34        24.07 o                         
  -4   9 -11        177.49        168.65        21.18 o                         
  -3   9 -11         88.22         91.81        16.10 o                         
  -2   9 -11        142.47        131.29        11.68 o                         
  -1   9 -11        110.84        109.36        17.23 o                         
   0   9 -11        394.93        414.07        18.20 o                         
   1   9 -11        490.73        524.89        41.54 o                         
   2   9 -11         38.69         38.28         7.15 o                         
   3   9 -11        138.97        115.60        18.09 o                         
   4   9 -11         46.35         40.45        11.95 o                         
   5   9 -11        330.58        288.93        26.83 o                         
   6   9 -11        562.10        690.20        41.56 o                         
   7   9 -11         18.37          3.50         7.37 o                         
  -4  10 -11        145.07        178.07        22.91 o                         
  -3  10 -11        306.02        363.42        31.19 o                         
  -2  10 -11         45.79         47.57         8.15 o                         
  -1  10 -11         58.62         71.33         9.78 o                         
   0  10 -11         90.42         96.04        16.50 o                         
   1  10 -11         29.54         30.98        11.57 o                         
   2  10 -11        118.17        153.30        20.93 o                         
   3  10 -11         85.40         87.94        15.98 o                         
   4  10 -11        144.30        174.02        22.13 o                         
   5  10 -11        413.03        535.33        37.60 o                         
   6  10 -11         41.83         33.87        11.91 o                         
  -2  11 -11         75.23         61.18         9.38 o                         
  -1  11 -11         43.20         59.07        12.76 o                         
   0  11 -11         61.76         67.75        10.85 o                         
   1  11 -11        100.88        101.53        18.05 o                         
   2  11 -11         74.92         49.32        12.88 o                         
   3  11 -11         84.91         87.83        17.93 o                         
   4  11 -11        164.54        187.14        24.03 o                         
   5  11 -11        126.02         94.27        18.19 o                         
   1  12 -11         41.26         47.72         9.72 o                         
   2  12 -11        267.38        256.26        28.30 o                         
   0 -11 -10        450.33        481.54        21.60 o                         
   1 -11 -10         35.00         25.66         6.44 o                         
   2 -11 -10        221.84        229.13        15.14 o                         
   3 -11 -10         52.92         66.48        14.61 o                         
  -2 -10 -10         35.41         34.22        10.44 o                         
  -1 -10 -10        105.41         78.12        13.62 o                         
   0 -10 -10         96.66        103.95        15.31 o                         
   1 -10 -10        196.22        180.07        17.62 o                         
   2 -10 -10        321.69        380.24        20.17 o                         
   3 -10 -10          0.87          6.90         4.78 o                         
   4 -10 -10         62.92         82.48         9.40 o                         
   5 -10 -10         15.84          1.72         4.21 o                         
   6 -10 -10         18.88         12.35         5.48 o                         
  -4  -9 -10          1.11         -0.52         5.83 o                         
  -3  -9 -10         53.70         40.71        10.11 o                         
  -2  -9 -10         94.89         93.15        14.04 o                         
  -1  -9 -10          0.97          2.74         5.18 o                         
   0  -9 -10         60.98         66.47        11.97 o                         
   1  -9 -10        133.79        167.42        14.88 o                         
   2  -9 -10         28.88         19.61         7.52 o                         
   3  -9 -10        115.32        128.38        10.65 o                         
   4  -9 -10          3.88          8.71         4.10 o                         
   5  -9 -10         73.19         78.28         8.74 o                         
   6  -9 -10        204.25        223.64        14.29 o                         
   7  -9 -10        238.37        208.12        13.52 o                         
  -5  -8 -10          4.59          0.95         6.62 o                         
  -4  -8 -10         58.87         25.32         8.61 o                         
  -3  -8 -10         57.55         48.27        11.11 o                         
  -2  -8 -10         53.22         68.78        12.64 o                         
  -1  -8 -10        213.73        201.15        19.01 o                         
   0  -8 -10         79.48         82.19        12.63 o                         
   1  -8 -10        143.32        107.88        14.06 o                         
   2  -8 -10         12.19         18.69         9.94 o                         
   3  -8 -10         69.88         80.28         8.19 o                         
   4  -8 -10         68.63         68.68         7.74 o                         
   5  -8 -10        112.19        111.06         9.53 o                         
   6  -8 -10        164.53        189.52        12.25 o                         
   7  -8 -10        102.18        101.65         7.16 o                         
   8  -8 -10          7.32         14.89         8.61 o                         
  -6  -7 -10         13.66         22.00         9.12 o                         
  -5  -7 -10         55.14         73.05        12.99 o                         
  -4  -7 -10          1.45          5.64         6.33 o                         
  -3  -7 -10        154.29        164.77        17.73 o                         
  -2  -7 -10        342.83        384.88        26.09 o                         
  -1  -7 -10         40.90         45.96         9.73 o                         
   0  -7 -10         67.24         60.94        10.86 o                         
   1  -7 -10         75.36         75.93        11.81 o                         
   2  -7 -10         95.88         89.68        12.71 o                         
   3  -7 -10        528.71        562.30        30.70 o                         
   4  -7 -10        344.58        343.93        12.92 o                         
   5  -7 -10        135.53        129.53         8.83 o                         
   6  -7 -10         89.31         95.80         8.29 o                         
   7  -7 -10         16.88         23.64         5.08 o                         
   8  -7 -10         31.06         27.16         5.56 o                         
   9  -7 -10          3.27         15.60         8.72 o                         
  -6  -6 -10         89.98        120.43        16.69 o                         
  -5  -6 -10        100.28         96.18        14.18 o                         
  -4  -6 -10         98.27        104.51        14.51 o                         
  -3  -6 -10        100.73         81.40        12.74 o                         
  -2  -6 -10         10.23          7.35         6.00 o                         
  -1  -6 -10        488.59        455.24        27.33 o                         
   0  -6 -10         15.78         10.69         6.03 o                         
   1  -6 -10        284.68        265.20        20.48 o                         
   2  -6 -10        211.16        218.86         7.64 o                         
   3  -6 -10        140.54        127.91         8.48 o                         
   4  -6 -10        143.02        130.47         8.32 o                         
   5  -6 -10        236.90        203.78        10.96 o                         
   6  -6 -10          5.68          3.98         3.30 o                         
   7  -6 -10        283.76        321.93        15.35 o                         
   8  -6 -10        121.68        101.13         9.28 o                         
   9  -6 -10         79.16         87.19         9.56 o                         
  -7  -5 -10        241.62        235.07        23.32 o                         
  -6  -5 -10         22.09         11.68         7.86 o                         
  -5  -5 -10        122.21        147.62        17.26 o                         
  -4  -5 -10        144.02        165.26        17.75 o                         
  -3  -5 -10         41.74         33.27         8.78 o                         
  -2  -5 -10         32.18         22.49         7.49 o                         
  -1  -5 -10        161.10        198.01        17.86 o                         
   0  -5 -10        663.78        607.37        30.29 o                         
   1  -5 -10        600.31        598.81        38.44 o                         
   2  -5 -10        546.25        487.28        13.23 o                         
   3  -5 -10          5.54          7.47         2.62 o                         
   4  -5 -10        223.78        221.63        15.28 o                         
   5  -5 -10        254.09        241.45        11.92 o                         
   6  -5 -10        283.43        259.32        32.62 o                         
   7  -5 -10         83.76         81.73        15.96 o                         
   8  -5 -10        164.36        184.29        12.41 o                         
   9  -5 -10        233.56        237.01        31.05 o                         
  10  -5 -10         99.13        105.65        10.81 o                         
  -7  -4 -10         35.09         31.79         9.85 o                         
  -6  -4 -10        463.01        493.63        31.71 o                         
  -5  -4 -10        264.66        284.00        23.00 o                         
  -4  -4 -10         44.25         51.56        10.79 o                         
  -3  -4 -10        117.46        131.44        15.30 o                         
  -2  -4 -10        224.29        217.76         6.40 o                         
  -1  -4 -10        162.69        141.89         4.99 o                         
   0  -4 -10        745.49        803.18        20.14 o                         
   1  -4 -10         86.51         84.21         4.05 o                         
   2  -4 -10        139.34        145.63         7.89 o                         
   3  -4 -10        238.40        219.68        10.20 o                         
   4  -4 -10        773.49        715.09        19.36 o                         
   5  -4 -10         80.09         72.88        10.51 o                         
   6  -4 -10        106.55        115.92        10.39 o                         
   7  -4 -10       1171.53       1108.87        31.77 o                         
   8  -4 -10        464.51        481.79        34.92 o                         
   9  -4 -10         62.25         71.04         8.65 o                         
  10  -4 -10         11.08         17.44         5.44 o                         
  -8  -3 -10          0.76          3.84         7.50 o                         
  -7  -3 -10          2.00          7.10         7.27 o                         
  -6  -3 -10         13.38          3.94         5.33 o                         
  -5  -3 -10         44.09         48.06         5.30 o                         
  -4  -3 -10        438.15        442.68        13.62 o                         
  -3  -3 -10         79.76         87.56         6.02 o                         
  -2  -3 -10        204.54        186.01         8.20 o                         
  -1  -3 -10        910.66        912.33        37.86 o                         
   0  -3 -10         25.68         25.53         3.64 o                         
   1  -3 -10        952.37       1001.32        20.78 o                         
   2  -3 -10        232.31        225.38        11.36 o                         
   3  -3 -10        682.77        665.12        18.11 o                         
   4  -3 -10         20.50          8.94         7.55 o                         
   5  -3 -10         44.69         40.84         8.60 o                         
   6  -3 -10        341.86        336.49        14.91 o                         
   7  -3 -10        111.64        105.53        14.79 o                         
   8  -3 -10        174.01        185.75        16.66 o                         
   9  -3 -10        235.47        229.07        14.10 o                         
  10  -3 -10         30.30         23.07         5.90 o                         
  11  -3 -10         14.22         18.23         7.44 o                         
  -8  -2 -10        148.91        152.02        19.01 o                         
  -7  -2 -10          0.99          5.27         3.51 o                         
  -6  -2 -10          4.49          2.05         2.56 o                         
  -5  -2 -10         69.24         76.43         7.71 o                         
  -4  -2 -10        153.66        127.86         8.80 o                         
  -3  -2 -10        343.06        322.80        12.41 o                         
  -2  -2 -10        170.89        151.13         8.53 o                         
  -1  -2 -10        550.53        525.90        40.17 o                         
   0  -2 -10        770.04        764.46        18.79 o                         
   1  -2 -10        658.60        633.06        27.45 o                         
   2  -2 -10       1427.93       1370.59        29.92 o                         
   3  -2 -10        771.66        704.35        19.00 o                         
   4  -2 -10        116.19         98.98         9.75 o                         
   5  -2 -10         75.59         74.46         7.12 o                         
   6  -2 -10        266.25        233.34        18.48 o                         
   7  -2 -10        143.97        124.64         9.76 o                         
   8  -2 -10        620.60        611.74        28.04 o                         
   9  -2 -10         34.63         36.18         6.46 o                         
  10  -2 -10        213.99        249.87        15.42 o                         
  11  -2 -10         63.17         55.47         8.24 o                         
  -8  -1 -10         75.66         60.02         9.20 o                         
  -7  -1 -10        163.44        180.48        11.67 o                         
  -6  -1 -10        125.63        119.58         9.20 o                         
  -5  -1 -10        252.97        240.66        12.30 o                         
  -4  -1 -10        663.06        631.81        18.93 o                         
  -3  -1 -10         56.56         52.72         9.06 o                         
  -2  -1 -10        570.63        582.34        17.57 o                         
  -1  -1 -10        622.96        596.85        17.61 o                         
   0  -1 -10        138.19        132.12        11.65 o                         
   1  -1 -10         24.00         26.17         4.21 o                         
   2  -1 -10        131.13        134.99         8.51 o                         
   3  -1 -10        397.88        378.06        14.36 o                         
   4  -1 -10        554.47        521.34        17.14 o                         
   5  -1 -10         23.95         20.50         4.29 o                         
   6  -1 -10        388.69        388.97        29.98 o                         
   7  -1 -10        207.41        225.84        12.77 o                         
   8  -1 -10        359.82        388.55        17.33 o                         
   9  -1 -10        138.10        127.43        10.72 o                         
  10  -1 -10         12.11          4.09         4.27 o                         
  11  -1 -10        367.44        402.59        20.16 o                         
  -8   0 -10        203.90        201.23        13.39 o                         
  -7   0 -10         49.34         56.38         7.35 o                         
  -6   0 -10         18.35         21.92         4.91 o                         
  -5   0 -10        373.68        367.44        15.82 o                         
  -4   0 -10        298.55        315.84        14.18 o                         
  -3   0 -10       1435.90       1448.59        29.45 o                         
  -2   0 -10       1157.12       1116.03        37.66 o                         
  -1   0 -10        248.19        232.34        11.57 o                         
   0   0 -10         11.84          8.99         3.10 o                         
   1   0 -10        105.69        107.11         7.97 o                         
   2   0 -10        229.32        231.00        11.37 o                         
   3   0 -10        258.16        239.01        11.67 o                         
   4   0 -10        300.13        322.03        13.75 o                         
   5   0 -10        181.85        188.20        14.88 o                         
   6   0 -10         67.86         66.38         9.96 o                         
   7   0 -10        997.87       1063.53        27.15 o                         
   8   0 -10        518.45        527.80        20.14 o                         
   9   0 -10        101.48         81.64         8.92 o                         
  10   0 -10       1040.99       1057.21        30.83 o                         
  11   0 -10        151.14        143.48        12.43 o                         
  -8   1 -10         93.14        107.31        10.42 o                         
  -7   1 -10          3.17         -0.18         3.45 o                         
  -6   1 -10        412.62        382.12        17.21 o                         
  -5   1 -10        291.20        315.89        38.02 o                         
  -4   1 -10        579.06        553.42        19.44 o                         
  -3   1 -10         25.46         26.35         3.16 o                         
  -2   1 -10        430.67        393.23        12.32 o                         
  -1   1 -10        794.57        831.16        41.39 o                         
   0   1 -10         42.33         65.51         6.48 o                         
   1   1 -10        847.58        872.71        22.40 o                         
   2   1 -10        504.18        522.36        17.19 o                         
   3   1 -10        120.79        126.95         9.60 o                         
   4   1 -10       1056.31       1012.84        24.22 o                         
   5   1 -10        100.49        101.55         8.16 o                         
   6   1 -10         68.85         62.80         7.35 o                         
   7   1 -10        402.50        402.41        26.02 o                         
   8   1 -10          3.88          5.48         3.57 o                         
   9   1 -10        295.11        275.42        15.20 o                         
  10   1 -10         36.97         46.93        19.05 o                         
  11   1 -10         75.24         76.10         9.42 o                         
  -8   2 -10          5.20          7.77         6.23 o                         
  -7   2 -10         82.11         68.88         8.24 o                         
  -6   2 -10         47.24         55.56         7.88 o                         
  -5   2 -10        411.87        442.67        30.21 o                         
  -4   2 -10          3.66          5.18         3.53 o                         
  -3   2 -10         83.10         71.97         9.15 o                         
  -2   2 -10        675.33        632.00        13.53 o                         
  -1   2 -10        234.48        217.32        16.34 o                         
   0   2 -10        146.43        152.91         9.99 o                         
   1   2 -10        218.73        222.98        26.26 o                         
   2   2 -10        545.29        523.88        17.80 o                         
   3   2 -10        322.54        351.37        14.32 o                         
   4   2 -10        260.39        256.76        12.54 o                         
   5   2 -10        785.10        758.70        21.57 o                         
   6   2 -10        470.33        519.15        21.05 o                         
   7   2 -10        126.75         96.78         8.76 o                         
   8   2 -10         61.80         57.90        18.87 o                         
   9   2 -10        203.96        206.64        13.19 o                         
  10   2 -10         80.52         81.75         9.01 o                         
  11   2 -10         87.97         83.15         9.77 o                         
  -8   3 -10          9.42         20.01         7.97 o                         
  -7   3 -10         33.93         51.64         7.76 o                         
  -6   3 -10        256.79        266.05        15.38 o                         
  -5   3 -10         43.24         48.02         7.10 o                         
  -4   3 -10         63.69         58.01         7.32 o                         
  -3   3 -10        271.85        292.31        14.72 o                         
  -2   3 -10         91.68         91.70         6.07 o                         
  -1   3 -10        757.05        744.39        22.11 o                         
   0   3 -10        160.35        192.58        16.85 o                         
   1   3 -10        525.71        535.90        18.34 o                         
   2   3 -10       1789.03       1686.00        41.33 o                         
   3   3 -10        316.01        321.73        37.42 o                         
   4   3 -10        781.51        732.05        20.88 o                         
   5   3 -10         26.69         31.62         5.05 o                         
   6   3 -10        315.54        320.81        14.48 o                         
   7   3 -10         99.37         92.12         8.31 o                         
   8   3 -10         41.14         17.71         7.58 o                         
   9   3 -10         78.66         81.76         8.72 o                         
  10   3 -10        170.63        203.73        18.70 o                         
  11   3 -10          5.59          4.44         4.39 o                         
  -8   4 -10        267.13        252.10        22.09 o                         
  -7   4 -10        213.16        206.21        19.53 o                         
  -6   4 -10         50.84         32.86         6.68 o                         
  -5   4 -10        163.30        166.86        15.55 o                         
  -4   4 -10        102.29         93.90        10.36 o                         
  -3   4 -10        246.01        265.31        14.35 o                         
  -2   4 -10        135.06        137.10        15.45 o                         
  -1   4 -10         52.87         58.19         6.86 o                         
   0   4 -10         35.98         46.64         6.04 o                         
   1   4 -10        189.78        187.14        11.05 o                         
   2   4 -10        111.85         98.04        15.60 o                         
   3   4 -10       1005.10        978.54        51.00 o                         
   4   4 -10         54.20         64.21         6.69 o                         
   5   4 -10        393.19        361.73        22.90 o                         
   6   4 -10        188.69        161.88        10.37 o                         
   7   4 -10        239.24        235.42        12.84 o                         
   8   4 -10        353.36        330.26        15.74 o                         
   9   4 -10         57.82         61.40        19.36 o                         
  10   4 -10        135.74        138.99        11.40 o                         
  11   4 -10        215.00        208.95        14.58 o                         
  -8   5 -10         23.18         28.02         9.72 o                         
  -7   5 -10        110.99        135.87        17.06 o                         
  -6   5 -10        513.46        505.85        30.94 o                         
  -5   5 -10        376.41        391.55        18.95 o                         
  -4   5 -10        704.94        698.57        28.03 o                         
  -3   5 -10        382.93        408.21        18.05 o                         
  -2   5 -10         95.97         86.96         8.74 o                         
  -1   5 -10        549.37        526.18        23.81 o                         
   0   5 -10         23.21         31.12         7.20 o                         
   1   5 -10         75.07         66.89         7.50 o                         
   2   5 -10        218.99        203.95        12.38 o                         
   3   5 -10         48.10         50.71         6.26 o                         
   4   5 -10       1470.20       1457.26        29.37 o                         
   5   5 -10        799.24        783.35        66.83 o                         
   6   5 -10        462.46        425.05        25.50 o                         
   7   5 -10        701.57        684.76        21.37 o                         
   8   5 -10        148.94        134.93        10.14 o                         
   9   5 -10        303.61        248.76        14.18 o                         
  10   5 -10        181.62        156.00        11.94 o                         
  -7   6 -10        236.25        228.05        22.38 o                         
  -6   6 -10          1.56         -0.27         5.88 o                         
  -5   6 -10         39.20         51.42        11.07 o                         
  -4   6 -10        360.79        378.20        18.26 o                         
  -3   6 -10        284.04        279.39        11.11 o                         
  -2   6 -10        670.23        670.90        22.78 o                         
  -1   6 -10        123.52         97.26        16.25 o                         
   0   6 -10        873.73        899.60        24.92 o                         
   1   6 -10        662.09        657.78        20.80 o                         
   2   6 -10         13.32         13.26         4.88 o                         
   3   6 -10        421.69        421.51        15.87 o                         
   4   6 -10        428.63        441.79        27.39 o                         
   5   6 -10        135.45        127.03         8.94 o                         
   6   6 -10        251.69        256.61        12.61 o                         
   7   6 -10         61.15         54.06         6.56 o                         
   8   6 -10        134.82        150.59        10.34 o                         
   9   6 -10        131.21        117.66        17.15 o                         
  10   6 -10        123.75        118.55        18.30 o                         
  -7   7 -10          2.12          1.65         6.73 o                         
  -6   7 -10        335.07        308.30        26.03 o                         
  -5   7 -10        315.15        295.73        25.30 o                         
  -4   7 -10         27.01         26.39         8.76 o                         
  -3   7 -10         19.05         17.14         3.63 o                         
  -2   7 -10        121.41        129.98        14.36 o                         
  -1   7 -10        772.56        837.61        24.90 o                         
   0   7 -10        168.91        170.87        11.17 o                         
   1   7 -10        319.20        332.59        15.01 o                         
   2   7 -10        763.96        714.87        21.03 o                         
   3   7 -10         29.00         37.36         5.13 o                         
   4   7 -10        124.31        113.04         8.19 o                         
   5   7 -10        176.74        194.63        10.66 o                         
   6   7 -10        255.26        250.21        21.79 o                         
   7   7 -10        564.08        627.76        36.38 o                         
   8   7 -10         55.98         63.76        13.11 o                         
   9   7 -10        215.79        229.70        24.09 o                         
  -6   8 -10         98.82         72.32        14.09 o                         
  -5   8 -10         91.32        122.86        17.11 o                         
  -4   8 -10        314.29        355.78        27.97 o                         
  -3   8 -10         76.29         68.08         7.92 o                         
  -2   8 -10        100.31         98.21         9.52 o                         
  -1   8 -10        207.95        231.34        13.51 o                         
   0   8 -10        918.68        983.17        26.27 o                         
   1   8 -10       1124.63       1146.85        68.22 o                         
   2   8 -10         92.32        107.64         8.29 o                         
   3   8 -10          1.84         -2.06         2.65 o                         
   4   8 -10        224.91        199.13        10.25 o                         
   5   8 -10         15.29         13.05         7.92 o                         
   6   8 -10         93.10        103.45        16.15 o                         
   7   8 -10         34.29         36.86        11.06 o                         
   8   8 -10        184.28        172.82        21.26 o                         
   9   8 -10        285.41        306.35        28.18 o                         
  -6   9 -10         86.54        138.44        19.17 o                         
  -5   9 -10          8.11         13.46         9.35 o                         
  -4   9 -10         77.05         66.12        14.54 o                         
  -3   9 -10        165.46        194.02        13.22 o                         
  -2   9 -10         69.29         76.63         9.23 o                         
  -1   9 -10        369.43        429.78        31.05 o                         
   0   9 -10        310.99        367.09        28.99 o                         
   1   9 -10        112.44        122.99         8.99 o                         
   2   9 -10        290.04        267.04        14.73 o                         
   3   9 -10        153.28        142.91        18.57 o                         
   4   9 -10        503.35        540.28        35.06 o                         
   5   9 -10        149.70        154.55        19.43 o                         
   6   9 -10         68.28         57.35        12.91 o                         
   7   9 -10        555.35        565.56        37.54 o                         
   8   9 -10        181.36        214.56        24.23 o                         
  -5  10 -10        304.53        328.83        29.65 o                         
  -4  10 -10        479.10        599.32        38.56 o                         
  -3  10 -10         26.82         27.99         6.51 o                         
  -2  10 -10         99.83         94.01        10.44 o                         
  -1  10 -10        162.90        186.98        14.41 o                         
   0  10 -10        160.14        157.15        20.49 o                         
   1  10 -10        357.35        373.10        30.53 o                         
   2  10 -10        110.90        117.44        17.56 o                         
   3  10 -10        751.07        768.80        43.97 o                         
   4  10 -10        456.70        390.75        31.16 o                         
   5  10 -10        155.35        125.70        18.48 o                         
   6  10 -10        196.41        214.87        23.88 o                         
   7  10 -10         97.53        102.95        17.99 o                         
  -3  11 -10        205.61        201.24        24.30 o                         
  -2  11 -10        117.82         93.34        10.95 o                         
  -1  11 -10         47.71         40.59         8.27 o                         
   0  11 -10         24.56         14.65        10.97 o                         
   1  11 -10        252.09        275.39        27.18 o                         
   2  11 -10        318.72        363.34        31.38 o                         
   3  11 -10        107.82        117.44        18.56 o                         
   4  11 -10        339.50        350.59        31.41 o                         
   5  11 -10        411.33        438.82        34.73 o                         
   6  11 -10         25.60         30.63        11.15 o                         
  -2  12 -10        157.78        161.00        30.18 o                         
  -1  12 -10        100.86         91.59        11.56 o                         
   0  12 -10         75.11        112.89        13.02 o                         
   1  12 -10        150.40        165.33        19.31 o                         
   2  12 -10        190.46        181.98        23.07 o                         
   3  12 -10        175.99        175.20        23.00 o                         
   4  12 -10         51.42         62.57        15.18 o                         
  -2 -11  -9        269.10        249.11        15.36 o                         
  -1 -11  -9        245.20        240.89        54.14 o                         
   0 -11  -9         21.45         20.84        10.43 o                         
   1 -11  -9        322.14        296.19        16.59 o                         
   2 -11  -9         84.26         65.70        10.80 o                         
   3 -11  -9         36.35         36.09         6.77 o                         
   4 -11  -9         93.97        113.15        11.03 o                         
   5 -11  -9          5.50          8.32         5.04 o                         
  -4 -10  -9          1.81          3.40         6.17 o                         
  -3 -10  -9         18.51         11.13         7.20 o                         
  -2 -10  -9        196.67        202.66        29.07 o                         
  -1 -10  -9         57.90         49.06         7.52 o                         
   0 -10  -9        187.94        143.64        11.58 o                         
   1 -10  -9         23.69         40.73         6.86 o                         
   2 -10  -9         74.48         63.39         8.03 o                         
   3 -10  -9        263.83        309.91        25.07 o                         
   4 -10  -9         85.13         85.71         9.10 o                         
   5 -10  -9         95.68         95.44         9.67 o                         
   6 -10  -9         58.57         57.47         7.83 o                         
   7 -10  -9         86.87         67.37         8.65 o                         
  -5  -9  -9         24.35         11.31         7.14 o                         
  -4  -9  -9         15.19         15.37         7.40 o                         
  -3  -9  -9        107.99         96.37        13.51 o                         
  -2  -9  -9         15.33         21.88         7.81 o                         
  -1  -9  -9        149.79        141.10        11.18 o                         
   0  -9  -9          7.51          8.85         4.04 o                         
   1  -9  -9         88.20         80.32         8.82 o                         
   2  -9  -9         33.15         29.34        15.01 o                         
   3  -9  -9         61.21         52.45         6.94 o                         
   4  -9  -9         11.18         17.45         4.82 o                         
   5  -9  -9          9.51         14.20         4.77 o                         
   6  -9  -9        249.18        233.41        13.69 o                         
   7  -9  -9        592.36        622.01        22.18 o                         
   8  -9  -9        157.23        165.64        16.49 o                         
  -6  -8  -9         22.41         16.35         8.37 o                         
  -5  -8  -9         58.14         60.53        11.89 o                         
  -4  -8  -9         53.18         67.15        11.96 o                         
  -3  -8  -9         13.45          8.10         6.04 o                         
  -2  -8  -9          8.80         16.82         6.83 o                         
  -1  -8  -9        116.54        144.57        15.66 o                         
   0  -8  -9        538.97        546.13        22.52 o                         
   1  -8  -9        131.98        143.81        10.43 o                         
   2  -8  -9         27.96         27.26         5.41 o                         
   3  -8  -9        196.46        214.86        32.77 o                         
   4  -8  -9         78.70         75.57         5.27 o                         
   5  -8  -9        107.35         99.57         8.69 o                         
   6  -8  -9        185.14        184.39        14.21 o                         
   7  -8  -9         13.52         17.48         4.96 o                         
   8  -8  -9        226.85        260.55        13.89 o                         
   9  -8  -9         26.19         30.89        10.55 o                         
  -7  -7  -9         44.27         35.49        10.72 o                         
  -6  -7  -9         64.41         78.53        12.90 o                         
  -5  -7  -9        110.56         88.71        13.46 o                         
  -4  -7  -9        194.40        200.16        19.17 o                         
  -3  -7  -9        222.62        279.51        21.68 o                         
  -2  -7  -9         38.20         34.95         8.77 o                         
  -1  -7  -9        230.19        173.19        16.52 o                         
   0  -7  -9        101.63        111.83        13.41 o                         
   1  -7  -9         79.00         54.85         6.63 o                         
   2  -7  -9        448.61        434.54        41.17 o                         
   3  -7  -9         85.63         89.13         5.18 o                         
   4  -7  -9        279.87        278.42         9.54 o                         
   5  -7  -9         62.85         73.21         5.40 o                         
   6  -7  -9         24.65         25.48         5.42 o                         
   7  -7  -9        292.37        288.24        13.71 o                         
   8  -7  -9          4.93          3.88         3.52 o                         
   9  -7  -9         65.43         66.73        14.24 o                         
  -7  -6  -9         45.38         49.19        11.40 o                         
  -6  -6  -9          5.59          6.90         5.45 o                         
  -5  -6  -9        359.47        395.00        26.70 o                         
  -4  -6  -9        174.87        175.76        17.27 o                         
  -3  -6  -9        293.18        256.65        20.59 o                         
  -2  -6  -9        378.82        395.41        24.71 o                         
  -1  -6  -9        334.30        357.96        23.07 o                         
   0  -6  -9          4.36          4.64         5.85 o                         
   1  -6  -9        229.21        232.90        18.29 o                         
   2  -6  -9        117.66        105.15         3.97 o                         
   3  -6  -9       1039.67       1064.90        17.11 o                         
   4  -6  -9         11.48         11.59         2.60 o                         
   5  -6  -9        169.95        150.66         7.34 o                         
   6  -6  -9        549.85        569.42        18.24 o                         
   7  -6  -9         51.15         50.23        10.11 o                         
   8  -6  -9         12.38         26.83         8.93 o                         
   9  -6  -9         42.08         36.85        10.81 o                         
  10  -6  -9         55.01         87.16        15.34 o                         
  -8  -5  -9         99.60         69.52        13.10 o                         
  -7  -5  -9         86.10         61.23        12.25 o                         
  -6  -5  -9        274.09        264.59        22.27 o                         
  -5  -5  -9         25.66         25.81         7.99 o                         
  -4  -5  -9        132.21        122.85        14.78 o                         
  -3  -5  -9        129.03        131.09        14.80 o                         
  -2  -5  -9        354.21        371.12        23.74 o                         
  -1  -5  -9         86.51         77.67        11.07 o                         
   0  -5  -9        151.53        143.56        14.26 o                         
   1  -5  -9         67.72         54.94         2.24 o                         
   2  -5  -9        185.57        172.75         5.50 o                         
   3  -5  -9         95.08         87.41         4.64 o                         
   4  -5  -9        134.83        123.08         7.80 o                         
   5  -5  -9        431.70        426.15        14.96 o                         
   6  -5  -9         34.95         41.40         7.74 o                         
   7  -5  -9        369.38        381.59        25.97 o                         
   8  -5  -9        105.92        101.01        14.42 o                         
   9  -5  -9        183.75        162.57        18.79 o                         
  10  -5  -9        145.40        164.53        19.81 o                         
  -8  -4  -9         85.07         64.70        12.64 o                         
  -7  -4  -9        612.74        659.02        36.25 o                         
  -6  -4  -9        298.54        277.18        22.94 o                         
  -5  -4  -9        268.24        231.83         9.63 o                         
  -4  -4  -9        416.00        400.04        19.98 o                         
  -3  -4  -9         71.90         69.16         5.90 o                         
  -2  -4  -9        236.89        233.38         5.99 o                         
  -1  -4  -9          6.49          7.61         1.23 o                         
   0  -4  -9        119.23        111.54         3.96 o                         
   1  -4  -9        190.11        193.38         5.33 o                         
   2  -4  -9         76.07         67.94         6.96 o                         
   3  -4  -9        157.39        129.16         6.56 o                         
   4  -4  -9        122.68        110.26        20.51 o                         
   5  -4  -9        137.94        130.46         8.57 o                         
   6  -4  -9       1670.21       1696.33        39.91 o                         
   7  -4  -9        102.05         97.85         8.27 o                         
   8  -4  -9        643.64        695.12        22.64 o                         
   9  -4  -9        147.11        146.24        17.19 o                         
  10  -4  -9         62.86         63.69        12.88 o                         
  11  -4  -9        184.89        199.68        21.59 o                         
  -8  -3  -9         64.89         50.02        11.64 o                         
  -7  -3  -9          0.29          0.99         2.59 o                         
  -6  -3  -9         57.17         47.72         5.47 o                         
  -5  -3  -9        106.69        110.75         8.19 o                         
  -4  -3  -9        330.66        330.63        25.09 o                         
  -3  -3  -9        190.53        169.14         9.04 o                         
  -2  -3  -9         16.45         16.37         2.74 o                         
  -1  -3  -9        315.55        304.53        22.07 o                         
   0  -3  -9       1406.83       1429.89        21.81 o                         
   1  -3  -9        157.97        155.73         5.53 o                         
   2  -3  -9        427.95        385.72        10.06 o                         
   3  -3  -9        100.99         91.67         9.10 o                         
   4  -3  -9         45.82         38.82         4.81 o                         
   5  -3  -9        134.44        128.69         8.49 o                         
   6  -3  -9        588.89        575.66        18.40 o                         
   7  -3  -9       1331.85       1308.81        30.32 o                         
   8  -3  -9        589.06        612.08        21.09 o                         
   9  -3  -9         75.68         87.30        14.55 o                         
  10  -3  -9        176.62        200.35        13.70 o                         
  11  -3  -9          4.49          5.47         4.96 o                         
  -8  -2  -9         37.72         25.92         5.39 o                         
  -7  -2  -9         38.67         40.76         5.69 o                         
  -6  -2  -9        273.65        260.05        20.14 o                         
  -5  -2  -9        704.81        740.43        19.40 o                         
  -4  -2  -9        429.81        393.89        13.52 o                         
  -3  -2  -9        252.25        242.24         9.11 o                         
  -2  -2  -9       1537.05       1501.87        24.42 o                         
  -1  -2  -9       1182.21       1142.61        21.26 o                         
   0  -2  -9        358.48        353.91        12.09 o                         
   1  -2  -9       2744.62       2656.59        55.26 o                         
   2  -2  -9       1279.66       1211.41        20.00 o                         
   3  -2  -9        628.05        575.37        16.35 o                         
   4  -2  -9        191.81        172.00        11.88 o                         
   5  -2  -9         17.09         17.36         3.66 o                         
   6  -2  -9         45.99         47.32         6.47 o                         
   7  -2  -9        222.62        217.05        12.44 o                         
   8  -2  -9         29.47         27.06         6.04 o                         
   9  -2  -9        241.90        262.33        15.81 o                         
  10  -2  -9         36.06         44.35         7.13 o                         
  11  -2  -9         68.03         66.28         8.75 o                         
  -9  -1  -9        105.17         74.49        10.81 o                         
  -8  -1  -9        246.43        265.01        14.52 o                         
  -7  -1  -9         23.88         19.10         4.49 o                         
  -6  -1  -9         55.84         55.93         6.37 o                         
  -5  -1  -9        149.06        142.22         9.20 o                         
  -4  -1  -9        234.29        233.50         9.60 o                         
  -3  -1  -9        485.00        427.42        16.67 o                         
  -2  -1  -9        186.72        199.84        10.32 o                         
  -1  -1  -9        417.03        412.89        13.90 o                         
   0  -1  -9        719.36        683.23        21.41 o                         
   1  -1  -9        474.67        468.40        14.65 o                         
   2  -1  -9       1578.51       1530.26        26.49 o                         
   3  -1  -9        734.44        672.55        32.76 o                         
   4  -1  -9         35.31         46.26         8.04 o                         
   5  -1  -9        552.19        517.57        40.31 o                         
   6  -1  -9        215.82        221.55        18.46 o                         
   7  -1  -9        119.40        128.91        17.44 o                         
   8  -1  -9        233.94        223.76        13.03 o                         
   9  -1  -9         39.97         49.32         7.12 o                         
  10  -1  -9        190.58        198.09        13.43 o                         
  11  -1  -9        134.62        118.87        11.24 o                         
  -9   0  -9        238.12        238.25        18.78 o                         
  -8   0  -9         57.29         48.01         6.88 o                         
  -7   0  -9        167.69        166.15        11.22 o                         
  -6   0  -9        146.36        132.96         9.78 o                         
  -5   0  -9        109.56        122.87         9.00 o                         
  -4   0  -9        684.87        644.85        25.76 o                         
  -3   0  -9         27.30         22.59         3.14 o                         
  -2   0  -9        302.90        259.72         8.47 o                         
  -1   0  -9        318.31        314.25         9.39 o                         
   0   0  -9         17.07         19.98         6.92 o                         
   1   0  -9         73.36         78.02        13.16 o                         
   2   0  -9        682.76        679.16        24.52 o                         
   3   0  -9        545.70        546.53        16.50 o                         
   4   0  -9       1896.95       1890.16        51.41 o                         
   5   0  -9         57.28         53.73         7.64 o                         
   6   0  -9        339.65        335.08        14.31 o                         
   7   0  -9         36.40         39.70        13.65 o                         
   8   0  -9        113.99        109.07         9.21 o                         
   9   0  -9       1287.50       1272.91        31.52 o                         
  10   0  -9        408.75        417.92        19.16 o                         
  11   0  -9        188.29        194.58        22.51 o                         
  -9   1  -9        148.17        155.38        15.89 o                         
  -8   1  -9         75.25         69.39        10.59 o                         
  -7   1  -9        144.95        132.93        10.37 o                         
  -6   1  -9        212.56        228.12        13.02 o                         
  -5   1  -9        308.10        296.30        15.48 o                         
  -4   1  -9          9.81         13.13         3.76 o                         
  -3   1  -9        579.06        542.13        11.80 o                         
  -2   1  -9        463.61        452.48        10.87 o                         
  -1   1  -9        349.22        325.93         9.45 o                         
   0   1  -9         59.77         59.88         5.96 o                         
   1   1  -9         21.02         27.70         4.22 o                         
   2   1  -9        228.11        233.89        11.00 o                         
   3   1  -9       2021.87       1963.26        58.11 o                         
   4   1  -9        535.58        518.96        16.56 o                         
   5   1  -9       1138.63       1089.09        24.66 o                         
   6   1  -9         79.76         75.07         7.18 o                         
   7   1  -9        259.28        251.56        13.15 o                         
   8   1  -9        869.03        833.79        32.60 o                         
   9   1  -9        102.76        100.98        11.45 o                         
  10   1  -9        432.75        431.23        19.39 o                         
  11   1  -9        437.15        434.76        20.33 o                         
  -9   2  -9         76.07         84.94        12.58 o                         
  -8   2  -9         52.60         48.02         9.28 o                         
  -7   2  -9         18.27         23.26         5.25 o                         
  -6   2  -9        533.68        546.60        31.88 o                         
  -5   2  -9        232.55        249.85        13.51 o                         
  -4   2  -9       1535.37       1443.15        30.98 o                         
  -3   2  -9         28.33         29.97         5.60 o                         
  -2   2  -9        309.62        332.18         9.21 o                         
  -1   2  -9       1025.38        986.41        16.29 o                         
   0   2  -9         35.29         30.59         8.13 o                         
   1   2  -9        412.29        387.35        28.71 o                         
   2   2  -9        563.87        526.29        16.47 o                         
   3   2  -9        102.89        105.12        10.32 o                         
   4   2  -9       2254.63       2155.48        33.70 o                         
   5   2  -9       1282.62       1219.65        32.80 o                         
   6   2  -9        567.96        544.64        16.77 o                         
   7   2  -9        660.38        637.94        20.33 o                         
   8   2  -9          3.17          0.25         3.12 o                         
   9   2  -9         45.89         39.28         9.00 o                         
  10   2  -9         50.82         50.40         7.51 o                         
  11   2  -9        354.98        358.73        18.44 o                         
  -9   3  -9          3.38          6.78         5.53 o                         
  -8   3  -9         19.08         27.28         7.92 o                         
  -7   3  -9        140.07        115.95        13.98 o                         
  -6   3  -9          2.88         14.08         5.74 o                         
  -5   3  -9        491.90        516.00        19.78 o                         
  -4   3  -9        295.90        324.36        15.27 o                         
  -3   3  -9        688.52        676.80        16.49 o                         
  -2   3  -9       2094.28       2016.33        22.74 o                         
  -1   3  -9        140.04        138.08         9.31 o                         
   0   3  -9        241.58        239.68        11.89 o                         
   1   3  -9         44.80         33.82         4.82 o                         
   2   3  -9        380.77        389.14        14.52 o                         
   3   3  -9       1169.23       1076.08        23.74 o                         
   4   3  -9        172.26        161.60         9.53 o                         
   5   3  -9       1111.46       1049.61        38.97 o                         
   6   3  -9        457.11        413.72        15.36 o                         
   7   3  -9         26.95         30.93         6.99 o                         
   8   3  -9         37.97         36.13         8.10 o                         
   9   3  -9         28.53         19.99         5.07 o                         
  10   3  -9         54.18         41.84         6.87 o                         
  11   3  -9        271.84        243.09        36.14 o                         
  -9   4  -9        270.19        307.68        24.55 o                         
  -8   4  -9         82.12         50.80        10.51 o                         
  -7   4  -9        197.29        203.24        19.04 o                         
  -6   4  -9        309.92        299.78        16.13 o                         
  -5   4  -9        180.64        184.01        12.27 o                         
  -4   4  -9        240.13        244.70         9.60 o                         
  -3   4  -9        174.85        169.77         6.52 o                         
  -2   4  -9        176.97        157.53         7.78 o                         
  -1   4  -9        660.78        622.33        19.72 o                         
   0   4  -9          2.44         -0.22         2.54 o                         
   1   4  -9        199.34        215.99        13.00 o                         
   2   4  -9        583.53        552.11        17.44 o                         
   3   4  -9          7.32         10.31         3.28 o                         
   4   4  -9        377.01        375.13        14.20 o                         
   5   4  -9        206.09        186.48        10.29 o                         
   6   4  -9        178.51        201.17        10.97 o                         
   7   4  -9        364.30        371.96        15.40 o                         
   8   4  -9        116.91        118.07        11.92 o                         
   9   4  -9        266.91        218.94        20.23 o                         
  10   4  -9        269.08        219.72        22.61 o                         
  11   4  -9         50.43         48.44         7.63 o                         
  -8   5  -9        157.45        192.69        19.91 o                         
  -7   5  -9        189.52        196.70        19.40 o                         
  -6   5  -9         34.19         42.74        10.38 o                         
  -5   5  -9        316.48        293.08        15.88 o                         
  -4   5  -9        640.41        632.72        13.84 o                         
  -3   5  -9        209.83        200.64         9.26 o                         
  -2   5  -9        356.58        346.69        15.51 o                         
  -1   5  -9         62.90         51.37         7.46 o                         
   0   5  -9         46.59         45.25         5.58 o                         
   1   5  -9        463.26        453.43        17.61 o                         
   2   5  -9        330.54        338.37        13.72 o                         
   3   5  -9        741.80        711.60        19.33 o                         
   4   5  -9         89.64        103.63         7.64 o                         
   5   5  -9        265.76        264.90        12.15 o                         
   6   5  -9        429.95        409.08        15.24 o                         
   7   5  -9        164.38        147.36        11.46 o                         
   8   5  -9         91.48         71.04         7.31 o                         
   9   5  -9        146.21        117.79         9.63 o                         
  10   5  -9        294.14        292.88        15.67 o                         
  11   5  -9        355.01        377.85        30.27 o                         
  -8   6  -9        194.18        190.29        20.26 o                         
  -7   6  -9        131.07        104.76        14.88 o                         
  -6   6  -9        239.34        268.36        22.72 o                         
  -5   6  -9        357.96        343.60        25.22 o                         
  -4   6  -9         80.09         65.81         5.28 o                         
  -3   6  -9        212.03        206.41         9.35 o                         
  -2   6  -9         17.78         17.82         4.65 o                         
  -1   6  -9       1035.17       1057.84        45.64 o                         
   0   6  -9        169.01        167.22        10.33 o                         
   1   6  -9        645.65        655.94        19.52 o                         
   2   6  -9        880.99        895.16        22.13 o                         
   3   6  -9         98.92         79.98         6.80 o                         
   4   6  -9       1275.79       1303.90        25.59 o                         
   5   6  -9        231.90        248.54        11.46 o                         
   6   6  -9        413.59        390.30        19.26 o                         
   7   6  -9        487.66        491.34        23.17 o                         
   8   6  -9        126.85        119.01        22.78 o                         
   9   6  -9         80.41         80.15         8.09 o                         
  10   6  -9        381.74        331.65        27.96 o                         
  -8   7  -9        171.17        159.28        19.70 o                         
  -7   7  -9        113.81        129.72        17.26 o                         
  -6   7  -9         68.13         72.33        13.27 o                         
  -5   7  -9        184.12        201.79        20.14 o                         
  -4   7  -9        147.09        143.21        11.98 o                         
  -3   7  -9        456.20        461.93        19.26 o                         
  -2   7  -9        461.35        494.87        19.07 o                         
  -1   7  -9         84.42         77.18         7.82 o                         
   0   7  -9        620.14        650.83        26.72 o                         
   1   7  -9       1220.36       1287.34        45.74 o                         
   2   7  -9         55.53         58.35        10.49 o                         
   3   7  -9        835.60        828.42        20.25 o                         
   4   7  -9       1217.37       1221.35        24.12 o                         
   5   7  -9        529.95        523.57        15.75 o                         
   6   7  -9         51.34         38.76         6.10 o                         
   7   7  -9        209.15        189.91        10.20 o                         
   8   7  -9        112.00         94.15        15.27 o                         
   9   7  -9         96.80         73.52        13.95 o                         
  10   7  -9        151.33        120.06        17.86 o                         
  -7   8  -9         15.65         -1.03         6.95 o                         
  -6   8  -9        388.80        410.48        30.01 o                         
  -5   8  -9        358.05        333.16        27.04 o                         
  -4   8  -9        126.36        130.49        19.50 o                         
  -3   8  -9          9.46         14.03         6.25 o                         
  -2   8  -9         42.74         41.95         6.45 o                         
  -1   8  -9        473.21        449.71        23.32 o                         
   0   8  -9         55.85         63.84         6.82 o                         
   1   8  -9          4.18          0.50         2.77 o                         
   2   8  -9       1266.30       1228.17        24.97 o                         
   3   8  -9         94.80         77.77         6.15 o                         
   4   8  -9        121.31        122.86         7.31 o                         
   5   8  -9        502.34        462.83        30.18 o                         
   6   8  -9         52.69         32.87         9.69 o                         
   7   8  -9       1015.76       1021.65        47.03 o                         
   8   8  -9        229.47        207.11        22.11 o                         
   9   8  -9        128.58        140.74        19.15 o                         
  -6   9  -9        137.74        160.63        19.95 o                         
  -5   9  -9        153.02        177.55        20.48 o                         
  -4   9  -9        187.16        185.11        12.35 o                         
  -3   9  -9         50.63         48.84         7.05 o                         
  -2   9  -9        189.50        192.98        13.43 o                         
  -1   9  -9        313.13        300.49        18.44 o                         
   0   9  -9        456.54        440.75        30.91 o                         
   1   9  -9        814.74        784.20        40.58 o                         
   2   9  -9        127.77        129.98        17.25 o                         
   3   9  -9        243.50        299.42        25.66 o                         
   4   9  -9        582.86        522.91        33.37 o                         
   5   9  -9        260.28        218.41        22.16 o                         
   6   9  -9        369.24        325.11        26.94 o                         
   7   9  -9        124.31        111.27        17.15 o                         
   8   9  -9        147.62        158.27        20.44 o                         
  -6  10  -9        108.62        127.21        19.27 o                         
  -5  10  -9        224.85        212.01        23.26 o                         
  -4  10  -9         26.67         26.88         9.67 o                         
  -3  10  -9        629.86        653.28        24.67 o                         
  -2  10  -9         72.73         63.43        19.46 o                         
  -1  10  -9        174.13        177.71        18.21 o                         
   0  10  -9        256.09        205.93        21.77 o                         
   1  10  -9        164.86        141.60        18.57 o                         
   2  10  -9        319.00        352.59        28.73 o                         
   3  10  -9        122.33        119.60        17.38 o                         
   4  10  -9        237.98        263.43        25.22 o                         
   5  10  -9        119.65         99.42        16.06 o                         
   6  10  -9          6.19          1.98         6.25 o                         
   7  10  -9        573.28        507.74        35.88 o                         
   8  10  -9        105.49        108.01        18.04 o                         
  -4  11  -9        346.66        359.89        30.44 o                         
  -3  11  -9         15.03         21.04         6.40 o                         
  -2  11  -9        133.06        174.93        14.12 o                         
  -1  11  -9        258.89        270.55        17.51 o                         
   0  11  -9         26.07         23.83         7.67 o                         
   1  11  -9         40.46         72.92        14.39 o                         
   2  11  -9         85.32         77.85        14.79 o                         
   3  11  -9        250.06        272.77        26.97 o                         
   4  11  -9        275.38        269.00        26.63 o                         
   5  11  -9         10.46          2.39         8.04 o                         
   6  11  -9        425.74        388.81        32.34 o                         
   7  11  -9        151.69        156.75        21.52 o                         
  -3  12  -9        176.68        195.35        15.27 o                         
  -2  12  -9        191.78        184.21        15.14 o                         
  -1  12  -9         84.40         93.57        11.69 o                         
   0  12  -9        334.73        356.79        21.22 o                         
   1  12  -9         57.54         50.41         9.14 o                         
   2  12  -9        384.36        421.70        26.58 o                         
   3  12  -9        211.23        178.80        23.07 o                         
   4  12  -9         49.47         55.62        14.25 o                         
   5  12  -9        211.70        181.23        23.32 o                         
   0  13  -9         91.61         80.30        11.42 o                         
   1  13  -9        216.49        265.39        19.61 o                         
   2  13  -9        478.02        490.92        26.51 o                         
  -1 -12  -8         48.92         57.20        14.00 o                         
   0 -12  -8         19.36         18.06         5.77 o                         
   1 -12  -8          3.64          9.45         8.21 o                         
   2 -12  -8         70.28         84.04        18.32 o                         
   3 -12  -8          1.86          2.63         4.49 o                         
   4 -12  -8         86.22        114.60        11.01 o                         
  -3 -11  -8         19.82         21.88         5.91 o                         
  -2 -11  -8        153.44        148.94        13.20 o                         
  -1 -11  -8        231.49        225.53        14.20 o                         
   0 -11  -8        409.90        375.19        37.46 o                         
   1 -11  -8         84.84         84.07         8.99 o                         
   2 -11  -8        292.14        259.60        15.10 o                         
   3 -11  -8        166.51        156.49        11.98 o                         
   4 -11  -8         41.56         29.34         8.67 o                         
   5 -11  -8        103.93        101.64        22.57 o                         
   6 -11  -8         22.61         30.05        13.78 o                         
  -5 -10  -8          8.45          6.42         7.04 o                         
  -4 -10  -8         61.90         74.70        12.19 o                         
  -3 -10  -8         38.80         41.48         6.88 o                         
  -2 -10  -8         65.30         44.84        15.60 o                         
  -1 -10  -8        163.33        180.32        19.84 o                         
   0 -10  -8        180.06        198.86        12.86 o                         
   1 -10  -8        150.67        121.24        11.86 o                         
   2 -10  -8        350.49        325.27        16.14 o                         
   3 -10  -8         46.56         39.33         9.36 o                         
   4 -10  -8         61.90         67.08         7.92 o                         
   5 -10  -8          5.36          3.94         4.11 o                         
   6 -10  -8         67.87         72.17        12.29 o                         
   7 -10  -8          7.86         16.26         5.25 o                         
  -6  -9  -8         66.31         46.58        10.78 o                         
  -5  -9  -8        224.49        294.76        22.52 o                         
  -4  -9  -8          2.57          1.65         5.35 o                         
  -3  -9  -8         33.72         33.97         8.72 o                         
  -2  -9  -8         48.09         56.27         7.27 o                         
  -1  -9  -8         40.88         49.31         6.85 o                         
   0  -9  -8        142.12        136.57        10.28 o                         
   1  -9  -8         12.82         19.64         4.85 o                         
   2  -9  -8         19.72         19.35         4.56 o                         
   3  -9  -8        312.60        320.01        16.52 o                         
   4  -9  -8          9.39         10.95         4.45 o                         
   5  -9  -8        127.15        110.53         9.71 o                         
   6  -9  -8        267.02        261.20        14.32 o                         
   7  -9  -8        272.76        224.02        26.53 o                         
   8  -9  -8        113.82        110.05        16.52 o                         
  -7  -8  -8         23.54         17.40         7.44 o                         
  -6  -8  -8         88.89         64.11        11.71 o                         
  -5  -8  -8         24.14         29.20         8.40 o                         
  -4  -8  -8         39.26         37.45         8.58 o                         
  -3  -8  -8        109.22        102.71        12.79 o                         
  -2  -8  -8         96.78         82.45         8.11 o                         
  -1  -8  -8         58.01         56.10         6.73 o                         
   0  -8  -8        132.88        134.49        10.38 o                         
   1  -8  -8         24.14         24.24         4.96 o                         
   2  -8  -8        210.15        203.69        15.49 o                         
   3  -8  -8          8.96         10.31         2.30 o                         
   4  -8  -8        127.17        123.18         9.38 o                         
   5  -8  -8        332.13        300.29        19.62 o                         
   6  -8  -8         50.61         56.55         6.91 o                         
   7  -8  -8        795.21        770.90        23.02 o                         
   8  -8  -8         14.66         20.03         4.87 o                         
   9  -8  -8         82.18         63.87        13.35 o                         
  -7  -7  -8         46.77         49.60        10.64 o                         
  -6  -7  -8         80.51         93.38        13.25 o                         
  -5  -7  -8        105.63         80.47        12.09 o                         
  -4  -7  -8        236.25        260.60        20.28 o                         
  -3  -7  -8         69.56         66.54        10.55 o                         
  -2  -7  -8        355.34        341.46        22.27 o                         
  -1  -7  -8          6.67         12.83         4.87 o                         
   0  -7  -8        103.54        105.14         8.49 o                         
   1  -7  -8         57.53         60.89        13.24 o                         
   2  -7  -8         80.53         77.55         3.69 o                         
   3  -7  -8        377.29        383.12        10.03 o                         
   4  -7  -8          8.65          2.89         4.23 o                         
   5  -7  -8         54.18         51.42        15.33 o                         
   6  -7  -8        542.43        508.26        17.71 o                         
   7  -7  -8          5.88         16.43         4.27 o                         
   8  -7  -8        206.78        193.35        11.20 o                         
   9  -7  -8         77.62         80.72        14.38 o                         
  10  -7  -8         32.81         30.86        10.29 o                         
  -8  -6  -8         11.62          8.13         8.05 o                         
  -7  -6  -8          4.98         13.03         7.13 o                         
  -6  -6  -8        104.24        109.59        14.51 o                         
  -5  -6  -8        139.31        170.37        16.66 o                         
  -4  -6  -8         65.98         59.54        10.50 o                         
  -3  -6  -8        385.27        384.42        23.48 o                         
  -2  -6  -8        205.91        161.70        15.42 o                         
  -1  -6  -8        343.02        345.25        21.37 o                         
   0  -6  -8        579.72        576.34        20.28 o                         
   1  -6  -8        320.79        313.91        27.83 o                         
   2  -6  -8       1468.71       1475.36        17.14 o                         
   3  -6  -8          9.71          9.72         2.47 o                         
   4  -6  -8        157.65        151.12        12.68 o                         
   5  -6  -8        261.85        240.55        11.70 o                         
   6  -6  -8        106.33        110.69         8.20 o                         
   7  -6  -8        234.58        242.54        11.69 o                         
   8  -6  -8         62.80         59.28        12.58 o                         
   9  -6  -8         86.83         94.48        15.12 o                         
  10  -6  -8         91.30        130.25        18.19 o                         
  -8  -5  -8         71.07         77.34        13.11 o                         
  -7  -5  -8        154.24        155.51        17.32 o                         
  -6  -5  -8         39.03         36.85         9.67 o                         
  -5  -5  -8        548.03        570.47        29.56 o                         
  -4  -5  -8        497.75        527.13        27.84 o                         
  -3  -5  -8         34.43         32.16         7.28 o                         
  -2  -5  -8        276.61        213.80        16.84 o                         
  -1  -5  -8         20.07         25.29         7.08 o                         
   0  -5  -8         54.56         52.78         8.59 o                         
   1  -5  -8        257.21        254.89         4.63 o                         
   2  -5  -8         37.25         42.18         2.74 o                         
   3  -5  -8       1158.60       1116.72        16.81 o                         
   4  -5  -8         52.14         48.55         4.95 o                         
   5  -5  -8        251.12        237.54        11.10 o                         
   6  -5  -8        794.51        759.39        19.28 o                         
   7  -5  -8        142.40        145.82        15.91 o                         
   8  -5  -8         37.89         53.28        11.11 o                         
   9  -5  -8        194.04        220.37        21.09 o                         
  10  -5  -8          1.63          2.55         6.49 o                         
  11  -5  -8         39.39         46.57        12.64 o                         
  -8  -4  -8        255.03        222.64        21.43 o                         
  -7  -4  -8        354.00        330.05        13.69 o                         
  -6  -4  -8        445.69        486.14        21.02 o                         
  -5  -4  -8        101.34         91.68         6.18 o                         
  -4  -4  -8        772.39        791.30        15.45 o                         
  -3  -4  -8        407.86        377.14        15.29 o                         
  -2  -4  -8         94.02         96.45        10.47 o                         
  -1  -4  -8        152.79        174.17        14.87 o                         
   0  -4  -8       1176.14       1095.39        11.16 o                         
   1  -4  -8        245.02        229.84         5.35 o                         
   2  -4  -8        550.25        524.24         9.47 o                         
   3  -4  -8        625.06        660.30        15.76 o                         
   4  -4  -8          5.49          9.98         3.15 o                         
   5  -4  -8        740.54        709.08        18.76 o                         
   6  -4  -8        510.65        494.21        27.12 o                         
   7  -4  -8        864.56        874.28        36.90 o                         
   8  -4  -8        582.32        558.50        30.65 o                         
   9  -4  -8        118.52         95.23        13.90 o                         
  10  -4  -8        231.79        194.94        20.42 o                         
  11  -4  -8          9.99          7.48         7.73 o                         
  -8  -3  -8         15.99          8.37        10.87 o                         
  -7  -3  -8        329.85        337.81        14.16 o                         
  -6  -3  -8        314.84        294.17        21.66 o                         
  -5  -3  -8        216.63        217.54        10.77 o                         
  -4  -3  -8         36.49         32.96         3.77 o                         
  -3  -3  -8         95.48        102.82         5.69 o                         
  -2  -3  -8        492.51        457.78        10.99 o                         
  -1  -3  -8        484.77        486.00        10.86 o                         
   0  -3  -8        138.07        141.26         6.29 o                         
   1  -3  -8        590.67        549.45        17.19 o                         
   2  -3  -8        159.36        140.97         5.31 o                         
   3  -3  -8        744.57        690.06        21.58 o                         
   4  -3  -8        933.88        942.97        20.17 o                         
   5  -3  -8         55.23         60.62        11.81 o                         
   6  -3  -8        944.00        918.25        22.51 o                         
   7  -3  -8        813.80        770.11        33.64 o                         
   8  -3  -8        946.06        990.07        39.97 o                         
   9  -3  -8        275.90        243.62        21.08 o                         
  10  -3  -8         86.73         90.31        14.03 o                         
  11  -3  -8        163.02        171.68        19.53 o                         
  -9  -2  -8          7.60          3.33         4.45 o                         
  -8  -2  -8        174.83        179.75        11.35 o                         
  -7  -2  -8        165.98        203.31        33.76 o                         
  -6  -2  -8         24.31         37.75         7.78 o                         
  -5  -2  -8        393.13        395.78        13.77 o                         
  -4  -2  -8        150.12        159.89        17.15 o                         
  -3  -2  -8        382.38        368.68        10.14 o                         
  -2  -2  -8        768.50        723.61        14.71 o                         
  -1  -2  -8       3380.50       3375.46        88.95 o                         
   0  -2  -8       1518.42       1637.61        54.60 o                         
   1  -2  -8       1410.59       1349.49        21.99 o                         
   2  -2  -8       1932.17       1804.21        30.98 o                         
   3  -2  -8        525.87        489.50        29.36 o                         
   4  -2  -8         22.82         19.89         3.53 o                         
   5  -2  -8        305.23        271.38        41.19 o                         
   6  -2  -8        229.29        216.37        15.62 o                         
   7  -2  -8        144.06        132.25        15.72 o                         
   8  -2  -8        750.47        692.25        21.76 o                         
   9  -2  -8        214.79        215.87        24.39 o                         
  10  -2  -8        532.03        530.38        31.26 o                         
  11  -2  -8         97.55         89.52         9.71 o                         
  -9  -1  -8        313.19        308.62        20.47 o                         
  -8  -1  -8          1.52          5.68         5.59 o                         
  -7  -1  -8         27.55         33.26         5.36 o                         
  -6  -1  -8        476.01        555.35        35.55 o                         
  -5  -1  -8         90.26        106.40         7.72 o                         
  -4  -1  -8        366.16        363.94        13.15 o                         
  -3  -1  -8         16.71         21.38         2.63 o                         
  -2  -1  -8       1272.78       1311.02        22.43 o                         
  -1  -1  -8       1160.33       1139.12        16.68 o                         
   0  -1  -8          4.05          6.36         2.50 o                         
   1  -1  -8       1838.48       1686.41        44.39 o                         
   2  -1  -8        792.95        742.87        17.32 o                         
   3  -1  -8         36.32         35.39         4.50 o                         
   4  -1  -8         83.25         73.19        10.96 o                         
   5  -1  -8         53.97         56.89         5.68 o                         
   6  -1  -8        715.35        648.68        49.46 o                         
   7  -1  -8        310.51        294.09        13.56 o                         
   8  -1  -8        137.50        140.85        15.95 o                         
   9  -1  -8        247.50        230.86        13.38 o                         
  10  -1  -8          9.42         11.00         4.42 o                         
  11  -1  -8        313.89        334.41        17.70 o                         
  12  -1  -8        170.41        196.22        14.68 o                         
  -9   0  -8         47.97         43.48         8.78 o                         
  -8   0  -8         50.15         50.56         8.60 o                         
  -7   0  -8         23.58         21.56         4.73 o                         
  -6   0  -8         62.62         64.60         6.74 o                         
  -5   0  -8        231.01        238.74        11.86 o                         
  -4   0  -8        346.57        336.59        13.40 o                         
  -3   0  -8       1148.35       1065.88        17.02 o                         
  -2   0  -8       1161.83       1187.15        17.19 o                         
  -1   0  -8        377.21        377.53         9.60 o                         
   0   0  -8        444.01        477.21        10.84 o                         
   1   0  -8        726.20        756.91        18.84 o                         
   2   0  -8        206.31        179.14         9.91 o                         
   3   0  -8       1233.62       1186.60        22.80 o                         
   4   0  -8        171.32        169.09         9.45 o                         
   5   0  -8        894.82        873.51        20.87 o                         
   6   0  -8         79.74         71.26         6.54 o                         
   7   0  -8          7.07         16.86         6.72 o                         
   8   0  -8        388.85        380.12        16.01 o                         
   9   0  -8        328.71        354.15        16.48 o                         
  10   0  -8        563.40        520.57        36.09 o                         
  11   0  -8         23.82         28.72         6.05 o                         
  12   0  -8        217.06        210.56        14.96 o                         
  -9   1  -8        153.93        158.30        15.74 o                         
  -8   1  -8         24.04         24.80         6.80 o                         
  -7   1  -8        602.31        629.50        21.43 o                         
  -6   1  -8        144.40        156.23        10.52 o                         
  -5   1  -8        105.42         94.80        24.94 o                         
  -4   1  -8       1341.05       1324.68        27.48 o                         
  -3   1  -8        683.31        682.70        11.59 o                         
  -2   1  -8        181.29        177.06        13.73 o                         
  -1   1  -8        454.45        438.97        10.15 o                         
   0   1  -8        179.04        197.98         7.83 o                         
   1   1  -8        643.81        651.45        25.25 o                         
   2   1  -8        907.42        875.28        19.64 o                         
   3   1  -8        700.84        718.62        41.89 o                         
   4   1  -8       1805.60       1814.13        21.34 o                         
   5   1  -8        370.27        378.78         9.58 o                         
   6   1  -8         90.77         76.02         6.81 o                         
   7   1  -8         58.05         56.13         6.35 o                         
   8   1  -8        306.83        329.16        18.30 o                         
   9   1  -8       1343.25       1334.33        31.17 o                         
  10   1  -8        451.25        450.26        19.23 o                         
  11   1  -8         19.29         11.91         5.20 o                         
  12   1  -8         20.77         24.71        11.54 o                         
  -9   2  -8         12.29          9.78         6.28 o                         
  -8   2  -8          0.02         -1.04         4.11 o                         
  -7   2  -8        128.06        108.72        32.70 o                         
  -6   2  -8        118.34        113.75         9.39 o                         
  -5   2  -8        247.35        254.31        13.14 o                         
  -4   2  -8        158.60        167.86        10.55 o                         
  -3   2  -8        561.67        553.18         9.92 o                         
  -2   2  -8        703.15        704.14        12.32 o                         
  -1   2  -8         13.46         13.12         2.25 o                         
   0   2  -8        114.75        116.56         5.58 o                         
   1   2  -8        278.43        269.89        12.65 o                         
   2   2  -8        710.23        750.50        18.45 o                         
   3   2  -8       1333.59       1233.79        43.81 o                         
   4   2  -8        375.96        420.22        31.52 o                         
   5   2  -8        874.67        825.63        16.03 o                         
   6   2  -8        170.10        160.18         6.13 o                         
   7   2  -8        169.99        171.16        10.34 o                         
   8   2  -8         16.52          9.29         4.83 o                         
   9   2  -8        628.17        607.26        21.06 o                         
  10   2  -8         71.25         71.09         8.14 o                         
  11   2  -8        331.66        310.11        23.84 o                         
  12   2  -8         17.49         13.70         9.39 o                         
  -9   3  -8        130.75        125.91        15.31 o                         
  -8   3  -8         93.67        101.93        13.17 o                         
  -7   3  -8        192.50        220.87        18.22 o                         
  -6   3  -8        492.09        418.59        31.78 o                         
  -5   3  -8         64.59         55.63         6.68 o                         
  -4   3  -8        339.61        319.51        17.38 o                         
  -3   3  -8        470.25        450.38         9.18 o                         
  -2   3  -8        523.47        482.84        18.63 o                         
  -1   3  -8        639.45        603.72        12.34 o                         
   0   3  -8        227.56        225.75        10.79 o                         
   1   3  -8        907.61        953.56        21.58 o                         
   2   3  -8        205.97        227.26        10.42 o                         
   3   3  -8         51.17         45.28         4.87 o                         
   4   3  -8       2496.06       2503.28        34.17 o                         
   5   3  -8        648.18        610.18        12.36 o                         
   6   3  -8       1262.67       1194.26        18.62 o                         
   7   3  -8        270.91        288.55         7.93 o                         
   8   3  -8         70.35         53.05         8.31 o                         
   9   3  -8        160.67        156.84        10.98 o                         
  10   3  -8        173.72        171.75        12.10 o                         
  11   3  -8         50.85         47.80         7.60 o                         
  -9   4  -8         55.88         57.37        11.30 o                         
  -8   4  -8        161.63        167.64        17.61 o                         
  -7   4  -8         93.34         98.22        13.07 o                         
  -6   4  -8          1.81          3.51         4.76 o                         
  -5   4  -8        467.93        404.34        17.49 o                         
  -4   4  -8        148.32        150.57         5.99 o                         
  -3   4  -8        842.71        823.31        21.24 o                         
  -2   4  -8       1013.79        946.49        25.79 o                         
  -1   4  -8          6.15          6.82         1.95 o                         
   0   4  -8        228.22        269.89        12.24 o                         
   1   4  -8        117.45        127.00         8.10 o                         
   2   4  -8        566.27        552.74        16.08 o                         
   3   4  -8       1586.77       1623.27        58.11 o                         
   4   4  -8         35.53         40.14         4.71 o                         
   5   4  -8        952.98        905.23        21.01 o                         
   6   4  -8        876.15        816.80        14.46 o                         
   7   4  -8        308.18        299.07        13.31 o                         
   8   4  -8         68.13         64.17         6.96 o                         
   9   4  -8         19.58         20.41         4.87 o                         
  10   4  -8         39.97         47.41         6.90 o                         
  11   4  -8        266.21        275.15        15.90 o                         
  -9   5  -8        114.09        125.94        16.06 o                         
  -8   5  -8        183.30        189.48        19.05 o                         
  -7   5  -8        385.38        404.66        26.33 o                         
  -6   5  -8        427.76        442.75        27.06 o                         
  -5   5  -8        183.06        157.81        16.11 o                         
  -4   5  -8        928.03        939.44        13.79 o                         
  -3   5  -8        492.53        482.55         9.60 o                         
  -2   5  -8         83.95         88.24         7.43 o                         
  -1   5  -8        360.73        356.01        23.50 o                         
   0   5  -8         30.74         38.15         6.66 o                         
   1   5  -8        155.61        145.19         8.77 o                         
   2   5  -8       1073.19       1015.04        42.19 o                         
   3   5  -8         54.02         51.46         5.13 o                         
   4   5  -8        960.24        938.42        20.63 o                         
   5   5  -8        387.13        334.22        12.60 o                         
   6   5  -8        361.29        314.87        87.15 o                         
   7   5  -8       1250.48       1223.30        25.97 o                         
   8   5  -8         53.88         67.31         6.88 o                         
   9   5  -8        459.21        417.13        17.09 o                         
  10   5  -8        308.96        276.30        20.06 o                         
  11   5  -8          2.79          3.12         4.14 o                         
  -9   6  -8        117.98        157.81        18.71 o                         
  -8   6  -8        188.68        206.09        20.60 o                         
  -7   6  -8        320.55        336.01        25.43 o                         
  -6   6  -8         14.15          9.04         6.00 o                         
  -5   6  -8         10.23         26.82         8.08 o                         
  -4   6  -8        664.91        635.95        24.79 o                         
  -3   6  -8         90.53         79.36         7.72 o                         
  -2   6  -8        756.09        727.43        21.60 o                         
  -1   6  -8        180.66        209.69        11.42 o                         
   0   6  -8       1381.85       1434.69        48.92 o                         
   1   6  -8        722.73        706.56        19.81 o                         
   2   6  -8        202.68        225.53        21.30 o                         
   3   6  -8        287.28        258.93        10.79 o                         
   4   6  -8       1127.99       1116.49        21.98 o                         
   5   6  -8        771.18        723.54        17.95 o                         
   6   6  -8        604.33        604.87        16.93 o                         
   7   6  -8        143.44        149.35         9.25 o                         
   8   6  -8        321.82        286.75        13.02 o                         
   9   6  -8        293.44        292.07        31.30 o                         
  10   6  -8        119.22        108.21        16.43 o                         
  11   6  -8        460.41        435.17        32.64 o                         
  -8   7  -8        221.15        257.63        23.44 o                         
  -7   7  -8        126.69        128.67        16.71 o                         
  -6   7  -8        206.10        231.76        21.54 o                         
  -5   7  -8        433.50        459.62        29.15 o                         
  -4   7  -8        191.33        179.06        10.35 o                         
  -3   7  -8        804.40        853.76        23.14 o                         
  -2   7  -8         52.55         54.34         5.18 o                         
  -1   7  -8       1312.32       1326.74        28.47 o                         
   0   7  -8        794.29        803.80        21.01 o                         
   1   7  -8        229.04        260.81        11.52 o                         
   2   7  -8        857.88        855.45        32.29 o                         
   3   7  -8         40.10         40.41         6.25 o                         
   4   7  -8        840.66        805.21        42.89 o                         
   5   7  -8        349.39        327.22        26.84 o                         
   6   7  -8         85.69         76.67         6.00 o                         
   7   7  -8        563.13        554.01        16.01 o                         
   8   7  -8         91.96         91.83        14.29 o                         
   9   7  -8         82.75        108.88        15.95 o                         
  10   7  -8        307.57        303.07        27.17 o                         
  -8   8  -8        170.78        211.45        22.08 o                         
  -7   8  -8        201.97        217.20        22.06 o                         
  -6   8  -8         84.08         88.19        14.43 o                         
  -5   8  -8        288.85        326.11        25.45 o                         
  -4   8  -8         41.38         46.29         9.65 o                         
  -3   8  -8        215.48        202.52        12.29 o                         
  -2   8  -8        720.06        739.74        23.57 o                         
  -1   8  -8        529.40        422.60        27.83 o                         
   0   8  -8        204.34        231.14        20.94 o                         
   1   8  -8        898.64        884.48        43.53 o                         
   2   8  -8         58.29         61.55         9.80 o                         
   3   8  -8        604.91        607.92        14.23 o                         
   4   8  -8         67.93         50.75        10.58 o                         
   5   8  -8        910.63        857.48        24.40 o                         
   6   8  -8        594.07        635.90        34.86 o                         
   7   8  -8         21.55          9.68         7.14 o                         
   8   8  -8        147.05        130.34        17.56 o                         
   9   8  -8        241.50        237.77        24.04 o                         
  10   8  -8        194.94        194.01        22.45 o                         
  -7   9  -8          7.67          1.87         6.60 o                         
  -6   9  -8        354.32        331.38        27.72 o                         
  -5   9  -8         33.07         24.43         9.16 o                         
  -4   9  -8        388.29        395.06        17.59 o                         
  -3   9  -8         91.92         82.25        11.48 o                         
  -2   9  -8        166.19        177.65        12.51 o                         
  -1   9  -8       1334.76       1399.09        34.99 o                         
   0   9  -8       1178.06       1165.02        47.71 o                         
   1   9  -8        188.11        192.92        19.97 o                         
   2   9  -8        739.10        821.89        40.43 o                         
   3   9  -8        338.89        379.02        27.33 o                         
   4   9  -8         30.80         24.11         7.61 o                         
   5   9  -8        387.24        369.07        27.28 o                         
   6   9  -8         88.10        103.65        15.47 o                         
   7   9  -8        474.83        470.48        32.13 o                         
   8   9  -8        334.26        354.16        29.01 o                         
   9   9  -8         11.06         13.76         9.35 o                         
  -6  10  -8         60.63         51.66        12.87 o                         
  -5  10  -8        261.06        259.26        24.68 o                         
  -4  10  -8        408.69        468.40        20.12 o                         
  -3  10  -8        319.52        306.94        16.86 o                         
  -2  10  -8        190.61        217.07        14.51 o                         
  -1  10  -8        498.63        533.17        22.81 o                         
   0  10  -8        121.10        135.94        12.04 o                         
   1  10  -8        408.10        424.90        30.10 o                         
   2  10  -8        162.78        159.14        19.00 o                         
   3  10  -8        274.99        271.04        24.30 o                         
   4  10  -8        150.39        166.09        19.66 o                         
   5  10  -8        171.25        156.19        19.11 o                         
   6  10  -8        891.65        861.26        43.89 o                         
   7  10  -8         88.91        107.01        16.76 o                         
   8  10  -8         40.44         30.64        10.59 o                         
  -5  11  -8        230.16        219.24        24.27 o                         
  -4  11  -8         55.47         58.66        14.09 o                         
  -3  11  -8        309.38        306.64        17.59 o                         
  -2  11  -8        130.95        130.35        12.25 o                         
  -1  11  -8         77.99         88.79        10.35 o                         
   0  11  -8        108.34         99.56        11.02 o                         
   1  11  -8         52.08         41.84         7.60 o                         
   2  11  -8        324.28        339.54        28.41 o                         
   3  11  -8        339.26        340.83        28.66 o                         
   4  11  -8         90.34         96.78        16.22 o                         
   5  11  -8        396.06        415.81        31.56 o                         
   6  11  -8         11.20          8.81         7.86 o                         
   7  11  -8        469.42        454.61        34.18 o                         
  -4  12  -8         50.22         77.41        24.98 o                         
  -3  12  -8        136.24        146.49        13.51 o                         
  -2  12  -8        352.76        315.45        24.70 o                         
  -1  12  -8        307.42        267.44        18.01 o                         
   0  12  -8         27.40         22.81         6.80 o                         
   1  12  -8        177.59        181.45        15.30 o                         
   2  12  -8          9.37         10.18         8.93 o                         
   3  12  -8         41.62         46.51        12.53 o                         
   4  12  -8        441.70        388.09        32.34 o                         
   5  12  -8         44.08         45.90        12.99 o                         
   6  12  -8        146.77        121.26        18.83 o                         
  -2  13  -8        381.07        393.56        22.46 o                         
  -1  13  -8         39.82         39.54         8.69 o                         
   0  13  -8         97.22        110.55        12.91 o                         
   1  13  -8         76.87         79.99        19.28 o                         
   2  13  -8        141.68        121.64        13.64 o                         
   3  13  -8         82.54        105.93        31.63 o                         
   4  13  -8         30.27         47.61         9.95 o                         
   0 -13  -7          3.55         11.19         9.26 o                         
   1 -13  -7         26.58         34.18         6.95 o                         
   2 -13  -7         25.52         20.44         6.97 o                         
  -3 -12  -7          9.55         16.02         8.60 o                         
  -2 -12  -7         59.27         65.41         8.38 o                         
  -1 -12  -7         80.08         80.54         9.11 o                         
   0 -12  -7          2.96          4.06         4.13 o                         
   1 -12  -7         68.97         55.37         7.77 o                         
   2 -12  -7         39.22         57.80         7.90 o                         
   3 -12  -7        374.55        373.79        22.12 o                         
   4 -12  -7        139.33        121.20        15.08 o                         
   5 -12  -7        130.65        135.75        11.88 o                         
  -4 -11  -7         82.00         83.60         9.05 o                         
  -3 -11  -7         49.26         65.66         7.97 o                         
  -2 -11  -7        245.43        230.44        21.86 o                         
  -1 -11  -7        323.56        348.76        26.05 o                         
   0 -11  -7         15.22         10.68         8.91 o                         
   1 -11  -7        185.24        203.57        23.86 o                         
   2 -11  -7        405.42        361.56        17.15 o                         
   3 -11  -7         96.48         93.68         9.34 o                         
   4 -11  -7        206.82        216.83        13.71 o                         
   5 -11  -7         24.40         27.60         5.78 o                         
   6 -11  -7         25.96         29.53         6.48 o                         
   7 -11  -7        132.01        103.42        10.15 o                         
  -5 -10  -7         70.73         72.82        11.39 o                         
  -4 -10  -7         45.94         38.66         6.42 o                         
  -3 -10  -7        196.35        172.93        17.85 o                         
  -2 -10  -7        367.31        341.88        16.02 o                         
  -1 -10  -7        253.09        259.82        14.13 o                         
   0 -10  -7        264.90        277.23        23.48 o                         
   1 -10  -7        279.26        304.68        15.07 o                         
   2 -10  -7        244.63        247.29        13.68 o                         
   3 -10  -7        465.91        457.64        18.57 o                         
   4 -10  -7         22.80         34.29         9.68 o                         
   5 -10  -7         39.36         36.01         6.02 o                         
   6 -10  -7         69.82         54.52         7.21 o                         
   7 -10  -7         39.03         27.56         5.88 o                         
   8 -10  -7         30.86         27.74         6.07 o                         
  -6  -9  -7        408.22        370.81        24.74 o                         
  -5  -9  -7          4.39          0.21         4.68 o                         
  -4  -9  -7          3.03         10.41         7.67 o                         
  -3  -9  -7         76.58         79.92         8.00 o                         
  -2  -9  -7         75.38         73.17        13.68 o                         
  -1  -9  -7        113.97        110.35         9.19 o                         
   0  -9  -7         50.79         58.83         6.88 o                         
   1  -9  -7        159.21        157.98        34.11 o                         
   2  -9  -7        602.64        623.06        20.54 o                         
   3  -9  -7         27.36         30.72        16.46 o                         
   4  -9  -7        134.51        122.83        10.38 o                         
   5  -9  -7         67.96         58.74         7.02 o                         
   6  -9  -7        334.96        328.75        36.07 o                         
   7  -9  -7        257.86        248.37        13.78 o                         
   8  -9  -7         33.17         34.61         5.98 o                         
   9  -9  -7        165.82        171.72        20.22 o                         
  -7  -8  -7         38.95         36.16         9.07 o                         
  -6  -8  -7         55.61         45.88         9.50 o                         
  -5  -8  -7        335.51        346.06        22.91 o                         
  -4  -8  -7        144.41        171.93        15.81 o                         
  -3  -8  -7        107.72         92.95         8.34 o                         
  -2  -8  -7        363.92        373.61        29.10 o                         
  -1  -8  -7         21.70         18.10         4.26 o                         
   0  -8  -7        104.42        104.14         8.42 o                         
   1  -8  -7        148.62        141.97         9.67 o                         
   2  -8  -7        399.82        435.80        16.47 o                         
   3  -8  -7        193.86        210.17        11.67 o                         
   4  -8  -7        244.26        207.68        11.83 o                         
   5  -8  -7        383.34        406.81        16.31 o                         
   6  -8  -7       1324.15       1286.41        28.93 o                         
   7  -8  -7        291.92        304.99        14.49 o                         
   8  -8  -7        479.99        449.35        19.99 o                         
   9  -8  -7         69.37         70.66        13.13 o                         
  10  -8  -7         70.13         72.44        14.17 o                         
  -8  -7  -7          0.76          2.28         6.01 o                         
  -7  -7  -7         11.06          7.69         6.11 o                         
  -6  -7  -7         66.24         83.61        11.87 o                         
  -5  -7  -7         16.10         11.11         5.96 o                         
  -4  -7  -7        292.69        292.15        20.30 o                         
  -3  -7  -7        223.18        225.71        17.34 o                         
  -2  -7  -7         98.43         97.75         8.03 o                         
  -1  -7  -7        636.31        622.90        19.08 o                         
   0  -7  -7         14.26         12.61         3.63 o                         
   1  -7  -7        571.18        563.52        17.92 o                         
   2  -7  -7        995.16        972.29        11.77 o                         
   3  -7  -7        142.26        127.10         7.86 o                         
   4  -7  -7        230.62        228.68        11.66 o                         
   5  -7  -7        171.69        162.72        11.65 o                         
   6  -7  -7        254.47        238.60        12.06 o                         
   7  -7  -7        512.44        453.53        16.48 o                         
   8  -7  -7          4.17          0.27         3.29 o                         
   9  -7  -7        113.93        103.09        15.18 o                         
  10  -7  -7        355.10        323.72        26.89 o                         
  -8  -6  -7          0.78          2.51         6.23 o                         
  -7  -6  -7        203.44        256.14        20.83 o                         
  -6  -6  -7         41.71         26.67         7.40 o                         
  -5  -6  -7        196.49        182.92        16.70 o                         
  -4  -6  -7         79.22         77.63        10.48 o                         
  -3  -6  -7        272.69        251.97        18.40 o                         
  -2  -6  -7       2179.09       2154.27        50.85 o                         
  -1  -6  -7         22.66         32.44         8.45 o                         
   0  -6  -7         54.81         57.53         5.83 o                         
   1  -6  -7        543.54        579.48        17.38 o                         
   2  -6  -7         93.61         90.94         3.57 o                         
   3  -6  -7       1289.93       1225.48        28.23 o                         
   4  -6  -7        441.16        437.23        15.10 o                         
   5  -6  -7        400.18        385.92        22.24 o                         
   6  -6  -7        455.98        449.82        15.44 o                         
   7  -6  -7         97.57         94.54         8.26 o                         
   8  -6  -7        117.14        116.02        13.18 o                         
   9  -6  -7         39.95         70.10        12.78 o                         
  10  -6  -7         18.19         23.62         9.26 o                         
  11  -6  -7         63.75         58.00        13.23 o                         
  -8  -5  -7         73.79         67.81        12.00 o                         
  -7  -5  -7         24.32         20.80         4.16 o                         
  -6  -5  -7        184.26        211.83         9.64 o                         
  -5  -5  -7        350.33        344.77        14.10 o                         
  -4  -5  -7        129.54        152.60        14.41 o                         
  -3  -5  -7        583.42        570.40        26.29 o                         
  -2  -5  -7         85.08         82.78        10.34 o                         
  -1  -5  -7        330.42        297.95        18.30 o                         
   0  -5  -7        356.16        353.41        13.10 o                         
   1  -5  -7        156.17        137.92         7.32 o                         
   2  -5  -7        836.88        807.36        10.10 o                         
   3  -5  -7        284.60        283.38         6.84 o                         
   4  -5  -7          1.03          5.76         2.92 o                         
   5  -5  -7        823.77        783.49        19.01 o                         
   6  -5  -7        246.52        249.09        10.91 o                         
   7  -5  -7         36.54         30.51         4.46 o                         
   8  -5  -7        305.36        306.27        16.61 o                         
   9  -5  -7        123.29         76.44        12.61 o                         
  10  -5  -7        233.91        240.51        22.26 o                         
  11  -5  -7         47.40         34.95        10.51 o                         
  -8  -4  -7         82.42         92.63         7.95 o                         
  -7  -4  -7       1196.33       1225.02        56.84 o                         
  -6  -4  -7        380.93        392.28        13.42 o                         
  -5  -4  -7        167.53        184.01        14.40 o                         
  -4  -4  -7         21.31         16.94         2.60 o                         
  -3  -4  -7        250.46        246.21        18.51 o                         
  -2  -4  -7        368.13        341.27        19.94 o                         
  -1  -4  -7         34.56         31.41         6.33 o                         
   0  -4  -7        302.98        260.53        16.63 o                         
   1  -4  -7        640.90        599.46         8.37 o                         
   2  -4  -7         89.93         86.91         4.39 o                         
   3  -4  -7         23.60         22.06         2.39 o                         
   4  -4  -7        295.83        277.19        10.79 o                         
   5  -4  -7        151.82        158.75         8.25 o                         
   6  -4  -7       1177.53       1150.86        31.56 o                         
   7  -4  -7        126.08        123.33        13.94 o                         
   8  -4  -7        101.38         97.02        13.47 o                         
   9  -4  -7        305.44        319.49        23.91 o                         
  10  -4  -7        118.70        120.38        15.87 o                         
  11  -4  -7        149.30        127.47        17.03 o                         
  -9  -3  -7         58.98         52.33         8.66 o                         
  -8  -3  -7        108.42        116.23        21.33 o                         
  -7  -3  -7         71.54         57.84         6.31 o                         
  -6  -3  -7        396.59        431.52        14.41 o                         
  -5  -3  -7        339.95        329.84        28.26 o                         
  -4  -3  -7         70.52         64.61         5.36 o                         
  -3  -3  -7        293.41        266.48         8.94 o                         
  -2  -3  -7        237.79        219.05         6.09 o                         
  -1  -3  -7         96.26         86.30         4.19 o                         
   0  -3  -7        971.59        927.36         9.79 o                         
   1  -3  -7          4.00          6.54         1.86 o                         
   2  -3  -7        327.48        329.07         7.46 o                         
   3  -3  -7        171.49        172.19         5.91 o                         
   4  -3  -7        270.87        307.22        11.24 o                         
   5  -3  -7        925.94        896.73        32.31 o                         
   6  -3  -7         24.06         31.86         7.70 o                         
   7  -3  -7        983.64       1046.66        38.19 o                         
   8  -3  -7       2020.38       1899.04        53.94 o                         
   9  -3  -7        105.28        120.94        14.96 o                         
  10  -3  -7         61.36         61.80        11.84 o                         
  11  -3  -7         20.72         13.17         7.08 o                         
  12  -3  -7         77.01         70.11        13.52 o                         
 -10  -2  -7         42.85         68.90        10.46 o                         
  -9  -2  -7        288.69        314.18        19.76 o                         
  -8  -2  -7        209.84        206.85        11.84 o                         
  -7  -2  -7        129.41        111.83        10.37 o                         
  -6  -2  -7        269.90        274.71        11.97 o                         
  -5  -2  -7         17.86         16.55         7.99 o                         
  -4  -2  -7        159.12        141.61         7.45 o                         
  -3  -2  -7        182.92        186.31         6.46 o                         
  -2  -2  -7        596.69        600.17        11.18 o                         
  -1  -2  -7       1743.39       1788.92        22.75 o                         
   0  -2  -7       2276.71       2232.94        25.99 o                         
   1  -2  -7       5184.10       5209.34        39.56 o                         
   2  -2  -7       1034.21       1009.39        13.53 o                         
   3  -2  -7        184.96        204.10         6.57 o                         
   4  -2  -7        159.86        149.80         7.87 o                         
   5  -2  -7        141.91        160.62         8.78 o                         
   6  -2  -7        400.03        338.00        20.40 o                         
   7  -2  -7        256.88        238.03        17.85 o                         
   8  -2  -7        168.31        197.72        17.34 o                         
   9  -2  -7        727.59        705.86        33.58 o                         
  10  -2  -7        166.27        167.63        17.37 o                         
  11  -2  -7         22.63         14.03         7.14 o                         
  12  -2  -7         71.10         70.51        13.37 o                         
 -10  -1  -7        173.46        184.45        16.50 o                         
  -9  -1  -7         71.75         63.84         9.79 o                         
  -8  -1  -7        260.09        256.96        16.99 o                         
  -7  -1  -7        100.48         98.58         7.97 o                         
  -6  -1  -7        210.11        178.02         9.98 o                         
  -5  -1  -7        215.17        220.91        13.45 o                         
  -4  -1  -7         18.71         20.69         3.44 o                         
  -3  -1  -7        224.03        213.90         6.84 o                         
  -2  -1  -7        825.28        819.65        13.19 o                         
  -1  -1  -7       1127.35       1100.60        18.66 o                         
   0  -1  -7       1961.74       1964.56        23.59 o                         
   1  -1  -7       2466.23       2566.63        64.31 o                         
   2  -1  -7       5507.56       5696.08        58.64 o                         
   3  -1  -7        834.51        886.38        16.16 o                         
   4  -1  -7         54.79         53.00         4.99 o                         
   5  -1  -7       1024.54       1055.09        21.79 o                         
   6  -1  -7         38.56         37.24         4.80 o                         
   7  -1  -7         80.46         64.31         6.51 o                         
   8  -1  -7        344.10        360.53        22.53 o                         
   9  -1  -7         73.16         73.89        11.49 o                         
  10  -1  -7         97.30         94.86        13.26 o                         
  11  -1  -7        192.78        159.84        18.02 o                         
  12  -1  -7         65.41         70.01        12.94 o                         
 -10   0  -7        203.06        232.85        18.92 o                         
  -9   0  -7        454.62        493.19        25.80 o                         
  -8   0  -7         19.80         17.73         6.00 o                         
  -7   0  -7        795.30        791.82        22.99 o                         
  -6   0  -7        250.87        267.16        12.52 o                         
  -5   0  -7         26.74         22.15         7.17 o                         
  -4   0  -7       1218.61       1257.51        26.17 o                         
  -3   0  -7        604.59        580.03        11.46 o                         
  -2   0  -7        296.00        290.26         7.74 o                         
  -1   0  -7        404.07        419.65        11.25 o                         
   0   0  -7       2835.09       3009.89        39.24 o                         
   1   0  -7         71.62         69.39         4.05 o                         
   2   0  -7        981.92       1064.92        53.70 o                         
   3   0  -7        166.12        153.49         7.09 o                         
   4   0  -7       1662.35       1682.87        26.82 o                         
   5   0  -7        111.74        112.30        14.00 o                         
   6   0  -7        486.96        481.82        15.72 o                         
   7   0  -7        378.41        382.38        14.76 o                         
   8   0  -7        474.43        504.64        17.87 o                         
   9   0  -7       1833.96       1880.76       110.64 o                         
  10   0  -7        110.82        108.52        10.22 o                         
  11   0  -7        242.73        253.26        22.56 o                         
  12   0  -7        168.09        174.52        13.40 o                         
 -10   1  -7        262.27        301.45        21.94 o                         
  -9   1  -7        156.65        161.80        15.49 o                         
  -8   1  -7         46.59         68.94        10.03 o                         
  -7   1  -7         53.75         45.47         6.24 o                         
  -6   1  -7          8.72         13.85         3.54 o                         
  -5   1  -7        482.38        489.95        16.90 o                         
  -4   1  -7        500.39        542.34        27.50 o                         
  -3   1  -7       3048.55       3215.69        25.65 o                         
  -2   1  -7       1342.87       1313.27        15.47 o                         
  -1   1  -7        559.49        541.89        11.23 o                         
   0   1  -7        279.98        232.43         7.18 o                         
   1   1  -7        268.50        309.73         8.35 o                         
   2   1  -7        192.45        194.71         6.70 o                         
   3   1  -7       2920.44       3020.62        32.37 o                         
   4   1  -7       1094.96       1198.41        19.68 o                         
   5   1  -7        932.68        873.52        13.21 o                         
   6   1  -7        130.55        133.75         9.95 o                         
   7   1  -7        194.34        200.98        10.83 o                         
   8   1  -7        683.49        726.06        26.02 o                         
   9   1  -7        154.26        162.56        10.93 o                         
  10   1  -7        677.98        744.32        23.94 o                         
  11   1  -7        328.22        336.72        32.03 o                         
  12   1  -7         54.14         48.46         7.90 o                         
 -10   2  -7         43.60         69.85        11.75 o                         
  -9   2  -7         11.67         19.47         6.53 o                         
  -8   2  -7        146.04        176.11        15.72 o                         
  -7   2  -7        442.68        491.80        25.17 o                         
  -6   2  -7        424.14        453.71        17.37 o                         
  -5   2  -7        401.36        441.76        32.61 o                         
  -4   2  -7       1212.27       1191.45        75.44 o                         
  -3   2  -7        904.13        923.46        11.27 o                         
  -2   2  -7        771.67        780.62        13.21 o                         
  -1   2  -7        797.69        803.13        15.78 o                         
   0   2  -7        288.61        327.96         8.57 o                         
   1   2  -7        323.26        310.25        11.23 o                         
   2   2  -7        361.35        380.43        35.76 o                         
   3   2  -7         87.89        107.68         6.60 o                         
   4   2  -7       2411.85       2421.15        22.66 o                         
   5   2  -7        115.46        127.40         8.24 o                         
   6   2  -7        938.45        937.45        14.34 o                         
   7   2  -7       1296.97       1245.39        26.27 o                         
   8   2  -7         53.65         44.98         5.77 o                         
   9   2  -7        193.32        205.40        12.19 o                         
  10   2  -7        146.41        146.14        10.98 o                         
  11   2  -7        271.23        257.15        15.01 o                         
  12   2  -7        168.29        176.66        19.84 o                         
 -10   3  -7        201.15        220.88        20.36 o                         
  -9   3  -7         59.66         58.69        10.59 o                         
  -8   3  -7         59.68         59.48         9.98 o                         
  -7   3  -7          7.14         12.46         6.03 o                         
  -6   3  -7        187.58        222.57        17.36 o                         
  -5   3  -7        864.04        846.43        29.38 o                         
  -4   3  -7        231.06        226.14        11.87 o                         
  -3   3  -7        455.03        461.80        10.69 o                         
  -2   3  -7       1094.59       1054.11        19.54 o                         
  -1   3  -7        750.11        782.03        17.34 o                         
   0   3  -7       1985.15       2024.54        21.97 o                         
   1   3  -7        166.86        172.89         8.67 o                         
   2   3  -7       1065.11       1021.65        20.25 o                         
   3   3  -7       3072.92       3061.34        41.17 o                         
   4   3  -7          3.42          5.53         1.76 o                         
   5   3  -7       1812.54       1837.56        19.97 o                         
   6   3  -7        791.84        779.66        16.40 o                         
   7   3  -7         36.12         35.86         2.65 o                         
   8   3  -7         52.90         52.98         6.23 o                         
   9   3  -7          8.11          7.75         3.42 o                         
  10   3  -7         33.88         43.97        13.06 o                         
  11   3  -7        537.37        484.28        20.40 o                         
  12   3  -7         24.45         12.88         5.52 o                         
 -10   4  -7        132.83        157.17        17.97 o                         
  -9   4  -7        319.13        338.99        24.24 o                         
  -8   4  -7        143.04        149.46        16.02 o                         
  -7   4  -7        503.98        517.95        27.92 o                         
  -6   4  -7        205.91        208.66        17.70 o                         
  -5   4  -7        195.09        204.23        12.09 o                         
  -4   4  -7        341.61        353.14         7.70 o                         
  -3   4  -7       1157.96       1168.11        13.07 o                         
  -2   4  -7         61.10         55.10         3.80 o                         
  -1   4  -7       1436.76       1397.39        18.60 o                         
   0   4  -7        192.06        214.81        10.10 o                         
   1   4  -7        810.82        810.52        18.61 o                         
   2   4  -7       2874.61       2948.54        88.79 o                         
   3   4  -7        103.14        107.40         6.74 o                         
   4   4  -7        696.24        619.93        15.73 o                         
   5   4  -7        171.22        156.64         7.79 o                         
   6   4  -7       1137.73       1128.42        17.74 o                         
   7   4  -7        298.90        279.41         7.71 o                         
   8   4  -7         82.10         71.38         7.10 o                         
   9   4  -7        141.77        134.18        15.83 o                         
  10   4  -7        263.13        279.07        14.71 o                         
  11   4  -7         28.49         20.39         5.45 o                         
  -9   5  -7        139.36        135.24        16.08 o                         
  -8   5  -7        227.77        256.21        21.20 o                         
  -7   5  -7        377.40        400.24        25.65 o                         
  -6   5  -7        370.47        383.91        24.70 o                         
  -5   5  -7        875.85        909.04        21.81 o                         
  -4   5  -7          5.45          5.77         1.63 o                         
  -3   5  -7        173.02        167.49         8.04 o                         
  -2   5  -7       1175.82       1088.33        17.33 o                         
  -1   5  -7          7.04          8.86         2.99 o                         
   0   5  -7        795.13       1039.79        22.00 o                         
   1   5  -7        102.39         84.94         7.94 o                         
   2   5  -7        690.30        761.55        27.60 o                         
   3   5  -7       1640.03       1596.10        29.07 o                         
   4   5  -7         33.22         27.11         3.67 o                         
   5   5  -7        278.90        269.45        10.59 o                         
   6   5  -7       1898.62       1799.39        31.77 o                         
   7   5  -7         51.22         50.56         4.47 o                         
   8   5  -7        200.45        188.09        10.66 o                         
   9   5  -7        220.91        198.73        11.70 o                         
  10   5  -7        350.88        352.37        16.33 o                         
  11   5  -7        260.90        237.69        14.42 o                         
  -9   6  -7         15.52         20.56         9.02 o                         
  -8   6  -7        163.53        175.80        18.45 o                         
  -7   6  -7        172.56        170.18        18.10 o                         
  -6   6  -7        411.59        383.72        25.56 o                         
  -5   6  -7        141.23        147.98         7.55 o                         
  -4   6  -7        692.80        681.19        14.32 o                         
  -3   6  -7        571.48        564.47        12.70 o                         
  -2   6  -7        261.80        272.70        12.81 o                         
  -1   6  -7       1123.29       1134.53        24.36 o                         
   0   6  -7        885.09        869.17        20.34 o                         
   1   6  -7        315.09        343.58        18.39 o                         
   2   6  -7       1146.93       1090.96        24.98 o                         
   3   6  -7         33.04         30.37         3.57 o                         
   4   6  -7        985.92        968.78        41.06 o                         
   5   6  -7       1621.92       1544.91        24.04 o                         
   6   6  -7        548.62        530.42        14.87 o                         
   7   6  -7        290.18        296.58        15.56 o                         
   8   6  -7        316.83        308.38        13.06 o                         
   9   6  -7        157.86        162.18        10.36 o                         
  10   6  -7        320.93        352.90        27.33 o                         
  11   6  -7          6.88          1.72         6.83 o                         
  -9   7  -7        122.29        124.54        16.85 o                         
  -8   7  -7        116.22        150.22        17.86 o                         
  -7   7  -7        374.56        400.58        27.89 o                         
  -6   7  -7        173.06        141.03        16.39 o                         
  -5   7  -7        297.41        294.64        12.14 o                         
  -4   7  -7        833.24        825.88        21.54 o                         
  -3   7  -7        393.40        364.02        15.05 o                         
  -2   7  -7        662.34        651.47        38.22 o                         
  -1   7  -7        154.96        141.92        17.16 o                         
   0   7  -7        476.17        489.45        15.41 o                         
   1   7  -7        613.23        618.31        49.78 o                         
   2   7  -7        213.28        221.73         9.03 o                         
   3   7  -7        759.36        737.77        17.96 o                         
   4   7  -7        528.57        545.18        12.46 o                         
   5   7  -7        619.03        595.14        13.28 o                         
   6   7  -7        305.38        316.78        10.50 o                         
   7   7  -7         27.47         27.27         5.62 o                         
   8   7  -7        191.14        230.17        21.06 o                         
   9   7  -7        192.19        156.94        18.76 o                         
  10   7  -7         88.57         81.35        14.35 o                         
  -8   8  -7        278.83        320.08        26.52 o                         
  -7   8  -7         21.42         30.19         9.53 o                         
  -6   8  -7        452.07        404.27        28.20 o                         
  -5   8  -7        442.39        468.53        30.12 o                         
  -4   8  -7         31.53         36.80         7.44 o                         
  -3   8  -7        198.60        189.46        11.61 o                         
  -2   8  -7         82.26         78.60         7.99 o                         
  -1   8  -7       1084.59       1159.20        50.79 o                         
   0   8  -7       1121.80       1120.28        43.29 o                         
   1   8  -7        586.42        600.12        31.93 o                         
   2   8  -7        800.38        795.43        36.78 o                         
   3   8  -7        644.96        650.65        32.98 o                         
   4   8  -7        236.48        204.92        18.99 o                         
   5   8  -7         39.54         49.40        10.62 o                         
   6   8  -7        243.12        256.45        21.60 o                         
   7   8  -7        172.25        154.83        17.85 o                         
   8   8  -7        402.96        411.22        29.24 o                         
   9   8  -7        282.88        206.45        21.80 o                         
  10   8  -7        300.90        287.35        26.37 o                         
  -8   9  -7          6.46         17.75         8.84 o                         
  -7   9  -7        422.38        455.37        31.66 o                         
  -6   9  -7         62.54         90.93        14.96 o                         
  -5   9  -7        538.87        529.12        19.15 o                         
  -4   9  -7        336.23        344.76        16.02 o                         
  -3   9  -7        339.76        341.83        16.49 o                         
  -2   9  -7        623.41        645.38        26.45 o                         
  -1   9  -7        399.40        419.25        18.77 o                         
   0   9  -7        156.01        110.14        14.88 o                         
   1   9  -7        901.08        890.54        40.56 o                         
   2   9  -7        657.48        625.24        34.47 o                         
   3   9  -7        480.78        488.99        29.97 o                         
   4   9  -7        159.30        174.17        18.39 o                         
   5   9  -7        257.00        262.69        22.34 o                         
   6   9  -7        898.54        820.04        39.94 o                         
   7   9  -7         37.09         27.55         9.83 o                         
   8   9  -7        128.13         89.59        14.84 o                         
   9   9  -7        389.11        372.18        30.22 o                         
  -7  10  -7         21.93         35.84        11.14 o                         
  -6  10  -7        302.11        311.33        26.41 o                         
  -5  10  -7        123.21        118.68        10.18 o                         
  -4  10  -7        252.17        258.18        17.89 o                         
  -3  10  -7        377.35        366.91        18.01 o                         
  -2  10  -7        367.50        354.01        17.99 o                         
  -1  10  -7        590.03        595.78        23.50 o                         
   0  10  -7       1363.73       1289.64        69.12 o                         
   1  10  -7        527.80        460.81        30.59 o                         
   2  10  -7        471.91        442.11        29.93 o                         
   3  10  -7        347.71        303.77        25.10 o                         
   4  10  -7        170.16        150.56        18.08 o                         
   5  10  -7        498.47        555.18        33.88 o                         
   6  10  -7         10.91         28.30         9.57 o                         
   7  10  -7        138.47        112.98        16.91 o                         
   8  10  -7        290.66        329.64        28.25 o                         
  -6  11  -7        155.03        164.29        20.38 o                         
  -5  11  -7         77.02         69.31         8.70 o                         
  -4  11  -7        207.39        211.80        14.29 o                         
  -3  11  -7          2.67          6.46         4.75 o                         
  -2  11  -7        150.52        153.70        17.04 o                         
  -1  11  -7        243.82        275.55        16.90 o                         
   0  11  -7         32.52         28.51         6.86 o                         
   1  11  -7        407.14        394.98        20.75 o                         
   2  11  -7        168.84        165.80        13.73 o                         
   3  11  -7        568.63        589.53        36.35 o                         
   4  11  -7        675.63        677.36        38.96 o                         
   5  11  -7         50.58         50.83        12.04 o                         
   6  11  -7        200.41        209.98        22.36 o                         
   7  11  -7        234.67        252.15        25.11 o                         
  -5  12  -7        162.65        134.16        19.01 o                         
  -4  12  -7         11.42         11.12         5.32 o                         
  -3  12  -7        358.69        341.05        26.89 o                         
  -2  12  -7          4.02         -0.24         4.26 o                         
  -1  12  -7         47.95         37.88         7.47 o                         
   0  12  -7        376.91        366.78        22.21 o                         
   1  12  -7        366.53        348.30        20.36 o                         
   2  12  -7        101.77        124.75        32.63 o                         
   3  12  -7        151.67        117.01        12.63 o                         
   4  12  -7        291.09        289.69        27.49 o                         
   5  12  -7        350.30        310.45        28.01 o                         
   6  12  -7         24.70         24.79         9.85 o                         
  -3  13  -7         89.90         87.77        10.87 o                         
  -2  13  -7        112.55         90.38        11.19 o                         
  -1  13  -7        121.16        114.23        12.48 o                         
   0  13  -7         27.64         27.64         7.67 o                         
   1  13  -7        304.76        257.80        32.68 o                         
   2  13  -7        172.15        151.63        14.76 o                         
   3  13  -7         95.18        108.60        12.88 o                         
   4  13  -7        371.54        338.99        21.85 o                         
   5  13  -7          0.15          5.28         6.31 o                         
   0  14  -7         32.01         34.48         8.43 o                         
   1  14  -7          5.54          7.09         5.90 o                         
  -2 -13  -6         67.42         83.22        15.07 o                         
  -1 -13  -6          4.80          4.89         8.22 o                         
   0 -13  -6         21.24         35.46        10.50 o                         
   1 -13  -6          9.02         15.39         5.53 o                         
   2 -13  -6        107.74        109.17        10.74 o                         
   3 -13  -6        172.44        195.01        18.75 o                         
   4 -13  -6        118.30        112.88        11.05 o                         
  -4 -12  -6         78.77         84.69        13.98 o                         
  -3 -12  -6        115.50        116.78        15.64 o                         
  -2 -12  -6         96.07         88.97        14.01 o                         
  -1 -12  -6         53.20         38.89         9.38 o                         
   0 -12  -6         19.95         29.82         5.78 o                         
   1 -12  -6          4.74          4.42         4.14 o                         
   2 -12  -6        359.59        373.47        31.76 o                         
   3 -12  -6        126.25        128.58        10.98 o                         
   4 -12  -6        427.81        459.77        20.17 o                         
   5 -12  -6        110.26        109.80        16.70 o                         
   6 -12  -6         47.36         46.84         8.78 o                         
  -5 -11  -6         45.30         74.74        12.39 o                         
  -4 -11  -6          2.61          0.89         3.75 o                         
  -3 -11  -6        140.36        146.60        10.87 o                         
  -2 -11  -6        519.04        541.48        20.07 o                         
  -1 -11  -6         54.57         36.68         5.98 o                         
   0 -11  -6         16.82         26.22         7.39 o                         
   1 -11  -6         34.39         37.28         6.01 o                         
   2 -11  -6         48.79         36.16         6.07 o                         
   3 -11  -6          4.65         11.54        18.18 o                         
   4 -11  -6        191.62        196.03        22.75 o                         
   5 -11  -6        301.92        272.44        15.26 o                         
   6 -11  -6        120.02        120.50        10.69 o                         
   7 -11  -6        144.63        128.72        11.15 o                         
  -5 -10  -6         28.68         27.88         5.63 o                         
  -4 -10  -6         37.09         39.17         7.71 o                         
  -3 -10  -6        189.07        197.68        12.02 o                         
  -2 -10  -6        304.00        297.22        14.62 o                         
  -1 -10  -6        838.03        920.23        41.86 o                         
   0 -10  -6          4.12          2.78         6.60 o                         
   1 -10  -6        634.31        624.64        63.22 o                         
   2 -10  -6        959.83        999.20        26.31 o                         
   3 -10  -6         13.02         21.20         5.39 o                         
   4 -10  -6         89.06         98.81        10.08 o                         
   5 -10  -6         20.98         14.07         4.61 o                         
   6 -10  -6          4.97          1.49         3.67 o                         
   7 -10  -6          0.53          0.95         4.34 o                         
   8 -10  -6         99.02         79.82         8.86 o                         
  -7  -9  -6        274.28        273.77        20.92 o                         
  -6  -9  -6         58.08         36.96         8.27 o                         
  -5  -9  -6        117.20        105.77        13.97 o                         
  -4  -9  -6         45.30         66.55        15.16 o                         
  -3  -9  -6         78.71         69.25         7.88 o                         
  -2  -9  -6        378.66        392.89        15.90 o                         
  -1  -9  -6         43.12         49.25         6.19 o                         
   0  -9  -6        209.21        182.22        10.95 o                         
   1  -9  -6        278.53        280.51        13.45 o                         
   2  -9  -6          1.04          2.55         3.59 o                         
   3  -9  -6        411.04        404.02        16.44 o                         
   4  -9  -6         70.80         76.52        14.05 o                         
   5  -9  -6        194.53        171.94        31.19 o                         
   6  -9  -6        350.04        343.48        15.84 o                         
   7  -9  -6          1.45          6.63         4.26 o                         
   8  -9  -6         21.44         26.77         5.46 o                         
   9  -9  -6         98.40         71.83         8.12 o                         
  -8  -8  -6         48.84         62.60        11.14 o                         
  -7  -8  -6        108.64         96.67        13.06 o                         
  -6  -8  -6        282.79        293.90        20.67 o                         
  -5  -8  -6        255.71        277.88        19.05 o                         
  -4  -8  -6        331.04        345.41        22.62 o                         
  -3  -8  -6         63.86         69.86         7.03 o                         
  -2  -8  -6        827.32        820.49        22.10 o                         
  -1  -8  -6        322.48        301.03        13.40 o                         
   0  -8  -6        191.31        159.49        18.33 o                         
   1  -8  -6        230.74        206.57         5.54 o                         
   2  -8  -6        610.62        536.34        16.21 o                         
   3  -8  -6        297.41        287.52         9.85 o                         
   4  -8  -6         66.14         68.46         9.93 o                         
   5  -8  -6        415.54        361.00        15.18 o                         
   6  -8  -6        562.66        592.78        19.50 o                         
   7  -8  -6        217.99        209.47        12.56 o                         
   8  -8  -6        199.79        184.89        11.53 o                         
   9  -8  -6        142.22        141.32        10.03 o                         
  10  -8  -6        109.53         95.21        15.36 o                         
  -8  -7  -6          9.63         11.05         6.94 o                         
  -7  -7  -6        216.31        217.94        18.55 o                         
  -6  -7  -6         98.34        112.04        12.92 o                         
  -5  -7  -6          3.43          0.73         3.72 o                         
  -4  -7  -6          1.60          2.50         4.39 o                         
  -3  -7  -6         10.92         10.13         3.45 o                         
  -2  -7  -6       1207.49       1238.16        25.97 o                         
  -1  -7  -6         43.34         56.64         5.97 o                         
   0  -7  -6         99.64         82.18         6.98 o                         
   1  -7  -6        202.50        186.09         3.72 o                         
   2  -7  -6         96.01        114.15        10.05 o                         
   3  -7  -6        562.06        508.30        12.31 o                         
   4  -7  -6        421.58        422.66        26.40 o                         
   5  -7  -6        270.61        228.90        11.51 o                         
   6  -7  -6        314.62        257.25        12.43 o                         
   7  -7  -6         38.21         34.82         6.35 o                         
   8  -7  -6         47.33         55.96        11.21 o                         
   9  -7  -6         95.90         98.07        17.57 o                         
  10  -7  -6         45.32         34.49        10.67 o                         
  -8  -6  -6         34.37         34.88         8.81 o                         
  -7  -6  -6         39.56         52.50        10.01 o                         
  -6  -6  -6        316.64        325.10        21.33 o                         
  -5  -6  -6        151.00        152.19        13.90 o                         
  -4  -6  -6         96.86        119.97        12.16 o                         
  -3  -6  -6        676.77        721.77        29.48 o                         
  -2  -6  -6        151.47        148.96         9.02 o                         
  -1  -6  -6       1040.94       1039.31        22.62 o                         
   0  -6  -6         15.87         16.48         3.51 o                         
   1  -6  -6        402.40        399.84         6.69 o                         
   2  -6  -6       1252.42       1271.61        20.32 o                         
   3  -6  -6        190.68        182.12         7.10 o                         
   4  -6  -6        844.53        833.73        25.17 o                         
   5  -6  -6       1143.91       1013.78        22.44 o                         
   6  -6  -6        419.83        393.22        25.67 o                         
   7  -6  -6        430.20        410.85        21.89 o                         
   8  -6  -6        160.83        129.78        29.32 o                         
   9  -6  -6         34.79         34.02         4.70 o                         
  10  -6  -6         43.89         36.29         9.69 o                         
  11  -6  -6         62.17         74.73        14.38 o                         
  -8  -5  -6         25.09         20.57         4.71 o                         
  -7  -5  -6        304.84        312.91        12.77 o                         
  -6  -5  -6        177.95        176.89        18.51 o                         
  -5  -5  -6        900.28        880.15        17.30 o                         
  -4  -5  -6         54.16         76.09        10.05 o                         
  -3  -5  -6        685.64        675.10        27.23 o                         
  -2  -5  -6        742.73        803.91        43.81 o                         
  -1  -5  -6        269.27        290.07        11.43 o                         
   0  -5  -6        395.24        408.62        25.18 o                         
   1  -5  -6        675.25        652.34         6.88 o                         
   2  -5  -6         87.22         93.02         7.55 o                         
   3  -5  -6        968.77        905.21        23.22 o                         
   4  -5  -6        496.57        516.23        14.99 o                         
   5  -5  -6        235.81        215.77        12.51 o                         
   6  -5  -6       1378.34       1214.28        51.51 o                         
   7  -5  -6         34.76         33.48         7.76 o                         
   8  -5  -6        297.39        288.86        13.78 o                         
   9  -5  -6        151.54        132.86         7.52 o                         
  10  -5  -6         33.40         18.34         7.87 o                         
  11  -5  -6         75.04         82.63        13.86 o                         
 -10  -4  -6         17.66         22.38         6.78 o                         
  -9  -4  -6         65.02         50.50         8.32 o                         
  -8  -4  -6        580.65        621.54        27.77 o                         
  -7  -4  -6        218.09        227.06        11.14 o                         
  -6  -4  -6       1862.28       1826.00        90.78 o                         
  -5  -4  -6        165.80        197.74         8.54 o                         
  -4  -4  -6         27.71         28.94         3.26 o                         
  -3  -4  -6        196.88        198.57         6.20 o                         
  -2  -4  -6         16.23         20.83         5.35 o                         
  -1  -4  -6       1209.92       1169.09        32.92 o                         
   0  -4  -6        190.78        159.08         8.13 o                         
   1  -4  -6        488.13        494.51         6.38 o                         
   2  -4  -6       1373.45       1378.63        24.08 o                         
   3  -4  -6        457.71        500.16        10.29 o                         
   4  -4  -6        180.70        172.38         8.31 o                         
   5  -4  -6        928.29        934.72        47.79 o                         
   6  -4  -6        457.67        414.74        52.39 o                         
   7  -4  -6       1149.01       1160.81        20.34 o                         
   8  -4  -6        607.22        592.91        29.59 o                         
   9  -4  -6        113.36        125.08        15.10 o                         
  10  -4  -6        122.51        155.08        17.29 o                         
  11  -4  -6         67.02         81.10        14.25 o                         
  12  -4  -6        122.03        132.33        17.94 o                         
 -10  -3  -6        177.83        148.32        14.60 o                         
  -9  -3  -6        104.25         92.50        10.76 o                         
  -8  -3  -6        129.85        127.66         9.18 o                         
  -7  -3  -6       1427.09       1442.63        27.73 o                         
  -6  -3  -6        682.00        675.14        17.68 o                         
  -5  -3  -6        119.28        118.46        17.27 o                         
  -4  -3  -6        810.46        800.11        17.74 o                         
  -3  -3  -6          8.41         12.65         1.82 o                         
  -2  -3  -6        265.96        262.97         8.91 o                         
  -1  -3  -6        145.44        149.79         8.21 o                         
   0  -3  -6       2535.67       2892.21        28.83 o                         
   1  -3  -6       1500.09       1401.56        23.17 o                         
   2  -3  -6        745.86        776.08         9.73 o                         
   3  -3  -6         76.86         70.05         3.48 o                         
   4  -3  -6        276.00        277.71        56.42 o                         
   5  -3  -6        263.42        264.77        14.66 o                         
   6  -3  -6       1451.44       1420.05        27.79 o                         
   7  -3  -6        423.92        400.29        23.22 o                         
   8  -3  -6       1136.02       1180.66        41.36 o                         
   9  -3  -6       1112.07       1079.49        41.54 o                         
  10  -3  -6        140.77        101.06        14.11 o                         
  11  -3  -6        174.03        161.56        19.22 o                         
  12  -3  -6         31.82         20.60         8.87 o                         
 -10  -2  -6        109.54         98.76        12.43 o                         
  -9  -2  -6        112.19        102.71        11.53 o                         
  -8  -2  -6        209.30        240.22        15.90 o                         
  -7  -2  -6         68.43         59.52         6.16 o                         
  -6  -2  -6        131.09        127.35         9.88 o                         
  -5  -2  -6        127.12        133.88         9.79 o                         
  -4  -2  -6         60.17         58.37         5.27 o                         
  -3  -2  -6        638.32        644.22        14.83 o                         
  -2  -2  -6        321.86        336.37         7.74 o                         
  -1  -2  -6       2330.90       2345.86        21.95 o                         
   0  -2  -6       4350.52       4514.17        27.79 o                         
   1  -2  -6       1458.79       1584.22        22.16 o                         
   2  -2  -6        780.62        757.79        12.30 o                         
   3  -2  -6        251.79        268.64         8.53 o                         
   4  -2  -6        952.24        959.64        29.62 o                         
   5  -2  -6         77.83         76.01         8.94 o                         
   6  -2  -6        556.03        647.38        26.94 o                         
   7  -2  -6       1075.58       1015.84        35.65 o                         
   8  -2  -6        527.34        528.65        27.25 o                         
   9  -2  -6        176.12        213.45        18.57 o                         
  10  -2  -6        330.52        325.84        23.74 o                         
  11  -2  -6         36.36         28.82         8.96 o                         
  12  -2  -6         66.67         64.57        12.95 o                         
 -10  -1  -6        125.58        138.51        14.40 o                         
  -9  -1  -6        222.39        214.38        16.77 o                         
  -8  -1  -6        130.61        164.89        13.50 o                         
  -7  -1  -6        238.26        222.32        11.39 o                         
  -6  -1  -6        149.31        144.91         9.93 o                         
  -5  -1  -6        156.70        144.32         8.19 o                         
  -4  -1  -6         47.13         46.55         6.29 o                         
  -3  -1  -6        479.06        476.25        10.41 o                         
  -2  -1  -6       3922.20       3887.23        38.69 o                         
  -1  -1  -6       4312.23       4278.25        40.24 o                         
   0  -1  -6        319.14        326.13         8.90 o                         
   1  -1  -6       8675.47       9074.32        98.61 o                         
   2  -1  -6       1872.82       1941.23        18.37 o                         
   3  -1  -6        228.91        245.37         6.94 o                         
   4  -1  -6        493.68        463.30        13.05 o                         
   5  -1  -6        512.58        562.86        15.48 o                         
   6  -1  -6        507.69        496.04        22.97 o                         
   7  -1  -6        147.48        146.73        13.43 o                         
   8  -1  -6        466.33        438.22        24.14 o                         
   9  -1  -6        372.87        375.37        23.67 o                         
  10  -1  -6         29.75         32.80         8.58 o                         
  11  -1  -6        338.00        317.13        24.30 o                         
  12  -1  -6        223.79        244.13        22.59 o                         
 -10   0  -6        590.71        566.31        28.89 o                         
  -9   0  -6         86.15        106.09        12.10 o                         
  -8   0  -6        551.86        608.76        26.45 o                         
  -7   0  -6         56.26         76.80         7.21 o                         
  -6   0  -6        144.86        144.59        13.99 o                         
  -5   0  -6        215.64        189.53         9.76 o                         
  -4   0  -6        175.69        193.16         9.76 o                         
  -3   0  -6       1102.09       1078.24        19.78 o                         
  -2   0  -6        649.93        725.73        12.33 o                         
  -1   0  -6        260.48        239.08         6.52 o                         
   0   0  -6       1174.82       1149.75        14.47 o                         
   1   0  -6          4.20         12.86         1.56 o                         
   2   0  -6       2680.25       2599.15        18.91 o                         
   3   0  -6       1278.50       1183.16        12.64 o                         
   4   0  -6         12.56         16.79         2.98 o                         
   5   0  -6        636.07        620.37        39.99 o                         
   6   0  -6        639.86        648.02        17.58 o                         
   7   0  -6        373.63        349.91        19.01 o                         
   8   0  -6       1142.33       1149.21        37.87 o                         
   9   0  -6         37.82         25.90         7.23 o                         
  10   0  -6         93.01        102.30        13.37 o                         
  11   0  -6        161.89        162.12        17.37 o                         
  12   0  -6        152.70        155.06        18.11 o                         
 -10   1  -6        137.49        150.05        15.86 o                         
  -9   1  -6        324.87        308.76        20.98 o                         
  -8   1  -6        127.69        133.06        13.22 o                         
  -7   1  -6        895.96        947.87        32.31 o                         
  -6   1  -6         90.89         98.70         7.82 o                         
  -5   1  -6        384.30        390.45        14.49 o                         
  -4   1  -6       2538.64       2586.56       149.76 o                         
  -3   1  -6       1951.88       2024.58        14.64 o                         
  -2   1  -6        175.05        156.81         4.88 o                         
  -1   1  -6       1078.73       1069.38        19.09 o                         
   0   1  -6         48.47         56.72         4.24 o                         
   1   1  -6        684.32        605.08        10.75 o                         
   2   1  -6       1149.76       1111.25        16.28 o                         
   3   1  -6        420.52        458.88        11.05 o                         
   4   1  -6       2875.48       2915.64        25.64 o                         
   5   1  -6       1898.16       2063.28        29.22 o                         
   6   1  -6       1776.24       1744.51        28.44 o                         
   7   1  -6        570.45        533.58        16.90 o                         
   8   1  -6        272.94        265.57        16.65 o                         
   9   1  -6       2294.16       2206.36        86.24 o                         
  10   1  -6        285.37        299.02        15.27 o                         
  11   1  -6         54.13         31.63         6.05 o                         
  12   1  -6        177.04        190.25        24.00 o                         
 -10   2  -6        213.02        236.69        19.78 o                         
  -9   2  -6        239.77        252.98        19.64 o                         
  -8   2  -6        194.45        210.93        16.89 o                         
  -7   2  -6        457.97        446.55        23.24 o                         
  -6   2  -6        333.47        365.52        21.51 o                         
  -5   2  -6       1315.06       1362.79        27.83 o                         
  -4   2  -6        319.16        341.92        24.04 o                         
  -3   2  -6        410.31        379.85         6.58 o                         
  -2   2  -6        909.56        895.03        18.77 o                         
  -1   2  -6        269.83        289.58         9.01 o                         
   0   2  -6         18.88         33.84         2.78 o                         
   1   2  -6       1096.75       1110.39        20.39 o                         
   2   2  -6        845.84        809.63        12.66 o                         
   3   2  -6       2806.76       2701.27        27.13 o                         
   4   2  -6        126.59        131.57         4.93 o                         
   5   2  -6        992.17        974.45        12.77 o                         
   6   2  -6        890.78        879.98        12.11 o                         
   7   2  -6        251.81        215.38        10.83 o                         
   8   2  -6        490.15        469.13        16.75 o                         
   9   2  -6        268.84        231.51        12.71 o                         
  10   2  -6        494.61        534.85        20.00 o                         
  11   2  -6        274.04        276.82        35.51 o                         
  12   2  -6         20.01         11.25         4.72 o                         
 -10   3  -6          6.74          7.44         6.45 o                         
  -9   3  -6         80.71         74.49        11.45 o                         
  -8   3  -6        232.64        254.53        19.40 o                         
  -7   3  -6         24.32         32.53         7.56 o                         
  -6   3  -6        789.49        826.63        31.65 o                         
  -5   3  -6        323.01        332.92        14.29 o                         
  -4   3  -6       2403.60       2426.25        94.00 o                         
  -3   3  -6       1674.96       1765.86        17.03 o                         
  -2   3  -6        432.27        430.17        14.13 o                         
  -1   3  -6        318.78        309.81         7.82 o                         
   0   3  -6        762.99        742.64        16.61 o                         
   1   3  -6        387.96        363.77         8.81 o                         
   2   3  -6       1292.68       1216.03        15.95 o                         
   3   3  -6        307.78        325.32         8.14 o                         
   4   3  -6       2135.82       2107.14        24.47 o                         
   5   3  -6       2277.42       2297.77        30.98 o                         
   6   3  -6        607.75        580.67        10.00 o                         
   7   3  -6        208.06        177.79         4.71 o                         
   8   3  -6        174.73        155.39         9.74 o                         
   9   3  -6         28.32         30.53         5.23 o                         
  10   3  -6        117.45        117.23        19.94 o                         
  11   3  -6        151.14        143.72        11.26 o                         
  12   3  -6        256.84        254.15        15.68 o                         
 -10   4  -6        250.37        259.88        21.94 o                         
  -9   4  -6         47.96         31.25         8.46 o                         
  -8   4  -6        147.08        170.05        16.75 o                         
  -7   4  -6        148.79        155.40        15.17 o                         
  -6   4  -6        375.56        377.49        22.70 o                         
  -5   4  -6        653.03        644.31        28.45 o                         
  -4   4  -6         95.87         85.39         3.28 o                         
  -3   4  -6        326.80        312.71         9.68 o                         
  -2   4  -6       2672.36       2771.19        28.77 o                         
  -1   4  -6          2.13          1.65         1.50 o                         
   0   4  -6        389.71        380.15        16.69 o                         
   1   4  -6        216.44        219.23         9.01 o                         
   2   4  -6         26.50         19.52         2.91 o                         
   3   4  -6       1012.82        970.69        17.16 o                         
   4   4  -6        170.40        178.69         6.91 o                         
   5   4  -6       1830.79       1889.92        22.44 o                         
   6   4  -6        496.47        494.73        14.77 o                         
   7   4  -6         46.17         41.91         5.22 o                         
   8   4  -6        206.38        186.77        16.90 o                         
   9   4  -6        298.53        286.00        13.71 o                         
  10   4  -6         34.46         30.25         5.68 o                         
  11   4  -6        547.54        577.42        21.75 o                         
  12   4  -6         20.50         16.74         7.32 o                         
 -10   5  -6          5.63          9.44         7.43 o                         
  -9   5  -6        280.08        258.92        21.80 o                         
  -8   5  -6         57.40         50.50         9.86 o                         
  -7   5  -6        508.66        541.14        28.63 o                         
  -6   5  -6       1143.47       1141.25        12.86 o                         
  -5   5  -6        461.54        453.05        11.83 o                         
  -4   5  -6        613.34        593.89        10.85 o                         
  -3   5  -6       1074.85       1009.56        13.80 o                         
  -2   5  -6        482.76        547.05        12.19 o                         
  -1   5  -6        245.13        224.68         7.79 o                         
   0   5  -6        143.82        114.01         7.01 o                         
   1   5  -6        997.92       1029.52        23.45 o                         
   2   5  -6       1593.90       1641.65        23.01 o                         
   3   5  -6        172.80        193.32         7.78 o                         
   4   5  -6        472.40        422.31        11.71 o                         
   5   5  -6        665.00        652.19        12.14 o                         
   6   5  -6        186.05        186.09         6.73 o                         
   7   5  -6        351.40        319.81         8.73 o                         
   8   5  -6        107.16        118.54         8.32 o                         
   9   5  -6        402.68        377.22        15.54 o                         
  10   5  -6        164.21        153.51        10.83 o                         
  11   5  -6         22.09         15.56         5.61 o                         
 -10   6  -6        386.11        444.72        30.81 o                         
  -9   6  -6         42.93         42.29        10.24 o                         
  -8   6  -6         57.22         50.76        10.55 o                         
  -7   6  -6        696.74        722.09        34.64 o                         
  -6   6  -6        311.53        305.24         9.48 o                         
  -5   6  -6        435.35        429.33         9.94 o                         
  -4   6  -6       1495.55       1546.04        22.97 o                         
  -3   6  -6         83.73         83.81         5.15 o                         
  -2   6  -6       1176.43       1183.63        25.08 o                         
  -1   6  -6        155.74        181.68         9.27 o                         
   0   6  -6        607.30        624.04        28.19 o                         
   1   6  -6        420.45        423.95        12.33 o                         
   2   6  -6        308.20        314.66        17.21 o                         
   3   6  -6        768.91        749.69        14.18 o                         
   4   6  -6        560.85        546.09        12.13 o                         
   5   6  -6        421.40        414.21        11.28 o                         
   6   6  -6       1522.53       1419.41        22.76 o                         
   7   6  -6        284.64        282.46        11.22 o                         
   8   6  -6        260.75        260.96        19.14 o                         
   9   6  -6        401.76        350.27        14.59 o                         
  10   6  -6        151.45        133.44         9.97 o                         
  11   6  -6        240.77        235.43        23.15 o                         
  -9   7  -6        309.70        405.23        28.55 o                         
  -8   7  -6         53.87         63.36        12.28 o                         
  -7   7  -6         71.77         93.18        13.93 o                         
  -6   7  -6         80.85         75.26         5.79 o                         
  -5   7  -6        622.83        629.67        17.75 o                         
  -4   7  -6        738.46        718.29        19.92 o                         
  -3   7  -6        837.28        755.26       181.40 o                         
  -2   7  -6        141.46        136.46        12.34 o                         
  -1   7  -6       1746.16       1791.52        50.58 o                         
   0   7  -6       2459.31       2503.25        59.24 o                         
   1   7  -6       1636.84       1545.27        44.37 o                         
   2   7  -6       1451.46       1444.67        19.02 o                         
   3   7  -6        519.23        537.02         9.67 o                         
   4   7  -6         88.51         76.90         5.72 o                         
   5   7  -6        536.50        511.43        10.21 o                         
   6   7  -6        136.63        123.96         6.09 o                         
   7   7  -6         29.60         30.60         3.76 o                         
   8   7  -6        387.31        335.55        17.26 o                         
   9   7  -6        228.12        174.90        18.90 o                         
  10   7  -6        263.38        244.84        23.12 o                         
  11   7  -6         23.61         32.75        10.57 o                         
  -9   8  -6        174.08        202.62        21.33 o                         
  -8   8  -6         14.95         26.60         9.08 o                         
  -7   8  -6        671.34        754.06        38.03 o                         
  -6   8  -6         81.17         75.22         6.70 o                         
  -5   8  -6        448.68        427.47        16.03 o                         
  -4   8  -6         81.64         80.29         7.70 o                         
  -3   8  -6        183.22        191.94        11.59 o                         
  -2   8  -6        802.90        817.85        24.41 o                         
  -1   8  -6         54.98         50.07         6.52 o                         
   0   8  -6        235.27        205.45        18.11 o                         
   1   8  -6        987.41        957.36        38.68 o                         
   2   8  -6        161.32        134.03        15.02 o                         
   3   8  -6       2856.69       2764.05        64.61 o                         
   4   8  -6        299.30        247.83        20.01 o                         
   5   8  -6       1460.01       1518.11        49.41 o                         
   6   8  -6         80.67         63.66        11.10 o                         
   7   8  -6        251.13        229.98        20.83 o                         
   8   8  -6        376.45        417.38        28.50 o                         
   9   8  -6        100.59        111.11        15.83 o                         
  10   8  -6         28.72         19.95         8.60 o                         
  -8   9  -6        233.26        275.49        24.83 o                         
  -7   9  -6         28.38         47.64        11.27 o                         
  -6   9  -6        466.23        482.93        17.61 o                         
  -5   9  -6        334.94        344.39        23.10 o                         
  -4   9  -6         46.27         55.31         8.48 o                         
  -3   9  -6         42.36         52.50         6.88 o                         
  -2   9  -6        524.40        544.30        20.69 o                         
  -1   9  -6        601.16        599.25        22.04 o                         
   0   9  -6       1228.25       1236.00        78.53 o                         
   1   9  -6        136.72        126.55        15.50 o                         
   2   9  -6        179.87        177.41        17.95 o                         
   3   9  -6       1760.24       1614.41        52.38 o                         
   4   9  -6        150.89        160.16        17.23 o                         
   5   9  -6        663.43        583.23        32.17 o                         
   6   9  -6         19.87         28.34         8.87 o                         
   7   9  -6        297.65        282.61        23.65 o                         
   8   9  -6        443.46        419.94        29.61 o                         
   9   9  -6        184.70        182.79        20.59 o                         
  -7  10  -6        563.10        655.81        37.87 o                         
  -6  10  -6        239.36        273.54        24.23 o                         
  -5  10  -6         51.74         39.77         6.55 o                         
  -4  10  -6        104.95        104.63        22.47 o                         
  -3  10  -6         54.53         55.89         7.63 o                         
  -2  10  -6        392.41        427.99        19.42 o                         
  -1  10  -6         59.92         47.39         7.13 o                         
   0  10  -6         94.83        101.53        17.90 o                         
   1  10  -6       1241.15       1153.37        32.70 o                         
   2  10  -6        205.27        203.56        20.18 o                         
   3  10  -6         11.80         10.39         6.20 o                         
   4  10  -6         69.97         58.19        11.28 o                         
   5  10  -6        150.48        126.36        16.16 o                         
   6  10  -6        655.68        579.23        33.96 o                         
   7  10  -6        116.98        115.35        16.46 o                         
   8  10  -6         66.55         66.73        13.64 o                         
   9  10  -6        323.89        298.81        26.92 o                         
  -6  11  -6        494.78        539.27        34.65 o                         
  -5  11  -6        264.58        297.07        16.35 o                         
  -4  11  -6        149.80        126.26        22.36 o                         
  -3  11  -6        990.75       1015.71        30.71 o                         
  -2  11  -6        245.66        270.18        16.41 o                         
  -1  11  -6        119.02        141.05        12.19 o                         
   0  11  -6        311.60        335.27        18.51 o                         
   1  11  -6         81.56         89.97        10.15 o                         
   2  11  -6        280.01        328.83        18.82 o                         
   3  11  -6         60.89         73.16        13.24 o                         
   4  11  -6         62.99         63.96        12.88 o                         
   5  11  -6        477.40        431.10        30.25 o                         
   6  11  -6         62.64         71.71        13.89 o                         
   7  11  -6        297.02        284.44        26.05 o                         
   8  11  -6        358.61        342.72        29.21 o                         
  -5  12  -6         27.01         39.85        15.34 o                         
  -4  12  -6        584.84        617.83        24.90 o                         
  -3  12  -6         67.10         56.53         8.55 o                         
  -2  12  -6        109.41         80.30        15.37 o                         
  -1  12  -6        359.27        363.12        19.93 o                         
   0  12  -6         17.25         11.53         5.17 o                         
   1  12  -6        324.09        360.65        29.91 o                         
   2  12  -6         94.21         55.51        14.77 o                         
   3  12  -6        136.85        157.69        16.55 o                         
   4  12  -6        328.82        372.40        21.73 o                         
   5  12  -6          8.90          8.01         8.66 o                         
   6  12  -6        357.51        348.43        29.04 o                         
   7  12  -6        216.82        226.18        24.39 o                         
  -4  13  -6          9.91          8.83         5.76 o                         
  -3  13  -6        199.61        203.38        15.79 o                         
  -2  13  -6        156.31        147.73        13.65 o                         
  -1  13  -6         53.99         72.89         9.88 o                         
   0  13  -6        561.70        564.89        26.18 o                         
   1  13  -6         56.56         40.13        11.44 o                         
   2  13  -6        218.27        256.78        18.33 o                         
   3  13  -6        390.11        439.64        53.51 o                         
   4  13  -6         51.09         31.24         8.25 o                         
   5  13  -6         95.39         99.75        12.92 o                         
  -2  14  -6         20.33         24.32         7.27 o                         
  -1  14  -6        118.49        134.36        13.88 o                         
   0  14  -6         40.51         36.00         8.18 o                         
   1  14  -6        214.40        212.29        26.62 o                         
   2  14  -6         59.02         55.93        13.69 o                         
   3  14  -6         11.95          4.38         6.85 o                         
  -3 -13  -5         43.11         44.30        11.51 o                         
  -2 -13  -5         84.09         71.75        13.32 o                         
  -1 -13  -5        148.91        162.98        18.43 o                         
   0 -13  -5          6.93         11.57         7.54 o                         
   1 -13  -5        120.60        117.99        14.37 o                         
   2 -13  -5        138.45        132.85        20.28 o                         
   3 -13  -5        327.28        300.15        16.36 o                         
   4 -13  -5         74.62         82.31         9.35 o                         
   5 -13  -5         12.90          7.80         7.03 o                         
  -5 -12  -5        100.92        124.23        15.96 o                         
  -4 -12  -5          7.42          7.05         6.80 o                         
  -3 -12  -5        184.05        152.60        17.59 o                         
  -2 -12  -5        171.81        195.72        19.72 o                         
  -1 -12  -5        211.53        216.88        12.73 o                         
   0 -12  -5        135.95        147.00        10.71 o                         
   1 -12  -5        366.58        377.88        17.04 o                         
   2 -12  -5        119.87        123.19        10.15 o                         
   3 -12  -5        425.14        367.50        17.43 o                         
   4 -12  -5         34.30         19.22         9.20 o                         
   5 -12  -5         88.83         97.56        10.10 o                         
   6 -12  -5         98.28         96.84        16.06 o                         
  -6 -11  -5         48.18         65.47        11.80 o                         
  -5 -11  -5          7.27         15.62         6.62 o                         
  -4 -11  -5        258.05        303.12        22.38 o                         
  -3 -11  -5         30.16         19.58         4.48 o                         
  -2 -11  -5         24.42         14.75         4.52 o                         
  -1 -11  -5        350.98        365.76        27.06 o                         
   0 -11  -5         10.39         12.55         4.36 o                         
   1 -11  -5        204.94        194.16        12.08 o                         
   2 -11  -5        418.03        391.89        16.87 o                         
   3 -11  -5         27.80         30.29         5.86 o                         
   4 -11  -5        409.13        447.77        18.62 o                         
   5 -11  -5         39.22         53.92         7.28 o                         
   6 -11  -5        181.03        209.62        13.65 o                         
   7 -11  -5         10.87          7.18         4.39 o                         
   8 -11  -5          6.34          2.70         5.48 o                         
  -6 -10  -5         47.14         68.22        10.99 o                         
  -5 -10  -5         40.60         44.51         6.13 o                         
  -4 -10  -5          9.55         13.00         4.07 o                         
  -3 -10  -5         38.14         25.75         4.99 o                         
  -2 -10  -5       1333.94       1430.73        79.33 o                         
  -1 -10  -5        828.34        888.91        23.64 o                         
   0 -10  -5         12.16         15.68         4.14 o                         
   1 -10  -5        144.47        121.04         9.24 o                         
   2 -10  -5        998.97        959.95        56.80 o                         
   3 -10  -5        996.03       1018.57        26.18 o                         
   4 -10  -5         99.65         96.30        10.94 o                         
   5 -10  -5        225.09        223.34        13.04 o                         
   6 -10  -5        129.05        123.95        10.17 o                         
   7 -10  -5         86.66         91.98         9.16 o                         
   8 -10  -5         67.98         96.45        15.80 o                         
   9 -10  -5         17.70         11.62         5.28 o                         
  -7  -9  -5        181.21        157.47        15.25 o                         
  -6  -9  -5        332.03        332.73        20.67 o                         
  -5  -9  -5          8.90         10.15         9.59 o                         
  -4  -9  -5         53.39         45.71         9.39 o                         
  -3  -9  -5         80.96         71.56         7.02 o                         
  -2  -9  -5         57.81         58.30         6.54 o                         
  -1  -9  -5        672.15        693.10        23.48 o                         
   0  -9  -5         75.93         73.77        11.94 o                         
   1  -9  -5        263.22        229.66         8.55 o                         
   2  -9  -5        246.61        213.22         8.50 o                         
   3  -9  -5        145.97        144.12         9.93 o                         
   4  -9  -5        551.11        524.29        18.52 o                         
   5  -9  -5        546.23        524.20        19.00 o                         
   6  -9  -5        305.66        306.64        14.83 o                         
   7  -9  -5         13.13         11.79         7.45 o                         
   8  -9  -5          8.80          9.02         4.18 o                         
   9  -9  -5        287.73        283.48        25.41 o                         
  -7  -8  -5        483.96        531.93        27.24 o                         
  -6  -8  -5         41.47         40.76         8.11 o                         
  -5  -8  -5        564.51        571.69        18.49 o                         
  -4  -8  -5         86.26         78.77        12.88 o                         
  -3  -8  -5         82.88         81.59         7.01 o                         
  -2  -8  -5        476.85        483.07        20.88 o                         
  -1  -8  -5        279.79        272.71        20.36 o                         
   0  -8  -5        353.76        344.89        13.75 o                         
   1  -8  -5         98.02         83.72         4.49 o                         
   2  -8  -5         88.26         83.22         5.23 o                         
   3  -8  -5        153.55        132.99        10.58 o                         
   4  -8  -5          4.47          6.73         6.90 o                         
   5  -8  -5        289.62        260.63        20.83 o                         
   6  -8  -5       1216.13       1207.84        27.50 o                         
   7  -8  -5        151.31        139.06         9.83 o                         
   8  -8  -5        623.76        611.56        40.68 o                         
   9  -8  -5         44.38         50.06         8.58 o                         
  10  -8  -5        142.75        215.12        22.32 o                         
  -7  -7  -5         68.87         76.70        10.82 o                         
  -6  -7  -5        556.26        538.05        26.10 o                         
  -5  -7  -5          2.01          7.39         5.04 o                         
  -4  -7  -5         22.98         16.42         3.84 o                         
  -3  -7  -5        472.36        468.43        15.63 o                         
  -2  -7  -5        303.18        289.94        22.90 o                         
  -1  -7  -5        585.35        584.44        16.95 o                         
   0  -7  -5        248.19        244.62        11.02 o                         
   1  -7  -5        284.78        302.02         7.82 o                         
   2  -7  -5        581.22        558.47        20.09 o                         
   3  -7  -5        253.21        218.58        12.51 o                         
   4  -7  -5        553.79        527.12        28.78 o                         
   5  -7  -5        176.03        167.99        12.04 o                         
   6  -7  -5         68.20         66.24         8.01 o                         
   7  -7  -5       1546.91       1506.04        77.74 o                         
   8  -7  -5        306.66        328.35        27.69 o                         
   9  -7  -5          7.66         11.73         5.72 o                         
  10  -7  -5        115.28        125.23        16.82 o                         
  11  -7  -5         58.49         78.02        14.59 o                         
  -7  -6  -5        300.34        284.14        20.10 o                         
  -6  -6  -5         48.36         52.69         8.97 o                         
  -5  -6  -5        538.81        527.40        24.28 o                         
  -4  -6  -5        829.02        863.40        44.37 o                         
  -3  -6  -5        492.87        479.62        22.77 o                         
  -2  -6  -5       1135.89       1230.19        23.57 o                         
  -1  -6  -5         99.60        125.92         7.75 o                         
   0  -6  -5        113.07        163.60        19.45 o                         
   1  -6  -5       1443.93       1450.63        22.12 o                         
   2  -6  -5        528.16        550.24        11.22 o                         
   3  -6  -5        632.55        594.31        12.56 o                         
   4  -6  -5        694.00        637.89        17.45 o                         
   5  -6  -5         25.03         20.76         3.97 o                         
   6  -6  -5        195.54        176.73         9.57 o                         
   7  -6  -5        104.29        103.47         7.64 o                         
   8  -6  -5        190.92        193.19        10.06 o                         
   9  -6  -5        196.92        188.81        12.39 o                         
  10  -6  -5         56.46         90.04        14.03 o                         
  11  -6  -5        369.60        397.91        29.76 o                         
 -10  -5  -5        143.71        152.55        14.66 o                         
  -9  -5  -5        164.56        163.46        13.88 o                         
  -8  -5  -5         43.01         27.96         5.81 o                         
  -7  -5  -5         50.74         53.01         5.64 o                         
  -6  -5  -5        576.68        563.33        15.44 o                         
  -5  -5  -5        272.17        276.21        17.69 o                         
  -4  -5  -5          6.06          2.15         3.11 o                         
  -3  -5  -5        753.34        766.04        21.45 o                         
  -2  -5  -5        201.86        190.00        11.48 o                         
  -1  -5  -5        725.83        664.04        17.65 o                         
   0  -5  -5        876.73        844.07        18.29 o                         
   1  -5  -5          4.26          8.98         1.46 o                         
   2  -5  -5       2083.95       2105.16        20.28 o                         
   3  -5  -5       1076.32       1045.06        27.13 o                         
   4  -5  -5       1531.28       1452.43        24.46 o                         
   5  -5  -5        952.96        862.88        45.36 o                         
   6  -5  -5         27.67         31.82         4.22 o                         
   7  -5  -5        338.86        315.30        11.78 o                         
   8  -5  -5        134.49        132.51         7.73 o                         
   9  -5  -5        183.79        176.65         8.58 o                         
  10  -5  -5         10.13         19.64         7.77 o                         
  11  -5  -5         60.28         75.33        13.47 o                         
 -10  -4  -5         24.17         33.52         7.51 o                         
  -9  -4  -5         54.22         53.22         8.73 o                         
  -8  -4  -5        137.75        168.76        13.22 o                         
  -7  -4  -5        896.19        889.79        39.74 o                         
  -6  -4  -5        153.43        157.10         8.45 o                         
  -5  -4  -5       1154.89       1137.11        28.98 o                         
  -4  -4  -5        575.70        512.13        29.47 o                         
  -3  -4  -5        426.96        446.05         8.35 o                         
  -2  -4  -5       1302.06       1216.64        34.79 o                         
  -1  -4  -5        245.91        255.50         9.77 o                         
   0  -4  -5        112.43        126.88         6.87 o                         
   1  -4  -5        921.66        921.03        10.49 o                         
   2  -4  -5        173.17        188.80         5.78 o                         
   3  -4  -5        552.28        523.39        12.13 o                         
   4  -4  -5        612.34        585.05        16.44 o                         
   5  -4  -5         38.54         28.28         4.15 o                         
   6  -4  -5       2041.60       1961.64        57.99 o                         
   7  -4  -5         42.67         48.35         4.57 o                         
   8  -4  -5         78.39         73.66         9.37 o                         
   9  -4  -5        527.25        500.56        11.88 o                         
  10  -4  -5         29.65         26.91         8.68 o                         
  11  -4  -5        219.16        216.99        21.22 o                         
  12  -4  -5        166.59        194.85        21.25 o                         
 -10  -3  -5         44.81         27.12         7.30 o                         
  -9  -3  -5         45.51         62.83         9.28 o                         
  -8  -3  -5        959.67       1029.37        31.79 o                         
  -7  -3  -5        384.92        424.49        14.88 o                         
  -6  -3  -5       1033.72       1055.50        34.35 o                         
  -5  -3  -5        882.59        873.34        17.79 o                         
  -4  -3  -5        313.99        336.63        10.42 o                         
  -3  -3  -5        169.03        139.84         4.89 o                         
  -2  -3  -5        614.09        691.27         9.11 o                         
  -1  -3  -5       1623.47       1655.96        24.30 o                         
   0  -3  -5       3784.70       3768.13        36.64 o                         
   1  -3  -5        796.27        911.75         7.92 o                         
   2  -3  -5       1204.45       1090.01        12.95 o                         
   3  -3  -5        603.00        563.59        11.31 o                         
   4  -3  -5        454.58        455.95        11.67 o                         
   5  -3  -5       2318.11       2347.39        26.13 o                         
   6  -3  -5        284.65        268.32        15.49 o                         
   7  -3  -5       2458.74       2457.08        25.15 o                         
   8  -3  -5       2596.91       2475.04        29.94 o                         
   9  -3  -5         70.67         52.14        10.03 o                         
  10  -3  -5        127.39        111.36        14.54 o                         
  11  -3  -5        130.30        166.20        18.33 o                         
  12  -3  -5         42.00         48.55        11.36 o                         
 -11  -2  -5         15.84         21.91         7.56 o                         
 -10  -2  -5        180.52        214.05        17.38 o                         
  -9  -2  -5        259.05        287.30        18.40 o                         
  -8  -2  -5        418.31        427.26        20.84 o                         
  -7  -2  -5        422.57        427.81        30.65 o                         
  -6  -2  -5        397.82        382.77        13.54 o                         
  -5  -2  -5        286.37        288.26        10.68 o                         
  -4  -2  -5        363.27        354.34        10.70 o                         
  -3  -2  -5         33.82         37.11         4.01 o                         
  -2  -2  -5        592.58        581.34        10.91 o                         
  -1  -2  -5       3482.79       3712.85        25.33 o                         
   0  -2  -5        427.50        426.95         7.71 o                         
   1  -2  -5       6190.77       6237.30        40.98 o                         
   2  -2  -5       1506.66       1626.80        13.70 o                         
   3  -2  -5        270.67        269.03         6.62 o                         
   4  -2  -5       1924.08       1937.27        38.85 o                         
   5  -2  -5        316.04        332.80        17.82 o                         
   6  -2  -5        729.05        707.87        27.51 o                         
   7  -2  -5       1168.99       1114.99        36.37 o                         
   8  -2  -5       1033.24        984.33        36.04 o                         
   9  -2  -5       1018.25        953.00        37.64 o                         
  10  -2  -5         71.40         68.89        11.41 o                         
  11  -2  -5         29.62         28.32         8.93 o                         
  12  -2  -5        141.69        146.47        18.09 o                         
 -11  -1  -5        419.28        431.09        26.52 o                         
 -10  -1  -5        169.47        140.91        14.51 o                         
  -9  -1  -5          4.10          6.09         5.16 o                         
  -8  -1  -5        314.90        349.04        19.19 o                         
  -7  -1  -5        444.58        497.56        21.12 o                         
  -6  -1  -5        464.40        485.57        25.29 o                         
  -5  -1  -5       1059.41       1100.60        31.84 o                         
  -4  -1  -5          3.93          2.07         1.84 o                         
  -3  -1  -5        129.44        138.26         5.68 o                         
  -2  -1  -5       2295.58       2297.96        18.93 o                         
  -1  -1  -5       5737.61       5942.51        26.42 o                         
   1  -1  -5       1153.88       1159.08        18.06 o                         
   2  -1  -5       3173.17       3230.17        26.03 o                         
   3  -1  -5        314.15        301.85         7.29 o                         
   4  -1  -5         65.74         82.22         8.33 o                         
   5  -1  -5         53.76         62.04         7.79 o                         
   6  -1  -5        392.62        441.03        21.23 o                         
   7  -1  -5        490.17        463.98        23.15 o                         
   8  -1  -5       1397.80       1358.69        41.46 o                         
   9  -1  -5         85.36         95.90        12.04 o                         
  10  -1  -5        149.25        144.83        15.91 o                         
  11  -1  -5        233.47        248.59        21.29 o                         
  12  -1  -5         40.90         18.59         8.01 o                         
 -11   0  -5         72.52         69.18        11.57 o                         
 -10   0  -5        320.25        314.24        21.65 o                         
  -9   0  -5        908.21        971.61        34.62 o                         
  -8   0  -5         57.10         61.38         8.80 o                         
  -7   0  -5         34.88         34.93         6.05 o                         
  -6   0  -5        255.02        234.66        19.80 o                         
  -5   0  -5        151.45        161.91         8.77 o                         
  -4   0  -5       1363.69       1347.61        30.72 o                         
  -3   0  -5       1388.20       1477.23        13.64 o                         
  -2   0  -5        943.56       1036.56        13.18 o                         
  -1   0  -5        826.30        821.46         9.50 o                         
   0   0  -5       2048.82       2034.42        15.31 o                         
   1   0  -5       1018.04        950.94        10.31 o                         
   2   0  -5       1620.90       1516.23        15.89 o                         
   3   0  -5        307.22        345.02         5.70 o                         
   4   0  -5         27.39         36.13         6.31 o                         
   5   0  -5        425.98        451.09        25.14 o                         
   6   0  -5        953.64        945.85        29.69 o                         
   7   0  -5        173.45        140.35        12.53 o                         
   8   0  -5         26.66         38.50         7.77 o                         
   9   0  -5        406.15        365.05        22.49 o                         
  10   0  -5         10.97         10.24         6.34 o                         
  11   0  -5        232.84        204.90        19.03 o                         
  12   0  -5        335.70        316.63        24.84 o                         
 -11   1  -5         42.06         30.73         8.29 o                         
 -10   1  -5        406.17        493.58        27.23 o                         
  -9   1  -5        187.79        187.17        16.00 o                         
  -8   1  -5        464.19        519.63        24.58 o                         
  -7   1  -5        164.70        178.77        13.74 o                         
  -6   1  -5         66.38         63.90         6.29 o                         
  -5   1  -5       1132.46       1073.81        23.04 o                         
  -4   1  -5       1102.63       1199.27        22.89 o                         
  -3   1  -5       1096.89       1090.55        90.66 o                         
  -2   1  -5       1226.26       1207.26        11.56 o                         
  -1   1  -5        914.00        952.74        12.46 o                         
   0   1  -5         54.69         56.25         2.64 o                         
   1   1  -5       1012.49       1145.52        13.32 o                         
   2   1  -5        114.95        113.45         3.72 o                         
   3   1  -5       1426.50       1429.86        15.56 o                         
   4   1  -5       2368.37       2576.36        30.34 o                         
   5   1  -5       1169.81       1127.46        22.01 o                         
   6   1  -5         63.34         51.34         5.03 o                         
   7   1  -5        909.48        903.27        21.59 o                         
   8   1  -5       1512.11       1521.28        41.44 o                         
   9   1  -5       1328.34       1266.11        40.26 o                         
  10   1  -5        793.92        749.08        33.00 o                         
  11   1  -5        500.86        524.56        29.32 o                         
  12   1  -5        146.13        155.01        17.38 o                         
 -11   2  -5         98.26        109.35        14.25 o                         
 -10   2  -5         49.50         41.46         8.82 o                         
  -9   2  -5         81.50         73.73        10.74 o                         
  -8   2  -5         61.42         75.38        10.69 o                         
  -7   2  -5        256.19        259.04        17.32 o                         
  -6   2  -5        551.75        516.39        23.19 o                         
  -5   2  -5        177.39        180.43         9.95 o                         
  -4   2  -5       2023.95       2007.24        43.35 o                         
  -3   2  -5        849.85        800.72        34.23 o                         
  -2   2  -5        657.15        662.45        10.99 o                         
  -1   2  -5       2654.87       2776.83        18.02 o                         
   0   2  -5         47.29         48.15         2.55 o                         
   1   2  -5       2531.72       2630.71        22.40 o                         
   2   2  -5       2864.74       2882.91        18.68 o                         
   3   2  -5        675.62        771.82        14.18 o                         
   4   2  -5       2393.89       2424.15        21.18 o                         
   5   2  -5        321.23        326.88         8.65 o                         
   6   2  -5        623.28        584.08        28.58 o                         
   7   2  -5        226.62        208.46        14.38 o                         
   8   2  -5          9.65          7.23         3.25 o                         
   9   2  -5        703.22        654.33        22.06 o                         
  10   2  -5        392.22        361.68        16.31 o                         
  11   2  -5        125.45        123.84        25.56 o                         
  12   2  -5        288.51        284.75        16.41 o                         
 -11   3  -5         27.90         39.65        10.10 o                         
 -10   3  -5        264.75        264.12        21.18 o                         
  -9   3  -5          6.36         -0.09         4.45 o                         
  -8   3  -5         81.34         65.52        10.15 o                         
  -7   3  -5         82.15         93.64        11.21 o                         
  -6   3  -5        792.30        827.94        30.71 o                         
  -5   3  -5       1434.17       1415.91        38.88 o                         
  -4   3  -5        126.70        140.66         8.73 o                         
  -3   3  -5       2377.83       2399.25        15.08 o                         
  -2   3  -5       1088.05       1082.09        13.48 o                         
  -1   3  -5         67.87         57.73         3.43 o                         
   0   3  -5       1780.82       1962.80        21.87 o                         
   1   3  -5        467.76        461.54        10.90 o                         
   2   3  -5        335.05        356.85         7.43 o                         
   3   3  -5        940.86        988.47        13.01 o                         
   4   3  -5       1189.90       1263.93        16.47 o                         
   5   3  -5       1487.10       1497.06        15.84 o                         
   6   3  -5        828.60        831.95        11.14 o                         
   7   3  -5        651.07        624.70        42.16 o                         
   8   3  -5        115.51        112.81         8.16 o                         
   9   3  -5         33.60         30.84         5.06 o                         
  10   3  -5        313.99        325.85        15.47 o                         
  11   3  -5        215.64        225.30        39.05 o                         
  12   3  -5         88.10         67.79         8.58 o                         
 -10   4  -5         16.68         16.09         7.23 o                         
  -9   4  -5        211.81        211.40        18.79 o                         
  -8   4  -5         91.30         95.33        12.47 o                         
  -7   4  -5         44.42         44.03         8.35 o                         
  -6   4  -5       1136.14       1183.65        38.26 o                         
  -5   4  -5         16.93         19.71         1.60 o                         
  -4   4  -5        955.40        891.78        11.96 o                         
  -3   4  -5       1085.63       1071.37        15.19 o                         
  -2   4  -5          4.18          6.24         1.92 o                         
  -1   4  -5        941.91        930.85        18.96 o                         
   0   4  -5        252.68        276.18         8.18 o                         
   1   4  -5       3306.64       3348.42        52.92 o                         
   2   4  -5       1814.11       1864.36        20.66 o                         
   3   4  -5         35.59         47.13         3.04 o                         
   4   4  -5       1733.42       1654.35        17.40 o                         
   5   4  -5       2055.12       2053.94        19.94 o                         
   6   4  -5        226.52        201.25         6.40 o                         
   7   4  -5         28.72         27.45         3.11 o                         
   8   4  -5        181.47        158.74         8.54 o                         
   9   4  -5         86.60         89.38        15.50 o                         
  10   4  -5          1.17          4.48         3.39 o                         
  11   4  -5        100.56        104.95         9.62 o                         
  12   4  -5        132.44        130.64        25.54 o                         
 -10   5  -5        409.40        406.64        27.57 o                         
  -9   5  -5         66.70         62.55        11.33 o                         
  -8   5  -5         23.62         38.04         9.20 o                         
  -7   5  -5        757.73        853.87        35.00 o                         
  -6   5  -5        100.84        106.29         3.96 o                         
  -5   5  -5        340.26        324.11         7.71 o                         
  -4   5  -5         26.59         22.73         2.49 o                         
  -3   5  -5        432.13        421.90        10.04 o                         
  -2   5  -5       2318.13       2321.18        21.00 o                         
  -1   5  -5       1971.96       2100.68        34.01 o                         
   0   5  -5       1015.77       1208.77        23.85 o                         
   1   5  -5        227.55        225.60         8.14 o                         
   2   5  -5        960.82        904.82        27.46 o                         
   3   5  -5       3118.28       3046.46        26.37 o                         
   4   5  -5         45.64         46.21         3.06 o                         
   5   5  -5         75.54         68.31         3.89 o                         
   6   5  -5        585.82        581.19        11.47 o                         
   7   5  -5        140.44        135.40         6.22 o                         
   8   5  -5        218.32        237.56        13.88 o                         
   9   5  -5         92.51         87.76        11.86 o                         
  10   5  -5        126.89        114.19         9.29 o                         
  11   5  -5        269.22        259.34        14.46 o                         
 -10   6  -5         50.37         57.53        11.93 o                         
  -9   6  -5        205.07        224.45        20.51 o                         
  -8   6  -5        223.29        198.47        18.68 o                         
  -7   6  -5        192.79        193.77        18.09 o                         
  -6   6  -5        371.62        379.71        11.43 o                         
  -5   6  -5        362.67        334.00        10.21 o                         
  -4   6  -5        746.79        746.43        14.50 o                         
  -3   6  -5        887.38        858.71        15.93 o                         
  -2   6  -5         88.22         93.50        13.37 o                         
  -1   6  -5        660.41        632.99        27.47 o                         
   0   6  -5        247.67        239.51         9.25 o                         
   1   6  -5       1169.64       1141.31        46.00 o                         
   2   6  -5        904.03        873.20        13.25 o                         
   3   6  -5        355.82        349.47         7.45 o                         
   4   6  -5        887.23        834.28        12.55 o                         
   5   6  -5       1295.21       1278.23        17.89 o                         
   6   6  -5        585.31        520.09        13.19 o                         
   7   6  -5        343.18        335.01        13.34 o                         
   8   6  -5        230.68        228.26        10.89 o                         
   9   6  -5        587.39        549.89        18.00 o                         
  10   6  -5        369.36        382.44        16.32 o                         
  11   6  -5          3.58         -2.10         5.76 o                         
 -10   7  -5        374.22        444.97        30.64 o                         
  -9   7  -5         93.82         99.95        14.72 o                         
  -8   7  -5        194.40        227.05        20.33 o                         
  -7   7  -5        640.81        657.40        33.13 o                         
  -6   7  -5         37.98         33.89         4.40 o                         
  -5   7  -5         72.91         61.05         5.93 o                         
  -4   7  -5        519.29        522.40        16.92 o                         
  -3   7  -5          9.42         15.38         6.80 o                         
  -2   7  -5       1526.85       1590.12        30.45 o                         
  -1   7  -5         97.69        101.89         8.21 o                         
   0   7  -5        247.25        255.31        18.42 o                         
   1   7  -5       1536.22       1524.51        45.15 o                         
   2   7  -5        732.88        764.87        31.24 o                         
   3   7  -5       1717.40       1684.99        46.22 o                         
   4   7  -5       1103.42       1096.30        38.11 o                         
   5   7  -5        693.86        709.90        31.19 o                         
   6   7  -5        670.29        672.48         9.64 o                         
   7   7  -5        247.52        230.42        23.05 o                         
   8   7  -5        287.35        303.76        20.98 o                         
   9   7  -5        353.44        370.25        25.92 o                         
  10   7  -5         84.40         46.26        11.00 o                         
  11   7  -5        161.65        127.39        17.68 o                         
  -9   8  -5        368.54        388.67        28.47 o                         
  -8   8  -5        286.75        298.37        24.11 o                         
  -7   8  -5        194.02        184.28        19.11 o                         
  -6   8  -5        593.21        614.10        18.31 o                         
  -5   8  -5        297.32        303.15        13.50 o                         
  -4   8  -5        130.15        125.57         9.18 o                         
  -3   8  -5       3058.12       3074.46        44.53 o                         
  -2   8  -5        155.07        182.57        12.40 o                         
  -1   8  -5        948.50        871.32        24.42 o                         
   0   8  -5       2103.80       2154.95        65.50 o                         
   1   8  -5         92.30         99.91        12.66 o                         
   2   8  -5       1212.09       1257.23        42.72 o                         
   3   8  -5         32.99         41.68         8.66 o                         
   4   8  -5        646.04        645.05        30.57 o                         
   5   8  -5        188.38        188.29        17.08 o                         
   6   8  -5        329.86        359.36        24.21 o                         
   7   8  -5         89.79         92.66        13.05 o                         
   8   8  -5        463.24        437.51        28.27 o                         
   9   8  -5        195.00        206.20        20.89 o                         
  10   8  -5        212.86        271.71        24.32 o                         
  -8   9  -5         28.39         31.24         9.29 o                         
  -7   9  -5        628.29        702.16        37.31 o                         
  -6   9  -5         23.75         29.24         5.22 o                         
  -5   9  -5        110.41        129.85         9.82 o                         
  -4   9  -5        158.76        170.85        27.30 o                         
  -3   9  -5       1747.59       1711.65        35.21 o                         
  -2   9  -5        116.34        111.35         9.37 o                         
  -1   9  -5        533.27        543.80        20.49 o                         
   0   9  -5         80.01         94.21         8.98 o                         
   1   9  -5       2036.66       2148.54        41.29 o                         
   2   9  -5        101.36        139.51        15.48 o                         
   3   9  -5        233.65        263.63        20.58 o                         
   4   9  -5        320.06        360.63        24.21 o                         
   5   9  -5        138.02        136.78        15.37 o                         
   6   9  -5        378.60        392.49        26.24 o                         
   7   9  -5         42.39         32.87         9.29 o                         
   8   9  -5        439.93        435.38        29.28 o                         
   9   9  -5        481.16        490.62        32.71 o                         
  10   9  -5         61.50         88.45        15.32 o                         
  -8  10  -5        153.76        198.05        21.18 o                         
  -7  10  -5         14.53         13.43         7.19 o                         
  -6  10  -5        545.94        569.60        54.59 o                         
  -5  10  -5        363.45        376.37        17.12 o                         
  -4  10  -5        282.57        256.42        14.48 o                         
  -3  10  -5        215.68        203.26        26.32 o                         
  -2  10  -5        337.78        347.83        17.27 o                         
  -1  10  -5        711.62        684.57        25.74 o                         
   0  10  -5       1238.65       1290.81        46.87 o                         
   1  10  -5        132.35        125.32        11.05 o                         
   2  10  -5        497.94        489.29        21.35 o                         
   3  10  -5        864.61        847.64        38.66 o                         
   4  10  -5        124.31        116.05        14.76 o                         
   5  10  -5        347.87        382.22        26.34 o                         
   6  10  -5         18.20         16.41         7.97 o                         
   7  10  -5        267.60        228.17        21.94 o                         
   8  10  -5        577.14        588.53        35.46 o                         
   9  10  -5         38.45         41.30        11.35 o                         
  -7  11  -5        584.73        627.00        37.26 o                         
  -6  11  -5         23.48         25.23         5.98 o                         
  -5  11  -5         24.42         20.19         5.54 o                         
  -4  11  -5       1114.69       1121.77        36.55 o                         
  -3  11  -5         23.08         15.23         4.95 o                         
  -2  11  -5        121.20        142.45        15.54 o                         
  -1  11  -5        352.30        400.15        19.63 o                         
   0  11  -5        131.93        114.01        10.91 o                         
   1  11  -5        502.19        501.86        44.44 o                         
   2  11  -5         12.93          2.42         3.74 o                         
   3  11  -5        317.59        324.80        33.79 o                         
   4  11  -5        487.19        518.00        32.05 o                         
   5  11  -5         69.71         44.41        10.26 o                         
   6  11  -5        272.68        260.41        23.32 o                         
   7  11  -5         47.37         41.04        10.55 o                         
   8  11  -5        258.02        231.64        23.46 o                         
  -6  12  -5        108.08        119.74        11.01 o                         
  -5  12  -5        165.15        184.91        13.71 o                         
  -4  12  -5        105.50         87.46        10.13 o                         
  -3  12  -5        263.87        283.29        18.81 o                         
  -2  12  -5        135.85         87.73        13.16 o                         
  -1  12  -5        211.28        206.20        14.91 o                         
   0  12  -5        495.45        512.78        32.70 o                         
   1  12  -5        129.38        130.94        12.64 o                         
   2  12  -5         31.16         23.02         6.34 o                         
   3  12  -5        357.76        376.50        20.74 o                         
   4  12  -5         43.89         35.44         7.79 o                         
   5  12  -5        540.09        566.03        43.28 o                         
   6  12  -5        186.85        200.05        35.32 o                         
   7  12  -5        256.60        254.64        25.01 o                         
  -5  13  -5         32.26         22.84         6.32 o                         
  -4  13  -5        461.80        425.07        24.88 o                         
  -3  13  -5        176.72        143.45        28.84 o                         
  -2  13  -5        226.18        249.60        17.02 o                         
  -1  13  -5        479.78        490.96        23.74 o                         
   0  13  -5          4.04          2.61         7.40 o                         
   1  13  -5        312.91        302.76        19.12 o                         
   2  13  -5         31.53         49.28         8.73 o                         
   3  13  -5         81.90         61.75        11.09 o                         
   4  13  -5        227.23        210.58        16.78 o                         
   5  13  -5          7.72         -1.15         5.17 o                         
  -2  14  -5         79.92         88.10        11.39 o                         
  -1  14  -5         69.45         66.29        16.81 o                         
   0  14  -5        253.20        254.48        18.39 o                         
   1  14  -5         34.58         32.99        10.75 o                         
   2  14  -5         67.92         46.63        11.25 o                         
   3  14  -5        236.94        254.71        18.78 o                         
  -1 -14  -4         33.17         32.37        11.06 o                         
   0 -14  -4         39.82         23.20         9.49 o                         
   1 -14  -4        139.93        132.52        18.06 o                         
   2 -14  -4         45.06         48.69        12.51 o                         
  -4 -13  -4         85.76        110.42        15.63 o                         
  -3 -13  -4        209.13        218.87        21.07 o                         
  -2 -13  -4        256.46        304.73        24.98 o                         
  -1 -13  -4        165.69        138.83        17.33 o                         
   0 -13  -4         27.13         40.40        10.23 o                         
   1 -13  -4        112.07         87.63         8.79 o                         
   2 -13  -4        242.65        218.14        13.49 o                         
   3 -13  -4         39.68         42.54         7.05 o                         
   4 -13  -4          5.89         10.25         5.78 o                         
   5 -13  -4        333.98        325.30        17.68 o                         
  -5 -12  -4         33.04         55.60        11.32 o                         
  -4 -12  -4        210.62        187.43        18.68 o                         
  -3 -12  -4        197.71        146.66        17.12 o                         
  -2 -12  -4         55.71         53.94        11.01 o                         
  -1 -12  -4        172.14        176.04        14.24 o                         
   0 -12  -4         73.61         76.75        13.77 o                         
   1 -12  -4         64.97         66.55         7.56 o                         
   2 -12  -4        131.62        130.42        10.16 o                         
   3 -12  -4        105.37        108.06         9.71 o                         
   4 -12  -4        290.69        294.44        34.65 o                         
   5 -12  -4        188.85        199.48        21.53 o                         
   6 -12  -4         83.49         79.89        11.29 o                         
   7 -12  -4         20.34         17.37         5.57 o                         
  -6 -11  -4        110.06        165.67        16.91 o                         
  -5 -11  -4        133.04        138.31        15.48 o                         
  -4 -11  -4         10.82          4.16         5.71 o                         
  -3 -11  -4         87.09         95.57         8.80 o                         
  -2 -11  -4        304.16        287.71        27.83 o                         
  -1 -11  -4          5.97          6.93         5.20 o                         
   0 -11  -4        135.44        119.62         9.09 o                         
   1 -11  -4         30.32         25.39         5.08 o                         
   2 -11  -4        111.18        126.61         9.60 o                         
   3 -11  -4        243.85        214.66        12.66 o                         
   4 -11  -4          8.53          6.90         9.49 o                         
   5 -11  -4        101.73         84.49         8.92 o                         
   6 -11  -4         59.99         76.86         8.67 o                         
   7 -11  -4         94.11         89.61        10.51 o                         
   8 -11  -4        178.91        172.52        13.04 o                         
  -7 -10  -4         58.59         47.02         9.79 o                         
  -6 -10  -4         97.07         98.32        13.22 o                         
  -5 -10  -4          1.12          3.60         3.32 o                         
  -4 -10  -4         33.79         30.81         4.92 o                         
  -3 -10  -4        167.02        161.77        15.35 o                         
  -2 -10  -4        978.28        955.60        23.33 o                         
  -1 -10  -4       1321.61       1381.86        43.91 o                         
   0 -10  -4        390.43        424.39        16.99 o                         
   1 -10  -4        439.31        436.96        16.39 o                         
   2 -10  -4        999.01        959.32        24.49 o                         
   3 -10  -4        287.07        281.66        13.81 o                         
   4 -10  -4        603.19        607.01        35.30 o                         
   5 -10  -4          0.90          1.51         6.50 o                         
   6 -10  -4         45.24         49.55         6.93 o                         
   7 -10  -4        142.07        123.40        14.17 o                         
   8 -10  -4         36.16         22.78         5.80 o                         
   9 -10  -4         75.65         82.86         9.19 o                         
  -7  -9  -4        283.40        274.42        18.55 o                         
  -6  -9  -4        134.37        142.21        21.86 o                         
  -5  -9  -4        290.07        300.99        13.27 o                         
  -4  -9  -4         96.94        102.97        12.05 o                         
  -3  -9  -4        423.64        420.13        15.06 o                         
  -2  -9  -4        411.19        422.51        15.18 o                         
  -1  -9  -4        163.50        160.57         5.52 o                         
   0  -9  -4        168.95        156.09         6.17 o                         
   1  -9  -4        272.21        279.08         9.03 o                         
   2  -9  -4        457.11        427.65        14.54 o                         
   3  -9  -4       1662.64       1630.46       102.49 o                         
   4  -9  -4        458.31        392.20        15.91 o                         
   5  -9  -4         62.90         67.56         7.45 o                         
   6  -9  -4        121.55         92.15         8.48 o                         
   7  -9  -4         16.37         17.15         4.85 o                         
   8  -9  -4        188.04        189.53        12.16 o                         
   9  -9  -4        138.35        134.70        13.69 o                         
  10  -9  -4         83.71         80.47        14.25 o                         
  -7  -8  -4        374.46        371.94        21.52 o                         
  -6  -8  -4       1155.08       1218.23        26.38 o                         
  -5  -8  -4        104.22        128.31        18.91 o                         
  -4  -8  -4        220.95        244.96        16.52 o                         
  -3  -8  -4        230.99        262.59        17.43 o                         
  -2  -8  -4         96.63         98.61         7.16 o                         
  -1  -8  -4        249.12        228.38        10.73 o                         
   0  -8  -4        268.68        257.98         7.20 o                         
   1  -8  -4         71.06         75.89         7.58 o                         
   2  -8  -4        552.75        495.07        12.32 o                         
   3  -8  -4         11.13         12.93        11.24 o                         
   4  -8  -4       1000.53        999.07        24.05 o                         
   5  -8  -4        620.41        554.32        18.35 o                         
   6  -8  -4        853.41        858.36        23.30 o                         
   7  -8  -4        761.58        763.51        24.33 o                         
   8  -8  -4         84.88        100.51         9.00 o                         
   9  -8  -4        148.41        154.11        10.86 o                         
  10  -8  -4         62.76         73.04        13.44 o                         
  -7  -7  -4        234.71        223.88        16.92 o                         
  -6  -7  -4        156.83        141.10        12.97 o                         
  -5  -7  -4        956.64        969.61        53.34 o                         
  -4  -7  -4        392.39        388.60        13.78 o                         
  -3  -7  -4        258.42        255.74        11.15 o                         
  -2  -7  -4        595.03        576.76        24.09 o                         
  -1  -7  -4        506.64        496.91        14.89 o                         
   0  -7  -4         24.91         26.75         2.66 o                         
   1  -7  -4        479.90        451.64        13.17 o                         
   2  -7  -4        306.42        318.14        12.29 o                         
   3  -7  -4        534.92        443.99        11.65 o                         
   4  -7  -4        166.61        154.28         9.32 o                         
   5  -7  -4         18.34         25.33         7.21 o                         
   6  -7  -4       1837.27       1854.70        32.44 o                         
   7  -7  -4        234.82        238.71        12.24 o                         
   8  -7  -4        556.56        536.25        18.12 o                         
   9  -7  -4         76.04         71.83        11.21 o                         
  10  -7  -4        168.84        156.76        18.43 o                         
  11  -7  -4        468.72        421.46        31.02 o                         
  -7  -6  -4         84.86         71.59         9.91 o                         
  -6  -6  -4        337.60        332.16        19.21 o                         
  -5  -6  -4       1034.83       1072.81        26.40 o                         
  -4  -6  -4        452.99        443.77        22.44 o                         
  -3  -6  -4        618.07        573.84        15.71 o                         
  -2  -6  -4        928.52        954.35        19.71 o                         
  -1  -6  -4       3799.36       4051.55        86.56 o                         
   0  -6  -4        423.12        406.81         6.87 o                         
   1  -6  -4       1164.11       1272.61        19.61 o                         
   2  -6  -4       2007.70       1928.18        24.66 o                         
   3  -6  -4        419.67        404.63        10.44 o                         
   4  -6  -4        894.13        862.12        43.02 o                         
   5  -6  -4        947.89        903.55        21.31 o                         
   6  -6  -4         51.32         49.06         8.19 o                         
   7  -6  -4       1119.67       1081.13        23.63 o                         
   8  -6  -4        152.33        142.53         9.02 o                         
   9  -6  -4         47.77         44.86         5.63 o                         
  10  -6  -4        270.08        290.92        24.15 o                         
  11  -6  -4         77.06         73.40        13.30 o                         
 -10  -5  -4         56.96         73.29        10.85 o                         
  -9  -5  -4        206.01        168.44        14.31 o                         
  -8  -5  -4         35.45         33.87         6.78 o                         
  -7  -5  -4          8.22          7.50         6.68 o                         
  -6  -5  -4         77.91         80.01         6.04 o                         
  -5  -5  -4        972.44        985.02        31.19 o                         
  -4  -5  -4        984.20       1024.13        34.01 o                         
  -3  -5  -4        171.22        228.80        27.31 o                         
  -2  -5  -4       2775.26       2704.96       105.33 o                         
  -1  -5  -4       1183.21       1141.61        20.22 o                         
   0  -5  -4        402.34        398.60        11.97 o                         
   1  -5  -4       1393.01       1376.45        17.69 o                         
   2  -5  -4        206.92        215.48         6.74 o                         
   3  -5  -4       1691.18       1702.75        23.30 o                         
   4  -5  -4        889.89        959.34        28.91 o                         
   5  -5  -4        234.22        229.70        10.05 o                         
   6  -5  -4        500.28        462.61        14.36 o                         
   7  -5  -4        380.68        356.94        19.24 o                         
   8  -5  -4        418.46        387.48        19.39 o                         
   9  -5  -4        138.68        132.63        10.38 o                         
  10  -5  -4        153.52        121.86        16.09 o                         
  11  -5  -4        161.99        174.34        19.49 o                         
  12  -5  -4         52.56         58.74        13.38 o                         
 -10  -4  -4         39.65         49.94         9.19 o                         
  -9  -4  -4        116.06        115.78        12.07 o                         
  -8  -4  -4        197.09        225.36        15.17 o                         
  -7  -4  -4        362.81        373.04        16.91 o                         
  -6  -4  -4       1834.89       1878.52        37.63 o                         
  -5  -4  -4       1157.97       1176.42        27.37 o                         
  -4  -4  -4         22.17         29.54         3.11 o                         
  -3  -4  -4        329.47        324.76         7.11 o                         
  -2  -4  -4         74.19         94.61         5.59 o                         
  -1  -4  -4        871.02        904.18        14.43 o                         
   0  -4  -4        800.62        850.91        16.29 o                         
   1  -4  -4        534.90        544.23         8.47 o                         
   2  -4  -4        749.07        711.75        11.00 o                         
   3  -4  -4        133.76        121.84         5.93 o                         
   4  -4  -4        602.36        576.15        14.09 o                         
   5  -4  -4       1069.07       1006.55        39.75 o                         
   6  -4  -4        194.43        205.24        15.41 o                         
   7  -4  -4        197.36        190.07        14.73 o                         
   8  -4  -4        717.24        685.80        18.54 o                         
   9  -4  -4          9.58          7.53         3.40 o                         
  10  -4  -4        233.63        218.53        20.08 o                         
  11  -4  -4         54.63         42.58        10.65 o                         
  12  -4  -4         88.97         74.43        14.02 o                         
 -11  -3  -4          4.18         11.82         6.03 o                         
 -10  -3  -4        149.63        146.29        14.51 o                         
  -9  -3  -4         86.12        105.44        11.33 o                         
  -8  -3  -4        472.54        476.65        21.79 o                         
  -7  -3  -4       1900.90       2024.81        71.73 o                         
  -6  -3  -4        147.11        163.48         8.51 o                         
  -5  -3  -4        348.43        368.50        13.29 o                         
  -4  -3  -4        625.32        614.93        13.11 o                         
  -3  -3  -4       1022.10       1092.16        91.21 o                         
  -2  -3  -4        921.96        911.79        12.70 o                         
  -1  -3  -4        462.94        445.26         9.43 o                         
   0  -3  -4        341.84        357.76         9.03 o                         
   1  -3  -4       1333.42       1262.26        17.63 o                         
   2  -3  -4       1186.60       1122.50        11.49 o                         
   3  -3  -4        218.15        209.31         6.44 o                         
   4  -3  -4        643.16        643.16        10.99 o                         
   5  -3  -4        863.54        861.78        15.49 o                         
   6  -3  -4       2121.01       2158.23        51.81 o                         
   7  -3  -4         85.44        109.81         9.42 o                         
   8  -3  -4        390.50        373.99         9.16 o                         
   9  -3  -4        497.96        333.79        39.23 o                         
  10  -3  -4         96.50         97.27        13.53 o                         
  11  -3  -4        158.31        178.47        18.80 o                         
  12  -3  -4        147.09        122.87        16.81 o                         
 -11  -2  -4         13.75         10.97         6.06 o                         
 -10  -2  -4        113.70        104.10        12.33 o                         
  -9  -2  -4        171.10        149.03        13.36 o                         
  -8  -2  -4        249.24        279.36        16.91 o                         
  -7  -2  -4        416.78        436.97        19.15 o                         
  -6  -2  -4        751.41        755.68        24.39 o                         
  -5  -2  -4        168.06        166.06         7.92 o                         
  -4  -2  -4        181.17        203.14         7.94 o                         
  -3  -2  -4        402.95        400.42         9.76 o                         
  -2  -2  -4       1340.42       1518.81        15.22 o                         
  -1  -2  -4        447.95        470.60         6.97 o                         
   0  -2  -4       5566.90       5599.82       128.22 o                         
   1  -2  -4         93.32        124.10         2.86 o                         
   2  -2  -4         10.26         11.54         1.62 o                         
   3  -2  -4        279.34        263.42         6.31 o                         
   4  -2  -4         60.80         58.70         3.50 o                         
   5  -2  -4         97.59         83.36        15.34 o                         
   6  -2  -4        104.12        109.41         4.53 o                         
   7  -2  -4       2691.75       2555.44        71.71 o                         
   8  -2  -4       2166.84       1990.39        51.09 o                         
   9  -2  -4        186.49        168.76        16.08 o                         
  10  -2  -4        436.22        423.75        26.52 o                         
  11  -2  -4         57.42         39.13        10.08 o                         
  12  -2  -4         35.20         37.26        10.22 o                         
 -11  -1  -4        113.06        124.94        14.57 o                         
 -10  -1  -4         84.30         93.36        11.78 o                         
  -9  -1  -4         66.63         86.61        10.74 o                         
  -8  -1  -4        685.81        711.49        26.80 o                         
  -7  -1  -4        102.99        119.20        10.50 o                         
  -6  -1  -4         15.54         11.34         2.81 o                         
  -5  -1  -4        276.19        300.01        18.34 o                         
  -4  -1  -4        565.26        561.62        27.11 o                         
  -3  -1  -4         13.19         24.55         3.41 o                         
  -2  -1  -4       1548.43       1652.68        26.77 o                         
   2  -1  -4       3127.14       3408.06        28.69 o                         
   3  -1  -4        364.95        382.93         7.96 o                         
   4  -1  -4         45.53         55.06         4.43 o                         
   5  -1  -4        307.10        311.79        16.17 o                         
   6  -1  -4       1235.15       1198.16        33.76 o                         
   7  -1  -4        284.03        275.96        17.55 o                         
   8  -1  -4        130.91        122.00        12.80 o                         
   9  -1  -4         63.19         79.59        11.33 o                         
  10  -1  -4        232.30        242.58        20.07 o                         
  11  -1  -4        119.83        127.03        15.60 o                         
  12  -1  -4        166.61        134.91        17.09 o                         
 -11   0  -4        189.43        205.06        18.20 o                         
 -10   0  -4        403.87        401.86        23.78 o                         
  -9   0  -4        236.14        218.05        16.56 o                         
  -8   0  -4        750.07        773.74        28.57 o                         
  -7   0  -4        306.06        324.91        17.51 o                         
  -6   0  -4        281.95        283.52        15.29 o                         
  -5   0  -4        699.33        669.02        21.51 o                         
  -4   0  -4        114.11        107.23        13.48 o                         
  -3   0  -4        194.32        186.16         7.65 o                         
  -2   0  -4        403.95        439.61         6.16 o                         
  -1   0  -4        161.67        180.07         4.39 o                         
   0   0  -4       4805.88       4984.77        61.93 o                         
   1   0  -4       2836.67       2886.84        16.17 o                         
   2   0  -4       4097.64       4053.82        19.08 o                         
   3   0  -4       1179.94       1134.61        13.38 o                         
   4   0  -4        233.90        268.02         8.96 o                         
   5   0  -4        627.33        559.43        20.79 o                         
   6   0  -4        554.80        524.87        21.87 o                         
   7   0  -4        341.17        339.53        18.88 o                         
   8   0  -4        946.16        935.89        33.25 o                         
   9   0  -4         57.37         60.63         9.60 o                         
  10   0  -4        453.50        413.56        25.29 o                         
  11   0  -4        155.49        158.34        16.99 o                         
  12   0  -4         19.87         29.09         9.16 o                         
 -11   1  -4        255.78        249.46        20.60 o                         
 -10   1  -4         66.96        110.29        13.23 o                         
  -9   1  -4        914.27        817.68        32.08 o                         
  -8   1  -4        371.71        353.43        20.13 o                         
  -7   1  -4         78.93         70.20         8.63 o                         
  -6   1  -4        651.30        684.48        24.54 o                         
  -5   1  -4       1523.25       1695.65        71.63 o                         
  -4   1  -4       2929.96       3031.06       119.01 o                         
  -3   1  -4        289.65        290.14         7.82 o                         
  -2   1  -4        388.99        359.22         8.19 o                         
  -1   1  -4        138.96        126.07         3.31 o                         
   0   1  -4        203.04        225.24         7.04 o                         
   1   1  -4       1884.55       1823.22        20.25 o                         
   2   1  -4        306.04        294.91         5.19 o                         
   3   1  -4        573.83        530.92         7.36 o                         
   4   1  -4       1439.99       1316.62        20.98 o                         
   5   1  -4       1020.37       1127.90        20.20 o                         
   6   1  -4        304.47        270.68        15.17 o                         
   7   1  -4        249.21        257.93        16.03 o                         
   8   1  -4        169.41        201.91        15.24 o                         
   9   1  -4       1941.31       1858.18        48.22 o                         
  10   1  -4          4.05          8.52         5.39 o                         
  11   1  -4        183.52        179.51        17.38 o                         
  12   1  -4        181.56        178.40        18.58 o                         
 -11   2  -4        306.51        307.86        23.13 o                         
 -10   2  -4        178.14        151.54        15.51 o                         
  -9   2  -4        569.27        584.02        28.12 o                         
  -8   2  -4          6.53          9.42         4.91 o                         
  -7   2  -4        537.58        553.79        24.44 o                         
  -6   2  -4        311.83        343.60        18.70 o                         
  -5   2  -4        702.60        664.98        24.17 o                         
  -4   2  -4        145.39        138.66         7.88 o                         
  -3   2  -4       2571.34       2540.93        30.87 o                         
  -2   2  -4       4153.57       4296.49        67.18 o                         
  -1   2  -4        508.90        489.76         9.71 o                         
   0   2  -4        423.63        403.44         6.57 o                         
   1   2  -4       1380.22       1454.40        28.47 o                         
   2   2  -4        503.75        458.82         6.81 o                         
   3   2  -4       3625.86       3655.49        24.78 o                         
   4   2  -4       1924.66       2128.15        18.05 o                         
   5   2  -4       1423.43       1321.06        17.14 o                         
   6   2  -4        551.29        571.15        23.14 o                         
   7   2  -4        459.98        440.63        14.66 o                         
   8   2  -4       1069.55       1063.54        24.26 o                         
   9   2  -4        864.56        822.18        31.61 o                         
  10   2  -4        284.86        269.40        19.62 o                         
  11   2  -4        455.33        419.29        18.60 o                         
  12   2  -4        144.08        143.77        12.04 o                         
 -11   3  -4        223.07        245.14        21.09 o                         
 -10   3  -4         24.18         26.79         7.65 o                         
  -9   3  -4        246.45        284.39        20.48 o                         
  -8   3  -4         23.93         20.11         6.31 o                         
  -7   3  -4        286.76        296.41        18.65 o                         
  -6   3  -4        947.15        907.15        31.34 o                         
  -5   3  -4       1355.24       1483.01         9.45 o                         
  -4   3  -4       2798.67       2832.36        15.33 o                         
  -3   3  -4        664.45        603.25        13.60 o                         
  -2   3  -4        351.12        387.40        11.30 o                         
  -1   3  -4        918.20        879.30        10.65 o                         
   0   3  -4        254.44        225.45         5.36 o                         
   1   3  -4       3003.63       2878.91        30.22 o                         
   2   3  -4       1657.79       1692.27        15.00 o                         
   3   3  -4        259.46        224.35         5.73 o                         
   4   3  -4       6428.09       6422.91        35.13 o                         
   5   3  -4        373.04        339.22        10.10 o                         
   6   3  -4        416.28        374.55         7.37 o                         
   7   3  -4        389.29        356.63        12.99 o                         
   8   3  -4        169.50        142.05         9.05 o                         
   9   3  -4        331.45        305.31        13.96 o                         
  10   3  -4         71.95         78.46         7.85 o                         
  11   3  -4        119.02        107.21        11.99 o                         
  12   3  -4        283.55        278.25        43.54 o                         
 -11   4  -4         35.61         45.04        10.33 o                         
 -10   4  -4        279.23        274.18        21.77 o                         
  -9   4  -4         39.64         29.87         8.04 o                         
  -8   4  -4        315.57        333.87        21.85 o                         
  -7   4  -4        327.42        317.60         6.30 o                         
  -6   4  -4        351.54        372.89        10.89 o                         
  -5   4  -4       1145.35       1160.95        13.43 o                         
  -4   4  -4        914.69        848.84        12.68 o                         
  -3   4  -4        421.76        457.64         9.22 o                         
  -2   4  -4       2972.95       2795.58        22.67 o                         
  -1   4  -4       1719.08       1661.32        18.30 o                         
   0   4  -4        320.79        259.70         6.95 o                         
   1   4  -4       1147.72       1046.50        11.52 o                         
   2   4  -4       3080.84       3170.19        44.55 o                         
   3   4  -4       8425.70       8433.14        52.21 o                         
   4   4  -4       1198.89       1270.80        14.53 o                         
   5   4  -4       2613.94       2663.41        31.29 o                         
   6   4  -4        936.61        932.14        13.57 o                         
   7   4  -4         45.89         37.87         2.97 o                         
   8   4  -4        855.94        794.69        18.80 o                         
   9   4  -4         65.93         38.04         5.35 o                         
  10   4  -4         86.15         62.78         7.17 o                         
  11   4  -4        624.54        591.19        21.65 o                         
  12   4  -4        109.60        119.06        10.97 o                         
 -11   5  -4        284.09        269.08        23.42 o                         
 -10   5  -4         15.91         25.32         7.91 o                         
  -9   5  -4        706.57        726.13        34.38 o                         
  -8   5  -4        101.89        123.61        14.35 o                         
  -7   5  -4        266.80        291.96         8.80 o                         
  -6   5  -4       1102.12       1110.71        28.89 o                         
  -5   5  -4        167.63        156.49         5.81 o                         
  -4   5  -4        794.51        785.24        13.34 o                         
  -3   5  -4       3124.84       3056.68        34.78 o                         
  -2   5  -4        301.10        335.02         9.34 o                         
  -1   5  -4       2274.62       2156.82        47.97 o                         
   0   5  -4        904.09        893.34        18.47 o                         
   1   5  -4       2364.45       2641.51        24.90 o                         
   2   5  -4       1463.68       1356.95        14.17 o                         
   3   5  -4        165.13        159.91         4.50 o                         
   4   5  -4       1554.77       1529.71        30.30 o                         
   5   5  -4        543.66        522.06        10.13 o                         
   6   5  -4        195.12        193.16         8.77 o                         
   7   5  -4        677.02        656.01        12.60 o                         
   8   5  -4        145.03        142.79         8.85 o                         
   9   5  -4        139.70        157.53        10.10 o                         
  10   5  -4        179.03        200.11        20.34 o                         
  11   5  -4         83.28        101.17        10.88 o                         
 -10   6  -4        478.74        505.98        31.19 o                         
  -9   6  -4        116.96        118.58        15.08 o                         
  -8   6  -4        285.62        294.86        22.05 o                         
  -7   6  -4        373.90        393.05        11.71 o                         
  -6   6  -4        269.30        252.90         8.19 o                         
  -5   6  -4       1816.92       1761.25        77.50 o                         
  -4   6  -4       1339.78       1299.45        28.45 o                         
  -3   6  -4        223.36        257.49         8.90 o                         
  -2   6  -4       1074.43        964.64        21.73 o                         
  -1   6  -4        997.53       1052.94        35.12 o                         
   0   6  -4        657.18        698.06        27.53 o                         
   1   6  -4        734.00        758.52        28.42 o                         
   2   6  -4       1232.53       1252.83        35.90 o                         
   3   6  -4       2233.30       2157.83        47.48 o                         
   4   6  -4        564.38        564.80        24.78 o                         
   5   6  -4        855.51        842.18        10.93 o                         
   6   6  -4       1314.76       1293.32        21.32 o                         
   7   6  -4         32.10         36.57         3.70 o                         
   8   6  -4        437.25        418.61        14.48 o                         
   9   6  -4        196.18        182.42        10.47 o                         
  10   6  -4        250.55        226.93        12.58 o                         
  11   6  -4        312.97        304.47        24.81 o                         
 -10   7  -4          5.87          0.12         6.64 o                         
  -9   7  -4        169.46        178.06        18.40 o                         
  -8   7  -4        218.49        215.33        19.48 o                         
  -7   7  -4         14.68         10.98         2.85 o                         
  -6   7  -4        191.97        219.15        10.25 o                         
  -5   7  -4        859.89        835.03        20.75 o                         
  -4   7  -4         30.83         31.30         4.66 o                         
  -3   7  -4       1640.64       1552.57        31.67 o                         
  -2   7  -4        241.17        224.56        11.49 o                         
  -1   7  -4       1467.64       1467.47        29.13 o                         
   0   7  -4        848.83        819.15        21.95 o                         
   1   7  -4        183.45        175.57        14.81 o                         
   2   7  -4       1348.88       1430.89        40.41 o                         
   3   7  -4        175.15        187.96        14.95 o                         
   4   7  -4        424.27        365.90        21.30 o                         
   5   7  -4        523.69        500.47        25.35 o                         
   6   7  -4        223.93        217.15        10.18 o                         
   7   7  -4        526.13        541.98        26.75 o                         
   8   7  -4        235.80        227.95        18.70 o                         
   9   7  -4         97.08         90.15        13.31 o                         
  10   7  -4        312.04        239.85        22.15 o                         
  11   7  -4         18.07         11.16         7.89 o                         
  -9   8  -4        111.32        136.75        16.98 o                         
  -8   8  -4          1.83         -2.82         4.57 o                         
  -7   8  -4        153.20        161.81         9.46 o                         
  -6   8  -4        217.07        243.69        11.76 o                         
  -5   8  -4        977.14        944.25        38.69 o                         
  -4   8  -4        978.14        953.87        24.30 o                         
  -3   8  -4        473.76        435.57        21.88 o                         
  -2   8  -4       1197.63       1184.25        27.59 o                         
  -1   8  -4        499.32        474.12        17.69 o                         
   0   8  -4         43.35         50.71         6.29 o                         
   1   8  -4       1138.65       1179.54        39.82 o                         
   2   8  -4        351.52        346.01        21.51 o                         
   3   8  -4       1094.82        986.37        36.31 o                         
   4   8  -4        649.29        608.78        28.83 o                         
   5   8  -4        311.85        309.19        20.82 o                         
   6   8  -4        232.87        250.03        19.29 o                         
   7   8  -4         69.48         52.05         9.84 o                         
   8   8  -4        388.41        326.64        24.14 o                         
   9   8  -4        413.97        381.34        26.79 o                         
  10   8  -4        125.47         90.88        14.89 o                         
  -9   9  -4         54.30         54.94        11.87 o                         
  -8   9  -4        338.95        324.04        25.54 o                         
  -7   9  -4         15.38         12.47         3.81 o                         
  -6   9  -4        723.23        740.06        22.01 o                         
  -5   9  -4        666.23        633.55        20.70 o                         
  -4   9  -4          1.36          4.77         5.85 o                         
  -3   9  -4        422.85        414.83        28.52 o                         
  -2   9  -4         64.33         62.90        12.45 o                         
  -1   9  -4        842.27        874.29        25.42 o                         
   0   9  -4       1117.24       1169.19        42.64 o                         
   1   9  -4          4.76          3.52         4.19 o                         
   2   9  -4        409.35        404.85        24.80 o                         
   3   9  -4        600.84        636.90        30.49 o                         
   4   9  -4        634.06        609.15        29.90 o                         
   5   9  -4        148.32        152.14        15.49 o                         
   6   9  -4        161.95        197.63        18.13 o                         
   7   9  -4        321.68        304.70        23.10 o                         
   8   9  -4        374.56        363.46        26.34 o                         
   9   9  -4         61.81         55.82        12.04 o                         
  10   9  -4        530.46        513.87        33.66 o                         
  -8  10  -4          5.40         -0.30         5.64 o                         
  -7  10  -4        264.11        261.12        32.75 o                         
  -6  10  -4         36.70         35.88        10.21 o                         
  -5  10  -4        286.67        291.25        15.00 o                         
  -4  10  -4        118.16        127.01        33.24 o                         
  -3  10  -4       1175.22       1126.17        29.78 o                         
  -2  10  -4       1149.73       1054.15        29.21 o                         
  -1  10  -4        735.13        749.89        24.79 o                         
   0  10  -4         33.48         24.26         5.39 o                         
   1  10  -4        906.40        897.24        27.49 o                         
   2  10  -4        874.60        920.15        28.40 o                         
   3  10  -4        194.96        195.89        13.55 o                         
   4  10  -4        109.03        156.83        16.34 o                         
   5  10  -4         44.83         56.54        10.84 o                         
   6  10  -4        738.67        657.47        34.24 o                         
   7  10  -4        118.69        115.79        15.53 o                         
   8  10  -4         27.72         23.35         8.27 o                         
   9  10  -4        178.40        170.17        19.95 o                         
  -7  11  -4         65.30         75.54        13.66 o                         
  -6  11  -4        172.60        178.62        12.54 o                         
  -5  11  -4        385.64        394.67        28.63 o                         
  -4  11  -4         10.05          7.06         4.25 o                         
  -3  11  -4        243.78        250.08        15.00 o                         
  -2  11  -4          6.56          6.94         4.49 o                         
  -1  11  -4        309.15        280.76        16.36 o                         
   0  11  -4       1371.57       1287.65        82.99 o                         
   1  11  -4         46.19         31.78         6.31 o                         
   2  11  -4        563.67        561.11        26.11 o                         
   3  11  -4        597.15        611.10        24.66 o                         
   4  11  -4         63.73         64.57         9.07 o                         
   5  11  -4        573.71        579.39        34.75 o                         
   6  11  -4         93.44         94.05        14.30 o                         
   7  11  -4        163.60        157.70        18.61 o                         
   8  11  -4        280.30        258.23        24.12 o                         
  -6  12  -4         83.50         55.79         7.74 o                         
  -5  12  -4         95.34         81.43         9.33 o                         
  -4  12  -4        476.81        469.96        21.30 o                         
  -3  12  -4         44.06         40.48         7.49 o                         
  -2  12  -4         12.98         19.24         5.76 o                         
  -1  12  -4        161.26        174.89        26.00 o                         
   0  12  -4          0.65         -2.15         3.85 o                         
   1  12  -4         91.69         63.86         8.78 o                         
   2  12  -4         53.58         69.54        18.79 o                         
   3  12  -4        149.51        155.10        19.97 o                         
   4  12  -4        295.48        240.98        60.70 o                         
   5  12  -4         13.84         13.20         5.93 o                         
   6  12  -4        452.31        452.76        23.35 o                         
   7  12  -4        153.50        158.02        14.61 o                         
  -5  13  -4        154.21        158.68        13.04 o                         
  -4  13  -4         72.61         95.00        10.75 o                         
  -3  13  -4        141.42        135.39        12.35 o                         
  -2  13  -4        100.42        133.24        20.71 o                         
  -1  13  -4         88.77        106.28        11.46 o                         
   0  13  -4        403.68        378.24        20.79 o                         
   1  13  -4         28.55         37.38         7.92 o                         
   2  13  -4        161.44        175.38        14.55 o                         
   3  13  -4        194.84        199.63        28.04 o                         
   4  13  -4         64.56         66.77        10.03 o                         
   5  13  -4        369.51        386.14        22.50 o                         
   6  13  -4         57.47         50.43        21.92 o                         
  -3  14  -4         96.13         84.69        10.77 o                         
  -2  14  -4         86.24         86.36        11.03 o                         
  -1  14  -4         91.55         89.55        24.06 o                         
   0  14  -4         27.37         29.95         7.77 o                         
   1  14  -4        157.35        178.17        15.36 o                         
   2  14  -4         30.63         23.85         7.29 o                         
   3  14  -4          2.56         -3.47         5.46 o                         
   4  14  -4        267.74        258.70        24.75 o                         
  -2 -14  -3         27.46         46.90        11.92 o                         
  -1 -14  -3         42.27         47.49        11.18 o                         
   0 -14  -3        390.81        392.36        29.69 o                         
   1 -14  -3         14.87          3.93         7.18 o                         
   2 -14  -3        135.66        186.28        21.35 o                         
   3 -14  -3        180.34        172.13        20.23 o                         
  -4 -13  -3        142.95        164.19        18.57 o                         
  -3 -13  -3         30.42         21.74         9.75 o                         
  -2 -13  -3         91.86         87.73        15.12 o                         
  -1 -13  -3        465.78        526.77        32.36 o                         
   0 -13  -3         13.57         10.01         7.98 o                         
   1 -13  -3        178.00        171.80        19.32 o                         
   2 -13  -3        102.45         96.25        11.90 o                         
   3 -13  -3         84.37         80.20         8.93 o                         
   4 -13  -3        174.34        201.29        16.71 o                         
   5 -13  -3         19.03         12.76         4.99 o                         
   6 -13  -3        490.59        485.11        21.87 o                         
  -6 -12  -3         33.19         32.87         9.08 o                         
  -5 -12  -3        213.14        265.95        21.87 o                         
  -4 -12  -3         35.16         30.37         9.33 o                         
  -3 -12  -3        288.90        299.02        23.33 o                         
  -2 -12  -3        104.76        130.50        15.72 o                         
  -1 -12  -3        224.94        216.04        14.25 o                         
   0 -12  -3        123.23        112.23         8.82 o                         
   1 -12  -3        192.38        167.41        10.88 o                         
   2 -12  -3        548.70        581.71        51.86 o                         
   3 -12  -3        860.45        872.15        25.57 o                         
   4 -12  -3         16.96         30.83         6.05 o                         
   5 -12  -3        319.39        289.47        30.26 o                         
   6 -12  -3         54.78         57.66         8.02 o                         
   7 -12  -3         22.41         30.68         6.85 o                         
  -7 -11  -3        163.74        178.43        17.00 o                         
  -6 -11  -3        119.06        141.75        15.49 o                         
  -5 -11  -3         15.91         28.24         8.91 o                         
  -4 -11  -3        258.28        227.69        19.34 o                         
  -3 -11  -3         75.82         81.74        14.15 o                         
  -2 -11  -3        211.06        216.86        11.11 o                         
  -1 -11  -3         44.08         48.13         5.77 o                         
   0 -11  -3          9.54         10.51         3.92 o                         
   1 -11  -3         17.62         15.56         4.07 o                         
   2 -11  -3        692.67        698.95        21.29 o                         
   3 -11  -3        425.34        428.10        32.98 o                         
   4 -11  -3        758.13        692.72        27.64 o                         
   5 -11  -3        169.67        147.29        11.24 o                         
   6 -11  -3        148.42        119.27        10.44 o                         
   7 -11  -3        430.24        386.11        18.44 o                         
   8 -11  -3         24.34         28.51         7.14 o                         
  -7 -10  -3          0.90          7.24         6.05 o                         
  -6 -10  -3         96.32        114.92        13.23 o                         
  -5 -10  -3        312.85        339.99        15.96 o                         
  -4 -10  -3          2.77          4.31         4.19 o                         
  -3 -10  -3        647.10        638.80        26.58 o                         
  -2 -10  -3       1213.39       1255.51        25.20 o                         
  -1 -10  -3         60.39         56.39        10.52 o                         
   0 -10  -3        207.05        185.76        16.57 o                         
   1 -10  -3        130.70        128.29         9.02 o                         
   2 -10  -3        235.05        269.25        12.88 o                         
   3 -10  -3        564.75        616.16        19.86 o                         
   4 -10  -3         24.36         39.84        11.90 o                         
   5 -10  -3        108.77        102.02         8.97 o                         
   6 -10  -3        527.36        529.34        20.12 o                         
   7 -10  -3         26.09         20.69         9.91 o                         
   8 -10  -3        313.46        287.53        15.77 o                         
   9 -10  -3         16.71         19.46         7.29 o                         
  -7  -9  -3         16.24          3.88         5.20 o                         
  -6  -9  -3        520.47        551.27        28.33 o                         
  -5  -9  -3        658.81        737.13        19.33 o                         
  -4  -9  -3        399.02        404.77        14.17 o                         
  -3  -9  -3       1067.24       1153.37        23.53 o                         
  -2  -9  -3        742.48        725.93        28.12 o                         
  -1  -9  -3        754.10        683.40        13.36 o                         
   0  -9  -3        153.70        141.60        10.99 o                         
   1  -9  -3        340.01        321.52        10.07 o                         
   2  -9  -3       1261.20       1226.65        32.15 o                         
   3  -9  -3        416.50        430.45        15.96 o                         
   4  -9  -3        259.25        228.62        12.15 o                         
   5  -9  -3         29.65         22.43         4.75 o                         
   6  -9  -3        169.74        147.40        10.44 o                         
   7  -9  -3          0.78         -0.66         3.41 o                         
   8  -9  -3          3.80          2.80         4.01 o                         
   9  -9  -3        275.80        249.71        14.35 o                         
  10  -9  -3        382.79        335.65        27.35 o                         
  -6  -8  -3        362.57        385.41        31.74 o                         
  -5  -8  -3        631.76        663.39        18.00 o                         
  -4  -8  -3        256.49        271.69        11.29 o                         
  -3  -8  -3         93.97         76.09        19.33 o                         
  -2  -8  -3        230.90        221.48        17.55 o                         
  -1  -8  -3        510.40        494.73         9.97 o                         
   0  -8  -3        310.74        301.09         9.48 o                         
   1  -8  -3        959.73        914.93        26.98 o                         
   2  -8  -3         38.33         47.41         4.24 o                         
   3  -8  -3        234.96        245.86        19.40 o                         
   4  -8  -3          5.56          4.61         2.98 o                         
   5  -8  -3        565.96        542.98        18.16 o                         
   6  -8  -3        257.91        217.73        15.56 o                         
   7  -8  -3        377.19        385.99        16.56 o                         
   8  -8  -3        296.02        300.42        14.56 o                         
   9  -8  -3         60.02         40.91         6.37 o                         
  10  -8  -3        113.28         94.52        15.53 o                         
  -6  -7  -3        602.84        607.63        17.30 o                         
  -5  -7  -3        159.27        157.24         8.70 o                         
  -4  -7  -3        247.52        263.10        10.76 o                         
  -3  -7  -3        478.76        447.54        13.74 o                         
  -2  -7  -3        258.42        259.04        10.26 o                         
  -1  -7  -3        152.26        146.17         5.01 o                         
   0  -7  -3       1090.89       1126.06        24.41 o                         
   1  -7  -3        220.36        239.96         7.73 o                         
   2  -7  -3        303.48        251.23         8.35 o                         
   3  -7  -3        309.64        328.34        12.78 o                         
   4  -7  -3        616.03        609.32        17.74 o                         
   5  -7  -3        490.40        434.45        15.43 o                         
   6  -7  -3        273.51        275.66        16.21 o                         
   7  -7  -3        590.51        530.11        31.36 o                         
   8  -7  -3        157.18        138.02        14.35 o                         
   9  -7  -3        115.65         94.90        10.93 o                         
  10  -7  -3        447.59        414.15        28.96 o                         
  11  -7  -3         36.35         26.86        10.60 o                         
  -6  -6  -3        219.40        224.04        15.19 o                         
  -5  -6  -3        145.29        127.78        12.62 o                         
  -4  -6  -3        616.41        608.20        15.48 o                         
  -3  -6  -3        146.69        154.38         7.83 o                         
  -2  -6  -3       1396.57       1368.58        22.27 o                         
  -1  -6  -3        121.49        113.21         3.87 o                         
   0  -6  -3        424.98        449.40         8.72 o                         
   1  -6  -3        427.18        423.14         9.45 o                         
   2  -6  -3        337.29        327.32         8.85 o                         
   3  -6  -3       1542.47       1530.48        20.15 o                         
   4  -6  -3        856.97        833.53        40.27 o                         
   5  -6  -3        295.32        276.90        11.72 o                         
   6  -6  -3        649.43        629.01        31.60 o                         
   7  -6  -3         81.91         75.66        19.03 o                         
   8  -6  -3        320.31        310.72        13.18 o                         
   9  -6  -3         96.50         90.81        14.84 o                         
  10  -6  -3         50.13         54.68        10.95 o                         
  11  -6  -3        337.90        328.79        26.52 o                         
  -9  -5  -3        115.86        138.66        13.03 o                         
  -8  -5  -3        214.35        213.33        14.91 o                         
  -6  -5  -3        885.93        913.51        30.20 o                         
  -5  -5  -3        755.69        744.69        22.13 o                         
  -4  -5  -3        963.00       1020.77        19.39 o                         
  -3  -5  -3       2004.76       2034.91        47.93 o                         
  -2  -5  -3         97.78        101.65         6.08 o                         
  -1  -5  -3        450.50        460.26        18.86 o                         
   0  -5  -3       1442.48       1497.38        15.32 o                         
   1  -5  -3        162.95        154.08         6.03 o                         
   2  -5  -3       1645.97       1722.17        18.71 o                         
   3  -5  -3       1977.24       2097.97        22.18 o                         
   4  -5  -3       1104.95       1185.90        21.79 o                         
   5  -5  -3       1361.89       1238.18        22.82 o                         
   6  -5  -3          5.52          4.30         2.52 o                         
   7  -5  -3        563.54        548.67        15.80 o                         
   8  -5  -3        147.58        141.99         9.10 o                         
   9  -5  -3        142.84        173.15         9.18 o                         
  10  -5  -3         96.43         61.28        12.07 o                         
  11  -5  -3         60.56         41.02        10.83 o                         
  12  -5  -3         58.45         35.23        10.57 o                         
 -11  -4  -3          2.03          0.98         4.71 o                         
 -10  -4  -3        185.85        151.03        14.66 o                         
  -9  -4  -3         83.64         92.96        10.80 o                         
  -8  -4  -3        216.47        200.80        14.39 o                         
  -7  -4  -3        691.08        648.95        23.36 o                         
  -6  -4  -3        192.44        212.42         9.40 o                         
  -5  -4  -3        239.11        226.44         8.90 o                         
  -4  -4  -3        681.23        700.06        13.71 o                         
  -3  -4  -3        224.56        225.07         9.64 o                         
  -2  -4  -3        531.35        575.16        13.15 o                         
  -1  -4  -3        918.61       1009.23        30.62 o                         
   0  -4  -3       3042.03       3016.73        40.16 o                         
   1  -4  -3        689.69        639.01         8.69 o                         
   2  -4  -3        426.95        434.03         8.62 o                         
   3  -4  -3       1719.84       1759.06        26.37 o                         
   4  -4  -3        293.74        298.73        16.44 o                         
   5  -4  -3        290.56        307.14        10.55 o                         
   6  -4  -3       1857.59       1783.41        25.62 o                         
   7  -4  -3         23.36         16.43         3.15 o                         
   8  -4  -3        204.15        211.64        23.23 o                         
   9  -4  -3         61.80         62.10         7.34 o                         
  10  -4  -3          2.82          3.51         4.93 o                         
  11  -4  -3        372.05        375.42        27.31 o                         
  12  -4  -3         80.38         79.07        14.51 o                         
 -11  -3  -3        132.24        151.93        15.53 o                         
 -10  -3  -3         36.35         19.79         6.53 o                         
  -9  -3  -3        146.49        135.44        12.63 o                         
  -8  -3  -3       2009.82       2105.95        44.92 o                         
  -7  -3  -3        977.44       1028.93        29.20 o                         
  -6  -3  -3        922.62        952.19        24.84 o                         
  -5  -3  -3       1115.95       1137.90        25.10 o                         
  -4  -3  -3        394.80        402.14        10.45 o                         
  -3  -3  -3        219.08        200.53        10.80 o                         
  -2  -3  -3       1254.80       1290.69        10.67 o                         
  -1  -3  -3       1914.03       1827.33        17.74 o                         
   0  -3  -3       2013.98       1761.08        17.15 o                         
   1  -3  -3        454.64        439.30         7.18 o                         
   2  -3  -3       1995.87       1928.45        16.34 o                         
   3  -3  -3         64.90         54.76         2.84 o                         
   4  -3  -3        568.14        597.11        10.67 o                         
   5  -3  -3       3054.17       2941.71        39.92 o                         
   6  -3  -3         57.84         66.48         4.64 o                         
   7  -3  -3        527.72        499.12        12.03 o                         
   8  -3  -3       1383.55       1276.28        18.65 o                         
   9  -3  -3        121.75        115.71         5.25 o                         
  10  -3  -3        736.21        703.49        34.64 o                         
  11  -3  -3         46.57         30.22         8.74 o                         
  12  -3  -3         78.12         68.14        13.02 o                         
 -11  -2  -3        108.89         86.53        12.23 o                         
 -10  -2  -3        166.63        190.25        16.22 o                         
  -9  -2  -3        418.14        430.17        22.33 o                         
  -8  -2  -3         36.06         38.49         6.97 o                         
  -7  -2  -3        714.69        687.75        24.15 o                         
  -6  -2  -3        356.51        367.20        15.98 o                         
  -5  -2  -3        375.12        429.21        16.28 o                         
  -4  -2  -3       1865.03       1924.63        23.07 o                         
  -3  -2  -3        319.09        319.96         8.65 o                         
  -2  -2  -3         56.77         53.77         2.51 o                         
  -1  -2  -3        726.90        684.80        12.66 o                         
   0  -2  -3        459.52        437.07        14.30 o                         
   1  -2  -3       2000.99       1857.29        12.21 o                         
   2  -2  -3        393.41        379.16         5.93 o                         
   3  -2  -3       2122.23       1991.37        14.54 o                         
   4  -2  -3        173.32        146.32         4.17 o                         
   5  -2  -3        739.31        777.98        12.42 o                         
   6  -2  -3       1381.22       1347.76        15.94 o                         
   7  -2  -3       1876.95       1818.10        23.11 o                         
   8  -2  -3       1346.39       1059.06       134.38 o                         
   9  -2  -3       1422.25       1365.47        44.28 o                         
  10  -2  -3         50.38         65.68        10.93 o                         
  11  -2  -3        212.26        223.30        20.57 o                         
  12  -2  -3        108.52         85.13        14.30 o                         
 -11  -1  -3        341.15        393.58        24.86 o                         
 -10  -1  -3         99.21        100.16        11.92 o                         
  -9  -1  -3        266.24        305.72        19.31 o                         
  -8  -1  -3        316.88        331.33        11.12 o                         
  -7  -1  -3        145.51        146.03         7.00 o                         
  -6  -1  -3        587.88        549.21        19.98 o                         
  -5  -1  -3        353.14        333.57        15.98 o                         
  -4  -1  -3        305.29        283.91         9.21 o                         
  -3  -1  -3        522.50        468.81         8.54 o                         
  -2  -1  -3       2075.17       2330.64        17.58 o                         
   1  -1  -3        719.20        852.14        10.51 o                         
   2  -1  -3       3600.64       3414.77        19.97 o                         
   3  -1  -3       2626.74       2480.56        16.67 o                         
   4  -1  -3        351.10        357.99         8.56 o                         
   5  -1  -3        503.77        501.46         6.57 o                         
   6  -1  -3         91.55         85.60         9.50 o                         
   7  -1  -3       1467.59       1521.85        40.16 o                         
   8  -1  -3        863.17        806.07        31.51 o                         
   9  -1  -3        186.07        202.10        17.05 o                         
  10  -1  -3        360.44        341.48        23.30 o                         
  11  -1  -3        150.31        153.78        17.00 o                         
  12  -1  -3         49.80         50.17        11.40 o                         
 -11   0  -3         23.67         18.11         6.99 o                         
 -10   0  -3         90.13        106.96        12.90 o                         
  -9   0  -3       1915.95       1912.96        47.80 o                         
  -8   0  -3          9.01         10.72         2.58 o                         
  -7   0  -3        206.00        221.32        14.30 o                         
  -6   0  -3        910.06        906.60        31.75 o                         
  -5   0  -3         28.05         26.32         2.71 o                         
  -4   0  -3        130.98        158.76         5.64 o                         
  -3   0  -3        699.62        707.53        10.84 o                         
  -2   0  -3       2702.51       2675.32        25.98 o                         
   0   0  -3        209.67        173.19         3.69 o                         
   2   0  -3       5604.46       5642.30        45.78 o                         
   3   0  -3        207.05        182.11         5.10 o                         
   4   0  -3        683.66        652.47        11.96 o                         
   5   0  -3         15.94         21.66         4.57 o                         
   6   0  -3        524.15        527.40        21.51 o                         
   7   0  -3        345.86        290.12        17.34 o                         
   8   0  -3         83.27         81.52        10.30 o                         
   9   0  -3        112.49        131.30        13.67 o                         
  10   0  -3         43.46         18.26         6.76 o                         
  11   0  -3        147.41        124.29        15.29 o                         
  12   0  -3        272.97        251.82        22.22 o                         
 -11   1  -3         10.07          9.90         5.60 o                         
 -10   1  -3        922.86        957.23        36.87 o                         
  -9   1  -3        221.97        249.57        18.21 o                         
  -8   1  -3        939.70        938.11        15.82 o                         
  -7   1  -3        317.03        322.75        10.09 o                         
  -6   1  -3        971.73        965.36        37.02 o                         
  -5   1  -3       1572.70       1598.72        25.10 o                         
  -4   1  -3       1314.30       1486.14        21.19 o                         
  -3   1  -3       2202.88       2120.23        19.46 o                         
  -2   1  -3        864.28        813.20        12.02 o                         
  -1   1  -3       1208.54       1254.74        10.91 o                         
   1   1  -3        761.86        731.64        13.17 o                         
   3   1  -3       4040.05       3849.79        23.50 o                         
   4   1  -3        666.64        722.86        11.60 o                         
   5   1  -3       2655.62       2473.45        40.61 o                         
   6   1  -3        932.20        967.63        28.06 o                         
   7   1  -3        914.86        895.15        29.14 o                         
   8   1  -3       4284.07       4082.82        66.97 o                         
   9   1  -3        555.34        536.59        26.18 o                         
  10   1  -3         40.08         35.30         8.21 o                         
  11   1  -3        246.33        244.92        20.34 o                         
  12   1  -3         35.29         36.00         9.76 o                         
 -11   2  -3        272.04        311.66        22.84 o                         
 -10   2  -3          0.22          0.71         4.55 o                         
  -9   2  -3        149.44        153.38        14.53 o                         
  -8   2  -3         13.07         10.53         5.32 o                         
  -7   2  -3        360.86        354.29        10.09 o                         
  -6   2  -3        943.43        942.21        16.85 o                         
  -5   2  -3         53.78         61.12         2.78 o                         
  -4   2  -3       3389.91       3449.35        20.30 o                         
  -3   2  -3       3541.87       3434.05        31.42 o                         
  -2   2  -3        214.02        271.11         4.43 o                         
  -1   2  -3       4182.62       4130.86        32.16 o                         
   0   2  -3         80.07         84.35         3.21 o                         
   1   2  -3       1798.33       1917.79        12.52 o                         
   2   2  -3       1934.80       1836.66        15.32 o                         
   3   2  -3       1076.14       1046.92        12.90 o                         
   4   2  -3       3566.07       3538.50        20.17 o                         
   5   2  -3       2436.08       2508.16        38.42 o                         
   6   2  -3        525.67        517.66        19.80 o                         
   7   2  -3        586.05        558.87        22.53 o                         
   8   2  -3        492.78        465.77        22.10 o                         
   9   2  -3       1255.00       1227.75        38.52 o                         
  10   2  -3        207.81        175.04        15.93 o                         
  11   2  -3         19.06         18.52         7.27 o                         
  12   2  -3         94.80         71.13        11.97 o                         
 -11   3  -3         51.71         51.93        10.68 o                         
 -10   3  -3        184.76        207.94        18.22 o                         
  -9   3  -3          9.27          6.38         4.81 o                         
  -8   3  -3         79.50         81.94        12.82 o                         
  -7   3  -3        362.04        334.73        13.30 o                         
  -6   3  -3        224.29        219.43         8.01 o                         
  -5   3  -3       1695.27       1763.63        17.08 o                         
  -4   3  -3       1580.53       1582.07        17.02 o                         
  -3   3  -3        930.04       1021.97        10.50 o                         
  -2   3  -3       2178.08       2176.76        23.04 o                         
  -1   3  -3       1312.24       1344.76        12.59 o                         
   0   3  -3       4620.32       4927.32        52.69 o                         
   1   3  -3        433.58        365.64         7.82 o                         
   2   3  -3       1163.53       1237.91        10.84 o                         
   3   3  -3       4329.53       4181.94        26.35 o                         
   4   3  -3        173.44        174.65         5.15 o                         
   5   3  -3       1730.18       1690.29        22.77 o                         
   6   3  -3        491.91        458.07        18.25 o                         
   7   3  -3         77.53         63.30         2.27 o                         
   8   3  -3        566.07        558.21        17.28 o                         
   9   3  -3        162.24        145.86        10.12 o                         
  10   3  -3        513.49        471.18        18.27 o                         
  11   3  -3        214.97        200.59        23.76 o                         
  12   3  -3          4.01          9.55         4.58 o                         
 -11   4  -3        197.71        188.32        18.93 o                         
 -10   4  -3         11.75          7.79         5.84 o                         
  -9   4  -3        108.36        155.13        15.49 o                         
  -8   4  -3        168.02        174.56         7.02 o                         
  -7   4  -3         36.35         37.86         4.57 o                         
  -6   4  -3        426.06        436.57        10.27 o                         
  -5   4  -3        436.45        469.47        13.79 o                         
  -4   4  -3        994.13       1048.22        14.47 o                         
  -3   4  -3       4188.97       4302.46        32.47 o                         
  -2   4  -3       2128.64       2321.99        27.25 o                         
  -1   4  -3       3545.27       3353.01        26.80 o                         
   0   4  -3       1413.90       1404.81        17.09 o                         
   1   4  -3         31.63         28.80         2.36 o                         
   2   4  -3        658.72        696.13         9.24 o                         
   3   4  -3        455.89        444.57         7.26 o                         
   4   4  -3       1661.18       1804.02        16.90 o                         
   5   4  -3        276.68        293.43        10.05 o                         
   6   4  -3        117.41         94.42         4.57 o                         
   7   4  -3        802.91        775.02        12.96 o                         
   8   4  -3          6.44          7.04         1.35 o                         
   9   4  -3          6.06          9.00         6.76 o                         
  10   4  -3        182.16        189.75        19.19 o                         
  11   4  -3          3.34          1.70         3.54 o                         
  12   4  -3         52.88         52.28         7.63 o                         
 -11   5  -3         19.22         28.19         9.23 o                         
 -10   5  -3        588.69        611.66        32.74 o                         
  -9   5  -3        153.94        122.07        14.38 o                         
  -8   5  -3         85.90         90.48         8.36 o                         
  -7   5  -3        269.59        253.84         9.09 o                         
  -6   5  -3         84.46         87.27         5.45 o                         
  -5   5  -3        448.95        420.48        14.56 o                         
  -4   5  -3        728.68        715.61        13.12 o                         
  -3   5  -3        555.54        569.70        11.95 o
[truncated: 657,964 more chars]
